# Supplementary material for: Consolidating metabolite identifiers to enable contextual and multi-platform metabolomics data analysis
Source: BMC Bioinformatics. 2010 Apr 29;11:214. doi: 10.1186/1471-2105-11-214 (PMC2879285; doi:10.1186/1471-2105-11-214)
Supplement: Additional file 2 — Example reference library - CSV. The comma separated text file based reference library used in the demonstration section. [file 1471-2105-11-214-S2.CSV]

tsuruoka	synonym	cas
T-001	L-Alanine	56-41-7
T-002	L-Arginine	74-79-3
T-003	L-Asparagine	70-47-3
T-004	L-Aspartic acid	56-84-8
T-005	L-Cysteine	52-90-4
T-006	L-Glutamic acid	56-86-0
T-007	L-Glutamine	56-85-9
T-008	Glycine	56-40-6
T-009	L-Histidine	71-00-1
T-010	L-Isoleucine	73-32-5
T-011	L-Leucine	61-90-5
T-012	L-Lysine	56-87-1
T-013	L-Methionine	63-68-3
T-014	L-Phenylalanine	63-91-2
T-015	L-Prorine	147-85-3
T-016	L-Serine	56-45-1
T-017	L-Threonine	72-19-5
T-018	L-Tryptophan	73-22-3
T-019	L-Tyrosine	60-18-4
T-020	L-Valine	72-18-4
T-021	D-Glucose-6-phosphate	3671-99-6
T-022	D-Fructose-6-phosphate	26177-86-6
T-023	D-Fructose-1,6-bisphosphate	81028-91-3
T-024	D-Glyceraldehyde-3-phosphate	591-59-3
T-025	Dihydroxyacetone-phosphate	102783-56-2
T-026	1,3-Diphosphateglycerate	102783-53-9
T-027	3-Phosphoglycerate	80731-10-8
T-028	2-Phosphoglycerate
T-029	Phosphoenolpyruvate	4265-07-0
T-030	Pyruvate	113-24-6
T-031	Acetyl-CoA	102029-73-2
T-032	Oxaloacetate	328-42-7
T-033	Citrate	77-92-9
T-034	cis-Aconitate	585-84-2
T-035	Isocitrate	1637-73-6
T-036	a-Ketoglutarate	328-50-7
T-037	Succinyl-CoA	108347-97-3
T-038	Succinate	110-15-6
T-039	Fumarate	110-17-8
T-040	Malate	97-67-6
T-041	6-Phosphogluconic acid	53411-70-4
T-042	Ribulose-5-phosphate	108321-99-9
T-043	Ribose-5-phosphate	18265-46-8
T-044	Erythrose-4-phosphate	103302-15-4
T-045	Adenine	73-24-5
T-046	Adenosine	58-61-7
T-047	Adenosine 5'-monophosphate	149022-20-8
T-048	Adenosine 5'-diphosphate	20398-34-9
T-049	Adenosine 5'-triphosphate	987-65-5
T-050	Cytidine	65-46-3
T-051	Cytidine 5'-monophosphate	6757-06-8
T-052	Cytidine 5'-diphosphate	34393-59-4
T-053	Cytidine 5'-triphosphate	81012-87-5
T-054	cylic CMP	15718-51-1
T-055	Guanine	73-40-5
T-056	Guanosine	118-00-3
T-057	Guanosine 5'-monophosphate	5550-12-9
T-058	Guanosine 5'-diphosphate	43139-22-6
T-059	Guanosine 5'-triphosphate	36051-31-7
T-060	NAD	53-84-9
T-061	NADH	104809-32-7
T-062	NADP	1184-16-3
T-063	NADPH	2646-71-1
T-064	FAD	84366-81-4
T-065	Glutathione	70-18-8
T-066	D-Glucose	50-99-7
T-067	D-Galactose	59-23-4
T-068	D-Mannose	3458-28-4
T-069	D-Sucrose	57-50-1
T-070	Lactose
T-071	Maltose	6363-53-7
T-072	myo-Inositol	87-89-8
T-073	D-Galactosamine	1772-03-8
T-074	D-Glucosamine	66-84-2
T-075	D-Trehalose	6138-23-4
T-076	D-Xylulose	551-84-8
T-077	N-Acetyl-D-glucosamine	7512-17-6
T-078	Rhamnose	10030-85-0
T-079	b-Alanine	107-95-9
T-080	g-Aminobutyric acid	56-12-2
T-081	Anthranilic acid	118-92-3
T-082	Carnosine	305-84-0
T-083	Citrulline	372-75-8
T-084	Creatine	57-00-1
T-085	Homoserine	672-15-1
T-086	Hydroxyproline	51-35-4
T-087	Ornithine	3184-13-2
T-088	1,4-Butanediamine	110-60-1
T-089	Spermidine	124-20-9
T-090	Tyramine	66-19-5
T-091	D-Glucose-1-phosphate	56401-20-8
T-092	Glycero-3-phosphate	927-20-8
T-093	Ribulose-1,5-bisphosphate
T-094	D-Glucose-1,6-bisphosphate	91183-87-8
T-095	D-Glucosamine-6-phosphate	3616-42-0
T-096	Gluconic acid	527-07-1
T-097	Glycolic acid	79-14-1
T-098	Glyoxylic acid	563-96-2
T-099	Lactic acid	10326-41-7
T-100	D-Galacturonic acid	91510-62-2
T-101	Oxalic acid	144-62-7
T-102	L-Ascorbic acid	50-81-7
T-103	Cinnamyl alcohol	104-54-1
T-104	Cinnamic acid	140-10-3
T-105	Cinnamaldehyde	14371-10-9
T-106	Shikimic acid	138-59-0
T-107	p-Coumaric acid	501-98-4
T-108	Caffeic acid	331-39-5
T-109	Cyanidin +	528-58-5
T-110	Cyanin +	2611-67-8
T-111	Quinic acid	77-95-2
T-112	Chorismic acid	617-12-9
T-113	Glycerol	56-81-5
T-114	2-Hydroxyisobutyric acid	594-61-6
T-115	Acetoacetic acid	3483-11-2
T-116	Acrylic acid	79-10-7
T-117	Butyric acid	107-92-6
T-118	Glutaric acid	110-94-1
T-119	Malonic acid	141-82-2
T-120	Prephenic acid	2931-08-0
T-121	2-Oxobutyrate	2013-26-5
T-122	Phenylpyruvate	114-76-1
T-123	1-Aminocyclopropane-1-carboxylic acid	22059-21-8
T-124	trans-Zeatine-riboside	6025-53-2
T-125	Jasmonic acid	6894-38-8
T-126	Abscisic acid	14375-45-2
T-127	Caffeine	58-08-2
T-128	Tryptamine	61-54-1
T-129	Indole	120-72-9
T-130	Agmatine	2482-00-0
T-131	Betaine aldehyde +	7758-31-8
T-132	Betaine	590-46-5
T-133	Spermine	71-44-3
T-134	S-Adenosyl-L-methionine	24346-00-7
T-135	Pyridoxamine	524-36-7
T-136	Isopentenyl diphosphate	358-71-4
T-137	UDP-Glc	28053-08-9
T-138	Chlorogenic acid	327-97-9
T-139	Calcium pantothenate	137-08-6
T-140	trans-2-hexenal	6728-26-3
T-141	Nicotinic acid	59-67-6
T-142	cytosine	71-30-7
T-143	thymine	65-71-4
T-144	thymidine	50-89-5
T-145	thymidine 5'-monophosphate	33430-62-5
T-146	thymidine 5'-diphosphate	108322-12-9
T-147	thymidine 5'-triphosphate	18423-43-3
T-148	uracil	66-22-8
T-149	uridine	58-96-8
T-150	uridine 5'-monophosphate	3387-36-8
T-151	uridine 5'-diphosphate	21931-53-3
T-152	uridine 5'-triphosphate	19817-92-6
T-153	CoA	18439-24-2
T-154	Indole-3-acetic acid
T-155	Indole-3-acetaldoxime
T-156	Indole-3-pyruvate
T-157	Indole-3-acetonitrile
T-158	Acetoacetyl CoA	102029-52-7
T-159	Mevalonolactone	674-26-0
T-160	3-Hydroxy-3-methylglutaryl CoA	103476-21-7
T-161	Citramalic acid	102601-31-0
T-162	trans-Aconitic acid	4023-65-8
T-163	n-Propionyl-CoA	108321-21-7
T-164	2,6-Diaminopimelate	2577-62-0
T-165	Acetylserine	66638-22-0
T-166	Adenylosuccinate	19046-78-7
T-167	Carbamoylphosphate	1866-68-8
T-168	Cystathionine	56-88-2
T-169	dADP	72003-83-9
T-170	dCMP	1032-65-1
T-171	dCTP	102783-51-7
T-172	Deamino NAD+	104809-38-3
T-173	Deoxyadenosine	16373-93-6
T-174	Deoxycytidine	951-77-9
T-175	Deoxyguanosine	961-07-9
T-176	Deoxyinosine	890-38-0
T-177	Deoxyuridine	951-78-0
T-178	Dephospho-CoA	3633-59-8
T-179	dGDP	102783-74-4
T-180	dUMP	42155-08-8
T-181	dUTP	102814-08-4
T-182	Galacturonate-1P	103192-54-7
T-183	Glucuronate	14984-34-0
T-184	Glycerate	473-81-4
T-185	Histamine	56-92-8
T-186	Histidinol	1596-64-1
T-187	Homocysteine	454-29-5
T-188	Hypoxanthine	68-94-0
T-189	IMP	4691-65-0
T-190	Inosine	58-63-9
T-191	N-a-Acetylornithine	6205-08-9
T-192	N-Acetyl-Glu	1188-37-0
T-193	Phosphoserine	407-41-0
T-194	PRPP	108321-05-7
T-195	Pyridoxal	65-22-5
T-196	Pyridoxal-5P	853645-22-4
T-197	Pyridoxine	58-56-0
T-198	UDP-Gal	2956-16-3
T-199	UDP-Glucuronate	63700-19-6
T-200	Xanthine	69-89-6
T-201	Xanthosine	146-80-5
T-202	Xanthosine-5P	25899-70-1
T-203	Choline+	67-48-1
T-204	dCDP	151151-32-5
T-205	Gal-1P	19046-60-7
T-206	M6P	104872-94-8
T-207	Nicotinate mononucleotide	321-02-8
T-208	3-Hydroxypyruvate	3369-79-7
T-209	Arginosuccinate	156637-58-0
T-210	Deoxyribose-1P	102783-28-8
T-211	dTTP	93939-78-7
T-212	Pyridoxamine-5P	529-96-4
T-213	Quinolinate(2,3-Pyridinedicarboxylic acid	89-00-9
T-214	Shikimate-3P
T-215	Succinate-semialdehyde(15% in water	692-29-5
T-216	dATP	1927-31-7
T-217	dGTP	2564-35-4
T-218	Homogentisic acid	451-13-8
T-219	4-Hydroxyphenylpyruvic acid	156-39-8
