# Supplementary material for: Consolidating metabolite identifiers to enable contextual and multi-platform metabolomics data analysis
Source: BMC Bioinformatics. 2010 Apr 29;11:214. doi: 10.1186/1471-2105-11-214 (PMC2879285; doi:10.1186/1471-2105-11-214)
Supplement: Additional file 3 — Example reference library - NIST. The NIST MS data export based reference library used in the demonstration section. [file 1471-2105-11-214-S3.TXT]

Name: 1644.8_1,3-Diaminopropane[4TMS]
DATE: 05/12/21
CASNO: 10517-44-9
Formula: C3H10N2
SMILES: NCCCN
KEGG: -
CHEBI: -
InChI: 1/C3H10N2/c4-2-1-3-5/h1-5H2
NIKKAJI: J220.403G
PUBCHEM: -
EXACT_MASS: 74.0844
DB#: 1
Synonym: Std Compound Name:1,3-Diaminopropane dihydrochloride
Synonym: Std Compound CASNO:10517-44-9
Synonym: Name:1,3-Diaminopropane
Synonym: TMS:4
Synonym: RT(s):407.323
Synonym: RI:1644.8
Synonym: Sample (author):Kusano M, Fukushima A, Plant Science Center, RIKEN.
Num Peaks: 82
 60 23; 61 10; 70 11; 71 8; 72 27;
 73 999; 74 90; 75 26; 76 1; 77 3;
 83 2; 84 7; 85 10; 86 407; 87 41;
 88 18; 89 1; 98 9; 99 6; 100 193;
 101 30; 102 31; 103 8; 104 2; 112 15;
 113 12; 114 26; 115 14; 116 33; 117 32;
 118 6; 119 2; 126 4; 127 2; 128 70;
 129 23; 130 117; 131 34; 132 18; 133 3;
 134 1; 142 3; 143 2; 144 12; 145 4;
 146 40; 147 6; 148 3; 156 3; 157 1;
 158 16; 159 3; 160 301; 161 51; 162 22;
 163 2; 170 7; 171 4; 172 238; 173 56;
 174 481; 175 90; 176 42; 177 5; 184 1;
 185 3; 186 85; 187 18; 188 14; 189 3;
 190 1; 200 2; 201 270; 202 59; 203 24;
 204 3; 259 8; 260 2; 261 1; 273 1;
 347 2; 362 1;

Name: 1243.3_1,3-Dihydroxyacetone dimer[2TMS]
DATE: 05/12/21
CASNO: 62147-49-3
Formula: C6H12O6
SMILES: OCC(O)(C1)OCC(O)(CO)O1
KEGG: -
CHEBI: -
InChI: 1/C6H12O6/c7-1-5(9)3-12-6(10,2-8)4-11-5/h7-10H,1-4H2
NIKKAJI: J208.317E
PUBCHEM: -
EXACT_MASS: 180.06339
DB#: 2
Synonym: Name:1,3-Dihydroxyacetone dimer
Synonym: TMS:2
Synonym: RT(s):297.3
Synonym: RI:1243.3
Synonym: Sample (author):Kusano M, Fukushima A, Plant Science Center, RIKEN.
Num Peaks: 98
 60 15; 61 15; 62 1; 66 7; 67 1;
 68 1; 69 1; 70 222; 71 15; 72 26;
 73 999; 74 90; 75 58; 76 4; 77 6;
 83 3; 84 137; 85 15; 86 12; 87 9;
 88 21; 89 182; 90 15; 91 7; 98 6;
 99 4; 100 66; 101 14; 102 29; 103 254;
 104 25; 105 31; 106 2; 107 1; 113 2;
 114 61; 115 11; 116 9; 117 19; 118 2;
 119 13; 120 1; 127 1; 128 10; 129 5;
 130 4; 131 14; 132 2; 133 93; 134 13;
 135 6; 142 47; 143 6; 144 4; 145 1;
 146 1; 147 270; 148 41; 149 22; 150 2;
 157 1; 158 6; 159 1; 160 44; 161 5;
 162 3; 163 115; 164 18; 165 9; 166 1;
 172 10; 173 93; 174 16; 175 5; 177 6;
 178 1; 186 2; 188 4; 189 8; 190 1;
 191 9; 192 1; 200 1; 201 3; 202 7;
 203 2; 204 3; 216 3; 217 4; 218 2;
 232 9; 233 3; 234 1; 248 32; 249 6;
 250 2; 263 9; 264 1;

Name: 1803.9_Citric acid[4TMS]
DATE: 05/12/21
CASNO: 77-92-9
Formula: C6H8O7
SMILES: OC(=O)CC(O)(CC(O)=O)C(O)=O
KEGG: C00158
CHEBI: 30769
InChI: 1/C6H8O7/c7-3(8)1-6(13,5(11)12)2-4(9)10/h13H,1-2H2,(H,7,8)(H,9,10)(H,11,12)/f/h7,9,11H
NIKKAJI: J2.824J
PUBCHEM: 3458
EXACT_MASS: 192.027
DB#: 3
Synonym: Name:2-Hydroxytricarballylic acid
Synonym: Name:Citrate
Synonym: Name:2-Hydroxy-1,2,3-propanetricarboxylic acid
Synonym: Name:Citric acid
Synonym: TMS:4
Synonym: RT(s):443.194
Synonym: RI:1803.9
Synonym: Sample (author):Kusano M, Fukushima A, Plant Science Center, RIKEN.
Num Peaks: 167
 60 4; 61 12; 62 1; 63 2; 65 2;
 66 9; 67 78; 68 1; 69 10; 70 6;
 71 5; 72 36; 73 999; 74 88; 75 124;
 76 11; 77 25; 78 2; 79 4; 81 1;
 82 1; 83 3; 84 2; 85 3; 86 1;
 87 3; 88 2; 89 3; 92 1; 93 4;
 95 7; 96 1; 97 6; 98 1; 99 18;
 100 2; 101 6; 102 2; 103 9; 104 1;
 105 2; 111 10; 112 1; 113 3; 114 1;
 115 23; 116 10; 117 18; 118 2; 119 5;
 127 1; 129 40; 130 5; 131 31; 132 5;
 133 59; 134 8; 135 7; 139 6; 141 10;
 142 2; 143 23; 144 3; 145 3; 146 1;
 147 383; 148 60; 149 62; 150 8; 151 4;
 155 1; 156 1; 157 7; 158 1; 159 2;
 161 2; 163 6; 164 1; 169 4; 170 1;
 171 5; 172 1; 173 3; 175 1; 177 1;
 183 45; 184 7; 185 14; 186 2; 187 1;
 189 5; 190 4; 191 5; 192 1; 193 1;
 201 3; 203 1; 204 3; 205 3; 206 1;
 207 8; 208 1; 209 1; 211 63; 212 10;
 213 11; 214 1; 215 9; 216 2; 217 16;
 218 3; 219 2; 221 25; 222 6; 223 3;
 229 7; 230 2; 231 13; 232 2; 233 1;
 243 1; 244 1; 245 2; 257 27; 258 6;
 259 6; 260 1; 272 1; 273 243; 274 54;
 275 24; 276 3; 285 6; 286 1; 287 2;
 301 4; 302 1; 303 5; 304 2; 305 12;
 306 3; 307 2; 319 3; 320 1; 331 1;
 333 2; 334 1; 346 1; 347 43; 348 13;
 349 7; 350 1; 362 1; 363 35; 364 11;
 365 5; 366 1; 374 1; 375 31; 376 10;
 377 5; 378 1; 464 1; 465 16; 466 6;
 467 3; 468 1;

Name: 2090_4-Hydroxy-3-methoxycinnamic acid[2TMS]
DATE: 05/12/21
CASNO: 1135-24-6
Formula: C10H10O4
SMILES: COc(c1)c(O)ccc(C=CC(O)=O)1
KEGG: C01494
CHEBI: 17620
InChI: 1/C10H10O4/c1-14-9-6-7(2-4-8(9)11)3-5-10(12)13/h2-6,11H,1H3,(H,12,13)/b5-3+/f/h12H
NIKKAJI: J7.273G
PUBCHEM: 4664
EXACT_MASS: 194.05791
DB#: 4
Synonym: Name:Ferulate
Synonym: Name:3-Methoxy-4-hydroxy-trans-cinnamate
Synonym: Name:4-Hydroxy-3-methoxycinnamic acid
Synonym: Name:Ferulic acid
Synonym: TMS:2
Synonym: RT(s):500.548
Synonym: RI:2090
Synonym: Sample (author):Kusano M, Fukushima A, Plant Science Center, RIKEN.
Num Peaks: 217
 60 15; 61 32; 62 12; 63 33; 64 5;
 65 8; 66 3; 67 5; 69 3; 70 7;
 71 7; 72 24; 73 999; 74 95; 75 216;
 76 33; 77 72; 78 11; 79 23; 80 3;
 81 3; 82 2; 83 14; 84 3; 85 7;
 86 2; 87 6; 88 41; 89 127; 90 17;
 91 28; 92 6; 93 6; 94 2; 95 5;
 96 1; 97 2; 98 2; 99 5; 100 2;
 101 10; 102 43; 103 26; 104 10; 105 19;
 106 3; 107 8; 108 2; 109 7; 110 3;
 111 3; 113 2; 114 2; 115 55; 116 22;
 117 77; 118 25; 119 22; 120 5; 121 6;
 122 3; 123 2; 124 3; 125 8; 126 1;
 127 4; 128 7; 129 12; 130 10; 131 22;
 132 7; 133 29; 134 5; 135 32; 136 6;
 137 13; 138 2; 139 52; 140 6; 141 2;
 142 6; 143 10; 144 4; 145 70; 146 23;
 147 74; 148 21; 149 17; 150 6; 151 5;
 152 1; 153 1; 154 45; 155 5; 157 2;
 158 3; 159 10; 160 42; 161 35; 162 8;
 163 20; 164 5; 165 6; 166 6; 167 1;
 171 2; 172 1; 173 12; 174 7; 175 69;
 176 16; 177 13; 178 5; 179 63; 180 11;
 181 5; 182 1; 185 2; 186 1; 187 5;
 188 6; 189 19; 190 45; 191 74; 192 40;
 193 12; 194 3; 195 2; 201 3; 202 2;
 203 43; 204 23; 205 25; 206 8; 207 10;
 208 2; 209 30; 210 5; 211 1; 216 2;
 217 7; 218 44; 219 102; 220 26; 221 21;
 222 10; 223 7; 224 2; 231 3; 232 6;
 233 23; 234 7; 235 5; 236 4; 237 1;
 247 5; 248 4; 249 199; 250 50; 251 18;
 252 3; 253 3; 254 1; 263 9; 264 12;
 265 11; 266 4; 267 1; 277 1; 278 1;
 279 53; 280 19; 281 8; 282 2; 292 2;
 293 143; 294 54; 295 20; 296 4; 297 1;
 298 1; 299 1; 300 1; 301 1; 302 1;
 303 1; 304 2; 305 1; 306 1; 307 9;
 308 190; 309 65; 310 25; 311 5; 312 1;
 315 1; 316 1; 317 1; 318 1; 319 1;
 322 4; 323 186; 324 58; 325 23; 326 4;
 329 1; 330 1; 331 1; 332 1; 333 1;
 334 1; 337 10; 338 231; 339 66; 340 26;
 341 5; 342 1;

Name: 1788.2_(-)-Shikimic acid[4TMS]
DATE: 05/12/21
CASNO: 138-59-0
Formula: C7H10O5
SMILES: OC(=O)C(C1)=C[C@@H](O)[C@@H](O)[C@H](O)1
KEGG: C00493
CHEBI: 16119
InChI: 1/C7H10O5/c8-4-1-3(7(11)12)2-5(9)6(4)10/h1,4-6,8-10H,2H2,(H,11,12)/t4-,5-,6-/m1/s1/f/h11H
NIKKAJI: J3.267K
PUBCHEM: 3776
EXACT_MASS: 174.05282
DB#: 5
Synonym: Name:(-)-Shikimic acid
Synonym: Name:Shikimate
Synonym: Name:3,4,5-Trihydroxy-1-cyclohexenecarboxylic acid
Synonym: Name:Shikimic acid
Synonym: TMS:4
Synonym: RT(s):439.761
Synonym: RI:1788.2
Synonym: Sample (author):Kusano M, Fukushima A, Plant Science Center, RIKEN.
Num Peaks: 171
 60 3; 61 8; 62 1; 63 1; 65 11;
 66 10; 67 3; 70 2; 71 3; 72 11;
 73 999; 74 87; 75 82; 76 7; 77 21;
 78 3; 79 5; 80 1; 81 4; 83 4;
 84 1; 85 3; 87 3; 88 1; 89 2;
 91 10; 92 3; 93 14; 94 3; 95 5;
 96 3; 97 3; 98 1; 99 3; 101 10;
 102 1; 103 22; 104 2; 105 11; 106 1;
 107 2; 108 1; 109 5; 111 6; 112 1;
 113 2; 115 4; 116 8; 117 8; 118 1;
 119 7; 120 1; 121 6; 122 1; 123 4;
 124 1; 125 4; 126 1; 127 1; 129 6;
 130 1; 131 21; 132 3; 133 58; 134 8;
 135 8; 136 1; 137 2; 139 3; 140 1;
 141 12; 142 2; 143 3; 145 1; 147 238;
 148 36; 149 26; 150 3; 151 11; 152 2;
 153 3; 154 1; 155 2; 156 1; 157 1;
 159 1; 161 1; 163 2; 164 1; 165 4;
 166 3; 167 12; 168 2; 169 4; 177 4;
 179 2; 180 6; 181 9; 182 3; 183 2;
 189 31; 190 7; 191 17; 192 3; 193 13;
 194 2; 195 7; 196 1; 197 1; 204 491;
 205 100; 206 45; 207 8; 208 1; 209 2;
 210 1; 211 1; 215 1; 217 3; 221 8;
 222 2; 223 4; 224 1; 225 2; 229 1;
 239 9; 240 3; 241 3; 243 6; 244 1;
 253 2; 254 27; 255 38; 256 11; 257 4;
 258 3; 265 4; 266 1; 267 9; 268 2;
 269 2; 281 2; 282 17; 283 10; 284 3;
 285 1; 305 2; 312 2; 313 1; 329 1;
 331 6; 332 2; 333 1; 342 1; 343 1;
 344 1; 346 1; 355 2; 356 5; 357 18;
 358 6; 359 3; 371 1; 372 18; 373 6;
 374 3; 447 4; 448 1; 462 7; 463 3;
 464 1;

Name: 1769.5_(R)-(-)-Phenylephrine[2TMS]
DATE: 05/12/21
CASNO: 61-76-7
Formula: C9H13NO2
SMILES: CNCC(O)c(c1)cc(O)cc1
KEGG: C07442
CHEBI: -
InChI: 1/C9H13NO2/c1-10-6-9(12)7-3-2-4-8(11)5-7/h2-5,9-12H,6H2,1H3/t9-/m0/s1
NIKKAJI: -
PUBCHEM: 9646
EXACT_MASS: 167.09463
DB#: 6
Synonym: Name:Transferred to D00511
Synonym: Name:(R)-(-)-Phenylephrine
Synonym: TMS:2
Synonym: RT(s):435.636
Synonym: RI:1769.5
Synonym: Sample (author):Kusano M, Fukushima A, Plant Science Center, RIKEN.
Num Peaks: 102
 60 4; 61 5; 63 1; 65 2; 66 2;
 70 3; 71 3; 72 12; 73 751; 74 64;
 75 42; 76 3; 77 12; 78 1; 79 2;
 83 1; 84 1; 85 1; 86 12; 87 3;
 88 3; 89 4; 90 1; 91 10; 92 1;
 93 1; 95 2; 100 6; 101 4; 102 3;
 103 5; 104 2; 105 7; 107 1; 114 2;
 115 5; 116 999; 117 129; 118 45; 119 7;
 120 1; 121 2; 130 2; 131 7; 132 2;
 133 12; 134 2; 135 6; 136 1; 137 1;
 145 2; 146 2; 147 70; 148 12; 149 11;
 150 1; 151 6; 152 1; 159 1; 160 1;
 161 5; 162 1; 163 8; 164 1; 165 2;
 174 1; 175 1; 176 1; 177 9; 178 2;
 179 8; 180 1; 181 1; 190 1; 191 2;
 192 1; 193 6; 194 1; 195 1; 204 2;
 205 1; 206 2; 207 2; 209 1; 220 3;
 221 2; 222 1; 223 1; 237 6; 238 1;
 251 4; 252 2; 264 1; 265 1; 267 9;
 268 8; 269 2; 280 1; 294 1; 368 8;
 369 3; 370 1;

Name: 1202.8_1-Aminocyclopropane-1-carboxylic acid[2TMS]
DATE: 05/12/21
CASNO: 22059-21-8
Formula: C4H7NO2
SMILES: OC(=O)C(N)(C1)C1
KEGG: C01234
CHEBI: 30526
InChI: 1/C4H7NO2/c5-4(1-2-4)3(6)7/h1-2,5H2,(H,6,7)/f/h6H
NIKKAJI: J83.133F
PUBCHEM: 4455
EXACT_MASS: 101.04768
DB#: 7
Synonym: Name:1-Aminocyclopropane-1-carboxylic acid
Synonym: Name:1-Aminocyclopropane-1-carboxylate
Synonym: TMS:2
Synonym: RT(s):284.101
Synonym: RI:1202.8
Synonym: Sample (author):Kusano M, Fukushima A, Plant Science Center, RIKEN.
Num Peaks: 95
 60 15; 61 17; 62 1; 63 1; 66 26;
 67 3; 69 1; 70 15; 71 9; 72 45;
 73 999; 74 104; 75 91; 76 8; 77 22;
 78 1; 82 2; 83 24; 84 22; 85 17;
 86 15; 87 7; 88 2; 89 1; 94 3;
 96 3; 97 2; 98 22; 99 7; 100 32;
 101 6; 102 5; 103 8; 104 1; 105 2;
 110 3; 111 1; 112 39; 113 11; 114 12;
 115 8; 116 6; 117 10; 118 2; 119 3;
 126 14; 127 28; 128 233; 129 30; 130 13;
 131 27; 132 21; 133 41; 134 7; 135 3;
 140 2; 142 1; 143 1; 144 2; 146 5;
 147 533; 148 88; 149 45; 150 4; 151 1;
 156 2; 157 2; 158 7; 159 2; 160 1;
 172 5; 173 4; 174 9; 175 5; 176 1;
 186 17; 187 3; 188 4; 189 1; 190 7;
 191 1; 202 186; 203 43; 204 17; 205 2;
 214 1; 216 7; 217 6; 218 1; 230 47;
 231 11; 232 4; 245 25; 246 5; 247 2;


Name: 1635.5_4-Hydroxyphenylacetic acid[2TMS]
DATE: 05/12/21
CASNO: 156-38-7
Formula: C8H8O3
SMILES: OC(=O)Cc(c1)ccc(O)c1
KEGG: C00642
CHEBI: 18101
InChI: 1/C8H8O3/c9-7-3-1-6(2-4-7)5-8(10)11/h1-4,9H,5H2,(H,10,11)/f/h10H
NIKKAJI: J5.873D
PUBCHEM: 3915
EXACT_MASS: 152.04734
DB#: 8
Synonym: Name:4-Hydroxyphenylacetic acid
Synonym: Name:4-Hydroxyphenylacetate
Synonym: TMS:2
Synonym: RT(s):405.145
Synonym: RI:1635.5
Synonym: Sample (author):Kusano M, Fukushima A, Plant Science Center, RIKEN.
Num Peaks: 102
 60 4; 61 16; 62 3; 63 12; 64 2;
 65 3; 66 1; 67 4; 69 1; 70 2;
 71 3; 72 11; 73 999; 74 90; 75 121;
 76 11; 77 25; 78 10; 79 6; 81 1;
 82 7; 83 3; 84 1; 85 4; 87 2;
 88 1; 89 32; 90 18; 91 12; 92 1;
 93 2; 95 2; 97 1; 99 1; 101 1;
 102 2; 103 11; 104 8; 105 15; 106 2;
 107 5; 109 2; 111 1; 115 2; 116 1;
 117 16; 118 3; 119 5; 120 1; 121 4;
 123 1; 131 5; 132 1; 133 31; 134 5;
 135 17; 136 2; 137 3; 145 3; 146 1;
 147 45; 148 9; 149 40; 150 6; 151 3;
 161 10; 162 3; 163 34; 164 113; 165 19;
 166 5; 175 1; 177 17; 178 5; 179 153;
 180 24; 181 7; 191 10; 192 1; 193 3;
 195 1; 206 2; 207 1; 208 2; 209 3;
 210 1; 221 1; 225 6; 226 1; 237 5;
 238 1; 252 67; 253 25; 254 10; 255 2;
 265 2; 281 44; 282 11; 283 4; 296 46;
 297 12; 298 4;

Name: 1545.2_5-Methylcytosine[2TMS]
DATE: 05/12/21
CASNO: 58366-64-6
Formula: C5H7N3O
SMILES: CC(C=1)=C(N)NC(=O)N1
KEGG: -
CHEBI: -
InChI: 1/C5H7N3O/c1-3-2-7-5(9)8-4(3)6/h2H,1H3,(H3,6,7,8,9)/f/h8H,6H2
NIKKAJI: J237.153G
PUBCHEM: -
EXACT_MASS: 125.05891
DB#: 9
Synonym: Name:5-Methylcytosine
Synonym: TMS:2
Synonym: RT(s):383.15
Synonym: RI:1545.2
Synonym: Sample (author):Kusano M, Fukushima A, Plant Science Center, RIKEN.
Num Peaks: 168
 60 31; 61 25; 62 3; 63 2; 64 2;
 65 1; 66 14; 67 8; 68 1; 69 17;
 70 69; 71 33; 72 98; 73 999; 74 176;
 75 73; 76 10; 77 25; 78 9; 79 51;
 80 10; 81 11; 82 23; 83 23; 84 107;
 85 55; 86 82; 87 15; 88 9; 89 2;
 90 2; 91 1; 92 1; 93 2; 94 2;
 95 8; 96 24; 97 19; 98 45; 99 30;
 100 190; 101 25; 102 15; 103 6; 104 2;
 105 7; 106 5; 107 3; 108 4; 109 14;
 110 26; 111 29; 112 327; 113 51; 114 25;
 115 12; 116 19; 117 13; 118 4; 119 8;
 120 59; 121 5; 122 1; 123 8; 124 6;
 125 7; 126 25; 127 14; 128 15; 129 4;
 130 64; 131 42; 132 23; 133 37; 134 7;
 135 3; 136 1; 137 14; 138 17; 139 136;
 140 20; 141 15; 142 6; 143 5; 144 4;
 145 1; 146 91; 147 295; 148 52; 149 22;
 150 5; 151 3; 152 4; 153 15; 154 9;
 155 4; 156 3; 157 18; 158 11; 159 3;
 160 1; 164 34; 165 5; 166 7; 167 3;
 168 3; 169 5; 170 5; 171 4; 172 7;
 173 2; 174 1; 178 2; 179 1; 180 6;
 181 8; 182 37; 183 7; 184 166; 185 35;
 186 14; 187 2; 194 2; 195 2; 196 35;
 197 12; 198 6; 199 2; 200 1; 208 1;
 209 1; 210 1; 211 27; 212 7; 213 3;
 222 1; 224 7; 225 7; 226 3; 227 17;
 228 4; 229 1; 237 1; 238 114; 239 33;
 240 12; 241 2; 246 1; 247 1; 250 1;
 252 4; 253 6; 254 912; 255 216; 256 89;
 257 14; 258 2; 260 1; 261 1; 262 1;
 263 1; 264 1; 265 1; 268 21; 269 202;
 270 49; 271 19; 272 3;

Name: 1836.9_Cadaverine[4TMS]
DATE: 05/12/21
CASNO: 462-94-2
Formula: C5H14N2
SMILES: NCCCCCN
KEGG: C01672
CHEBI: 18127
InChI: 1/C5H14N2/c6-4-2-1-3-5-7/h1-7H2
NIKKAJI: J5.771A
PUBCHEM: 4816
EXACT_MASS: 102.1157
DB#: 10
Synonym: Name:Pentamethylenediamine
Synonym: Name:Cadaverine
Synonym: Name:1,5-Pentanediamine
Synonym: Name:1,5-Diaminopentane
Synonym: TMS:4
Synonym: RT(s):450.124
Synonym: RI:1836.9
Synonym: Sample (author):Kusano M, Fukushima A, Plant Science Center, RIKEN.
Num Peaks: 112
 60 20; 61 8; 67 1; 69 1; 70 7;
 71 10; 72 20; 73 981; 74 91; 75 26;
 76 1; 77 4; 82 1; 83 2; 84 9;
 85 16; 86 280; 87 29; 88 36; 89 3;
 90 1; 97 3; 98 11; 99 13; 100 120;
 101 20; 102 28; 103 6; 104 1; 106 1;
 110 1; 111 1; 112 40; 113 12; 114 18;
 115 11; 116 20; 117 20; 118 5; 119 1;
 124 3; 126 10; 127 2; 128 13; 129 6;
 130 67; 131 35; 132 16; 133 3; 134 1;
 138 3; 139 1; 140 18; 141 3; 142 10;
 143 7; 144 7; 145 3; 146 25; 147 4;
 148 2; 154 12; 155 3; 156 10; 157 2;
 158 20; 159 4; 160 19; 161 3; 162 1;
 170 2; 171 1; 172 18; 173 4; 174 999;
 175 200; 176 97; 177 12; 178 2; 180 2;
 184 2; 185 1; 186 25; 187 5; 188 7;
 189 1; 198 3; 199 1; 200 18; 201 5;
 202 3; 212 3; 213 2; 214 7; 215 1;
 216 10; 217 2; 218 1; 227 3; 228 3;
 229 25; 230 7; 231 2; 374 1; 375 39;
 376 16; 377 8; 378 2; 389 2; 390 5;
 391 2; 392 1;

Name: 1872.2_Caffeine
DATE: 05/12/21
CASNO: 58-08-2
Formula: C8H10N4O2
SMILES: Cn(c2)c(C(=O)1)c(n2)N(C)C(=O)N(C)1
KEGG: C07481
CHEBI: 27732
InChI: 1/C8H10N4O2/c1-10-4-9-6-5(10)7(13)12(3)8(14)11(6)2/h4H,1-3H3
NIKKAJI: J2.330B
PUBCHEM: 9684
EXACT_MASS: 194.08038
DB#: 11
Synonym: Name:Caffeine
Synonym: RT(s):457.516
Synonym: RI:1872.2
Synonym: Sample (author):Kusano M, Fukushima A, Plant Science Center, RIKEN.
Num Peaks: 65
 64 5; 65 18; 66 93; 67 733; 68 12;
 69 15; 70 67; 71 3; 72 1; 75 1;
 76 2; 77 10; 78 11; 79 41; 80 35;
 81 120; 82 540; 83 53; 84 5; 91 1;
 92 4; 93 12; 94 62; 95 18; 96 10;
 97 35; 98 1; 106 2; 107 8; 108 57;
 109 973; 110 113; 111 17; 112 1; 120 3;
 121 4; 122 15; 123 7; 124 10; 125 1;
 132 1; 133 1; 134 1; 135 6; 136 60;
 137 82; 138 28; 139 3; 140 1; 148 1;
 149 7; 150 11; 151 4; 152 6; 163 2;
 164 5; 165 61; 166 13; 167 1; 179 2;
 192 1; 193 172; 194 999; 195 101; 196 9;


Name: 1734.5_cis-Aconitic acid[3TMS]
DATE: 05/12/21
CASNO: 585-84-2
Formula: C6H6O6
SMILES: OC(=O)CC(=CC(O)=O)C(O)=O
KEGG: -
CHEBI: -
InChI: 1/C6H6O6/c7-4(8)1-3(6(11)12)2-5(9)10/h1H,2H2,(H,7,8)(H,9,10)(H,11,12)/b3-1-/f/h7,9,11H
NIKKAJI: -
PUBCHEM: -
EXACT_MASS: 174.01644
DB#: 12
Synonym: Name:cis-Aconitic acid
Synonym: TMS:3
Synonym: RT(s):427.882
Synonym: RI:1734.5
Synonym: Sample (author):Kusano M, Fukushima A, Plant Science Center, RIKEN.
Num Peaks: 151
 60 5; 61 23; 62 3; 65 1; 66 24;
 67 161; 68 1; 69 7; 70 6; 71 7;
 72 25; 73 999; 74 105; 75 152; 76 13;
 79 4; 80 2; 81 11; 82 9; 83 13;
 84 4; 85 6; 86 1; 87 4; 88 2;
 89 3; 93 5; 95 12; 96 10; 97 39;
 98 7; 99 8; 101 3; 102 1; 103 7;
 105 3; 107 2; 108 1; 109 2; 110 3;
 111 8; 112 5; 113 5; 114 1; 115 8;
 116 3; 117 16; 118 2; 119 7; 121 2;
 123 3; 124 1; 125 2; 126 1; 127 2;
 129 1; 131 20; 132 3; 133 78; 134 12;
 135 12; 136 1; 137 1; 139 4; 140 3;
 141 17; 142 3; 143 6; 144 1; 145 2;
 147 558; 148 104; 149 104; 150 11; 151 5;
 153 1; 154 1; 155 7; 156 3; 157 7;
 158 2; 159 2; 161 1; 163 1; 169 11;
 170 2; 171 4; 172 1; 173 1; 175 1;
 177 4; 182 1; 183 8; 184 14; 185 7;
 186 1; 191 3; 195 1; 197 1; 199 2;
 201 3; 202 1; 205 1; 207 5; 208 2;
 209 1; 211 132; 212 23; 213 15; 214 3;
 215 58; 216 14; 217 6; 221 9; 222 1;
 228 9; 229 188; 230 44; 231 20; 232 3;
 243 1; 245 2; 256 4; 257 11; 258 4;
 259 3; 271 1; 272 11; 273 8; 274 2;
 275 2; 285 56; 286 12; 287 12; 288 2;
 289 1; 299 1; 300 12; 301 3; 302 1;
 303 3; 304 1; 332 1; 346 10; 347 5;
 348 1; 374 2; 375 60; 376 20; 377 11;
 378 2;

Name: 1264.7_Glycerol[3TMS]
DATE: 05/12/21
CASNO: 56-81-5
Formula: C3H8O3
SMILES: OCC(O)CO
KEGG: C00116
CHEBI: 17754
InChI: 1/C3H8O3/c4-1-3(6)2-5/h3-6H,1-2H2
NIKKAJI: J1.916J
PUBCHEM: 3416
EXACT_MASS: 92.04734
DB#: 13
Synonym: Name:1,2,3-Propanetriol
Synonym: Name:Glycerol
Synonym: Name:1,2,3-Trihydroxypropane
Synonym: Name:Glycerin
Synonym: TMS:3
Synonym: RT(s):304.263
Synonym: RI:1264.7
Synonym: Sample (author):Kusano M, Fukushima A, Plant Science Center, RIKEN.
Num Peaks: 85
 60 10; 61 18; 62 1; 66 14; 67 2;
 70 4; 71 7; 72 24; 73 999; 74 85;
 75 74; 76 5; 77 7; 84 1; 85 8;
 86 1; 87 10; 88 7; 89 34; 90 3;
 91 1; 99 4; 101 57; 102 8; 103 287;
 104 27; 105 16; 106 1; 113 6; 114 1;
 115 17; 116 22; 117 295; 118 29; 119 24;
 120 2; 121 1; 128 2; 129 58; 130 7;
 131 42; 132 6; 133 130; 134 17; 135 11;
 136 1; 143 1; 145 1; 146 1; 147 503;
 148 78; 149 52; 150 6; 151 2; 159 3;
 161 1; 162 1; 163 8; 164 1; 165 1;
 174 2; 175 17; 176 4; 177 22; 178 3;
 179 2; 189 5; 190 1; 191 23; 192 5;
 193 2; 203 25; 204 34; 205 218; 206 42;
 207 19; 208 2; 217 12; 218 92; 219 18;
 220 8; 221 3; 263 1; 293 6; 294 1;


Name: 1302.3_Glycine[3TMS]
DATE: 05/12/21
CASNO: 56-40-6
Formula: C2H5NO2
SMILES: NCC(O)=O
KEGG: C00037
CHEBI: 15428
InChI: 1/C2H5NO2/c3-1-2(4)5/h1,3H2,(H,4,5)/f/h4H
NIKKAJI: J1.163K
PUBCHEM: 3339
EXACT_MASS: 75.03203
DB#: 14
Synonym: Name:Aminoacetic acid
Synonym: Name:Gly
Synonym: Name:Glycine
Synonym: TMS:3
Synonym: RT(s):316.441
Synonym: RI:1302.3
Synonym: Sample (author):Kusano M, Fukushima A, Plant Science Center, RIKEN.
Num Peaks: 84
 60 17; 61 11; 66 10; 67 1; 69 1;
 70 11; 71 9; 72 25; 73 999; 74 86;
 75 50; 76 3; 77 10; 83 1; 84 8;
 85 7; 86 399; 87 41; 88 16; 89 2;
 95 2; 98 1; 99 4; 100 221; 101 44;
 102 30; 103 14; 104 2; 105 4; 113 6;
 114 6; 115 9; 116 13; 117 38; 118 7;
 119 12; 120 1; 121 1; 128 1; 129 3;
 130 39; 131 42; 132 12; 133 116; 134 17;
 135 9; 136 1; 142 1; 143 1; 144 10;
 145 3; 146 5; 147 319; 148 49; 149 24;
 150 2; 158 12; 159 4; 160 7; 161 2;
 172 7; 173 2; 174 750; 175 148; 176 73;
 177 15; 178 2; 188 7; 189 2; 190 2;
 202 3; 203 1; 204 4; 205 1; 246 11;
 247 4; 248 146; 249 42; 250 20; 251 4;
 276 49; 277 13; 278 6; 279 1;

Name: 2283.7_L-Cysteine[4TMS]
DATE: 05/12/21
CASNO: 52-90-4
Formula: C3H7NO2S
SMILES: N[C@@H](CS)C(O)=O
KEGG: C00097
CHEBI: 17561
InChI: 1/C3H7NO2S/c4-2(1-7)3(5)6/h2,7H,1,4H2,(H,5,6)/t2-/m0/s1/f/h5H
NIKKAJI: J9.167G
PUBCHEM: 3397
EXACT_MASS: 121.01975
DB#: 15
Synonym: Name:L-Cysteine
Synonym: Name:L-2-Amino-3-mercaptopropionic acid
Synonym: TMS:4
Synonym: RT(s):535.313
Synonym: RI:2283.7
Synonym: Sample (author):Kusano M, Fukushima A, Plant Science Center, RIKEN.
Num Peaks: 139
 60 13; 61 12; 62 1; 63 1; 64 1;
 66 6; 67 1; 70 26; 71 5; 72 26;
 73 999; 74 110; 75 101; 76 15; 77 25;
 78 2; 79 4; 82 1; 83 2; 84 6;
 85 5; 86 14; 87 7; 88 2; 89 3;
 90 3; 91 6; 92 1; 93 2; 95 1;
 98 6; 99 3; 100 221; 101 35; 102 17;
 103 14; 104 2; 105 4; 106 1; 107 1;
 112 1; 113 2; 114 26; 115 68; 116 33;
 117 15; 118 4; 119 3; 120 10; 121 1;
 122 1; 128 3; 129 11; 130 16; 131 30;
 132 42; 133 25; 134 6; 135 2; 142 2;
 143 1; 144 11; 145 5; 146 359; 147 190;
 148 87; 149 21; 150 5; 151 1; 158 3;
 159 4; 160 4; 161 2; 162 1; 163 4;
 164 1; 172 8; 173 2; 174 9; 175 2;
 176 2; 178 19; 179 4; 180 4; 181 1;
 188 14; 189 4; 190 3; 191 1; 200 1;
 202 4; 203 7; 204 3; 205 1; 206 1;
 216 27; 217 8; 218 359; 219 74; 220 47;
 221 9; 222 4; 223 1; 231 2; 232 42;
 233 9; 234 4; 248 3; 249 5; 250 4;
 251 1; 252 1; 260 4; 261 2; 262 2;
 263 1; 264 34; 265 19; 266 69; 267 15;
 268 8; 269 1; 288 7; 289 5; 290 2;
 291 2; 292 1; 296 8; 297 23; 298 6;
 299 4; 322 2; 338 3; 339 1; 410 2;
 411 26; 412 9; 413 6; 414 1;

Name: 2083.6_myo-Inositol[6TMS]
DATE: 05/12/21
CASNO: 87-89-8
Formula: C6H12O6
SMILES: O[C@H]([C@H](O)1)[C@H](O)[C@@H](O)[C@H](O)[C@@H](O)1
KEGG: C00137
CHEBI: 17268
InChI: 1/C6H12O6/c7-1-2(8)4(10)6(12)5(11)3(1)9/h1-12H/t1-,2-,3-,4+,5-,6-
NIKKAJI: J4.282J
PUBCHEM: 3437
EXACT_MASS: 180.06339
DB#: 16
Synonym: Name:Bios I
Synonym: Name:meso-Inositol
Synonym: Name:Cyclohexitol
Synonym: Name:L-myo-Inositol
Synonym: Name:Dambose
Synonym: Name:Meat sugar
Synonym: Name:myo-Inositol
Synonym: Name:1D-myo-Inositol
Synonym: Name:D-myo-Inositol
Synonym: Name:1L-myo-Inositol
Synonym: Name:Inositol
Synonym: TMS:6
Synonym: RT(s):499.327
Synonym: RI:2083.6
Synonym: Sample (author):Kusano M, Fukushima A, Plant Science Center, RIKEN.
Num Peaks: 155
 60 2; 61 3; 65 1; 66 5; 67 4;
 69 2; 70 2; 71 2; 72 12; 73 999;
 74 87; 75 46; 76 3; 77 7; 81 10;
 82 1; 83 5; 84 1; 85 4; 87 4;
 88 1; 89 2; 97 1; 99 4; 101 9;
 102 4; 103 105; 104 10; 105 6; 109 2;
 111 5; 113 5; 114 1; 115 5; 116 6;
 117 11; 118 1; 119 6; 125 1; 127 5;
 128 1; 129 118; 130 13; 131 38; 132 5;
 133 91; 134 13; 135 8; 139 1; 141 2;
 142 2; 143 25; 144 3; 145 4; 146 1;
 147 362; 148 56; 149 33; 150 3; 151 2;
 153 1; 155 2; 156 1; 157 7; 158 1;
 159 2; 161 8; 162 1; 163 2; 169 2;
 173 1; 175 4; 177 9; 178 1; 179 1;
 181 1; 185 1; 189 12; 190 9; 191 185;
 192 32; 193 16; 194 2; 201 1; 203 5;
 204 56; 205 15; 206 6; 207 9; 208 2;
 209 1; 215 3; 216 1; 217 256; 218 52;
 219 22; 220 3; 221 23; 222 6; 223 3;
 229 1; 230 4; 231 3; 232 1; 235 1;
 239 1; 243 6; 244 1; 245 2; 255 1;
 265 54; 266 14; 267 7; 268 1; 271 1;
 291 11; 292 3; 293 5; 294 1; 304 3;
 305 127; 306 39; 307 20; 308 4; 309 1;
 317 4; 318 80; 319 34; 320 14; 321 4;
 331 1; 343 3; 344 1; 345 1; 367 11;
 368 4; 369 2; 392 1; 393 7; 394 2;
 395 1; 417 1; 419 3; 420 1; 431 2;
 432 23; 433 18; 434 8; 435 3; 436 1;
 507 6; 508 3; 509 2; 612 1; 613 1;


Name: 1928.9_(+)-pantothenate[4TMS]
DATE: 05/12/21
CASNO: 137-08-6
Formula: C9H16NO5
SMILES: OCC(C)(C)C(O)C(=O)NCCC([O-1])=O
KEGG: C12276
CHEBI: -
InChI: 1/C9H17NO5/c1-9(2,5-11)7(14)8(15)10-4-3-6(12)13/h7,11,14H,3-5H2,1-2H3,(H,10,15)(H,12,13)/p-1/t7-/m0/s1/fC9H16NO5/h10H/q-1
NIKKAJI: -
PUBCHEM: -
EXACT_MASS: 218.10285
DB#: 17
Synonym: Std Compound Name:Calcium(+)-pantothenate
Synonym: Name:(+)-pantothenate
Synonym: Name:Transferred to D01082
Synonym: TMS:4
Synonym: RT(s):469.132
Synonym: RI:1928.9
Synonym: Sample (author):Kusano M, Fukushima A, Plant Science Center, RIKEN.
Num Peaks: 176
 60 4; 61 11; 62 1; 63 1; 65 1;
 66 3; 67 4; 69 4; 70 18; 71 5;
 72 26; 73 999; 74 91; 75 125; 76 12;
 77 24; 78 2; 79 7; 80 1; 81 1;
 82 5; 83 27; 84 8; 85 9; 86 14;
 87 6; 88 4; 89 5; 90 1; 91 3;
 92 1; 93 1; 94 2; 95 2; 96 2;
 97 1; 98 245; 99 17; 100 22; 101 12;
 102 15; 103 186; 104 18; 105 9; 108 2;
 110 1; 111 1; 112 2; 113 3; 114 2;
 115 13; 116 8; 117 79; 118 9; 119 7;
 120 1; 124 4; 125 1; 126 3; 127 2;
 128 6; 129 38; 130 12; 131 18; 132 4;
 133 28; 134 4; 135 3; 140 1; 141 2;
 142 6; 143 13; 144 14; 145 42; 146 7;
 147 94; 148 15; 149 16; 150 2; 151 1;
 154 3; 155 1; 156 15; 157 53; 158 14;
 159 13; 160 3; 161 2; 163 14; 164 2;
 165 1; 166 2; 168 2; 169 1; 170 1;
 171 1; 172 7; 173 2; 174 4; 175 2;
 176 2; 177 3; 180 1; 182 4; 183 1;
 184 3; 185 1; 186 1; 187 1; 188 5;
 189 5; 190 2; 191 14; 192 3; 193 1;
 198 2; 200 1; 201 16; 202 3; 203 5;
 204 3; 205 1; 207 1; 214 1; 216 6;
 217 32; 218 19; 219 10; 220 2; 221 2;
 226 1; 228 1; 230 2; 231 6; 232 4;
 233 1; 242 2; 244 2; 245 1; 246 9;
 247 11; 248 3; 249 1; 258 1; 260 67;
 261 16; 262 7; 263 1; 272 2; 273 4;
 274 1; 275 3; 291 11; 292 2; 293 1;
 300 1; 314 12; 315 3; 316 1; 318 1;
 333 2; 334 2; 335 1; 362 6; 363 87;
 364 28; 365 13; 366 3; 402 1; 403 1;
 404 6; 405 2; 406 1; 420 1; 492 2;
 493 1;

Name: 1982.8_(+)-pantothenate[nTMS]
DATE: 05/12/21
CASNO: 137-08-6
Formula: C9H16NO5
SMILES: OCC(C)(C)C(O)C(=O)NCCC([O-1])=O
KEGG: C12276
CHEBI: -
InChI: 1/C9H17NO5/c1-9(2,5-11)7(14)8(15)10-4-3-6(12)13/h7,11,14H,3-5H2,1-2H3,(H,10,15)(H,12,13)/p-1/t7-/m0/s1/fC9H16NO5/h10H/q-1
NIKKAJI: -
PUBCHEM: -
EXACT_MASS: 218.10285
DB#: 18
Synonym: Std Compound Name:Calcium(+)-pantothenate
Synonym: Name:(+)-pantothenate
Synonym: Name:Transferred to D01082
Synonym: TMS:n
Synonym: RT(s):479.923
Synonym: RI:1982.8
Synonym: Sample (author):Kusano M, Fukushima A, Plant Science Center, RIKEN.
Num Peaks: 186
 60 9; 61 29; 62 2; 63 2; 65 1;
 66 3; 67 9; 69 13; 70 23; 71 8;
 72 41; 73 999; 74 96; 75 248; 76 23;
 77 28; 78 2; 79 7; 80 1; 81 2;
 82 12; 83 37; 84 10; 85 23; 86 16;
 87 12; 88 10; 89 17; 90 2; 91 15;
 92 2; 93 2; 94 2; 95 6; 96 4;
 97 2; 98 41; 99 12; 100 24; 101 22;
 102 49; 103 567; 104 57; 105 29; 106 2;
 108 1; 109 1; 110 3; 111 2; 112 4;
 113 9; 114 4; 115 34; 116 24; 117 408;
 118 48; 119 27; 120 2; 121 1; 124 22;
 125 3; 126 2; 127 4; 128 14; 129 99;
 130 35; 131 34; 132 7; 133 40; 134 6;
 135 5; 136 1; 138 2; 140 2; 141 4;
 142 4; 143 53; 144 61; 145 47; 146 22;
 147 106; 148 17; 149 26; 150 3; 151 2;
 153 1; 154 2; 155 2; 156 11; 157 261;
 158 48; 159 138; 160 21; 161 8; 162 3;
 163 11; 164 2; 165 1; 166 6; 167 1;
 168 2; 169 1; 170 4; 171 3; 172 9;
 173 5; 174 7; 175 3; 176 8; 177 4;
 178 1; 182 1; 183 1; 184 4; 185 3;
 186 5; 187 2; 188 8; 189 2; 190 1;
 191 7; 192 1; 193 1; 198 3; 199 1;
 200 2; 201 235; 202 35; 203 23; 204 6;
 205 3; 206 1; 212 2; 214 1; 216 1;
 217 17; 218 13; 219 6; 220 2; 221 1;
 226 1; 228 2; 230 2; 231 3; 232 2;
 233 2; 234 1; 240 4; 241 1; 242 3;
 243 1; 244 3; 245 1; 246 15; 247 101;
 248 23; 249 10; 250 1; 256 1; 258 1;
 259 2; 260 2; 261 31; 262 10; 263 3;
 264 1; 273 1; 274 1; 275 4; 276 2;
 290 2; 291 219; 292 50; 293 21; 294 3;
 302 2; 316 1; 330 8; 331 2; 332 3;
 348 1; 419 2; 420 32; 421 11; 422 5;
 423 1;

Name: 1919.5_D-Galactosamine[5TMS]
DATE: 05/12/21
CASNO: 1772-03-8
Formula: C6H13NO5
SMILES: O=CC(N)C(O)C(O)C(O)CO
KEGG: -
CHEBI: -
InChI: 1/C6H13NO5/c7-3(1-8)5(11)6(12)4(10)2-9/h1,3-6,9-12H,2,7H2/t3-,4+,5+,6-/m0/s1
NIKKAJI: J237.701B
PUBCHEM: -
EXACT_MASS: 179.07937
DB#: 19
Synonym: Std Compound Name:D-Galactosamine hydrochloride
Synonym: Std Compound CASNO:1772-03-8
Synonym: Name:D-Galactosamine
Synonym: TMS:5
Synonym: RT(s):467.251
Synonym: RI:1919.5
Synonym: Sample (author):Kusano M, Fukushima A, Plant Science Center, RIKEN.
Num Peaks: 169
 60 8; 61 7; 66 4; 67 2; 69 3;
 70 4; 71 3; 72 17; 73 999; 74 90;
 75 78; 76 6; 77 9; 78 1; 79 3;
 80 1; 81 2; 82 2; 83 10; 84 13;
 85 4; 86 11; 87 7; 88 4; 89 69;
 90 6; 91 3; 96 1; 97 1; 98 2;
 99 6; 100 23; 101 24; 102 12; 103 115;
 104 12; 105 9; 106 1; 110 1; 111 2;
 112 2; 113 15; 114 4; 115 6; 116 7;
 117 67; 118 8; 119 6; 125 1; 126 2;
 127 8; 128 14; 129 83; 130 16; 131 24;
 132 7; 133 31; 134 4; 135 2; 137 1;
 140 1; 141 9; 142 7; 143 12; 144 7;
 145 3; 146 4; 147 198; 148 30; 149 18;
 150 2; 151 1; 152 1; 153 1; 154 1;
 155 1; 156 1; 157 47; 158 8; 159 490;
 160 62; 161 21; 162 2; 163 3; 165 1;
 168 4; 169 2; 170 1; 171 2; 172 3;
 173 2; 174 1; 175 2; 177 2; 185 2;
 186 1; 187 1; 188 2; 189 13; 190 5;
 191 5; 192 1; 195 1; 199 1; 200 2;
 201 8; 202 3; 203 8; 204 17; 205 125;
 206 25; 207 12; 208 1; 213 1; 214 3;
 215 5; 216 10; 217 57; 218 12; 219 5;
 220 1; 221 2; 227 2; 228 1; 229 17;
 230 5; 231 7; 232 7; 233 4; 234 1;
 240 2; 241 2; 242 3; 243 4; 244 2;
 245 1; 247 1; 255 1; 258 1; 261 1;
 267 3; 268 1; 273 30; 274 7; 275 3;
 277 3; 278 1; 290 1; 291 3; 292 1;
 303 5; 304 3; 305 3; 306 1; 307 3;
 316 1; 318 1; 319 74; 320 22; 321 10;
 322 2; 332 1; 357 1; 447 2; 448 1;
 536 1; 537 7; 538 4; 539 2;

Name: 1925.7_D-Galactosamine[5TMS]
DATE: 05/12/21
CASNO: 1772-03-8
Formula: C6H13NO5
SMILES: O=CC(N)C(O)C(O)C(O)CO
KEGG: -
CHEBI: -
InChI: 1/C6H13NO5/c7-3(1-8)5(11)6(12)4(10)2-9/h1,3-6,9-12H,2,7H2/t3-,4+,5+,6-/m0/s1
NIKKAJI: J237.701B
PUBCHEM: -
EXACT_MASS: 179.07937
DB#: 20
Synonym: Std Compound Name:D-Galactosamine hydrochloride
Synonym: Std Compound CASNO:1772-03-8
Synonym: Name:D-Galactosamine
Synonym: TMS:5
Synonym: RT(s):468.505
Synonym: RI:1925.7
Synonym: Sample (author):Kusano M, Fukushima A, Plant Science Center, RIKEN.
Num Peaks: 159
 60 12; 61 14; 62 1; 63 1; 65 1;
 66 7; 67 4; 69 3; 70 6; 71 4;
 72 18; 73 999; 74 101; 75 221; 76 20;
 77 25; 78 4; 79 13; 80 3; 81 2;
 82 3; 83 15; 84 24; 85 6; 86 12;
 87 13; 88 5; 89 89; 90 9; 91 3;
 92 1; 93 1; 94 1; 95 1; 96 2;
 97 1; 98 3; 99 7; 100 21; 101 26;
 102 13; 103 86; 104 9; 105 5; 110 1;
 111 3; 112 2; 113 14; 114 4; 115 5;
 116 8; 117 66; 118 8; 119 6; 120 1;
 126 1; 127 7; 128 16; 129 114; 130 20;
 131 28; 132 7; 133 31; 134 3; 135 3;
 137 1; 139 1; 140 1; 141 7; 142 8;
 143 12; 144 16; 145 3; 146 3; 147 204;
 148 32; 149 19; 150 1; 152 1; 153 1;
 154 1; 155 1; 156 1; 157 61; 158 11;
 159 306; 160 41; 161 15; 162 2; 163 4;
 165 1; 168 6; 169 2; 171 3; 172 3;
 173 2; 174 1; 175 2; 177 1; 185 2;
 186 1; 187 1; 188 2; 189 9; 190 4;
 191 4; 192 1; 195 1; 199 1; 200 3;
 201 10; 202 2; 203 12; 204 18; 205 132;
 206 25; 207 11; 209 1; 213 1; 214 2;
 215 3; 216 8; 217 36; 218 8; 219 3;
 221 2; 227 2; 229 19; 230 6; 231 4;
 232 12; 233 3; 240 1; 241 1; 242 1;
 243 2; 244 3; 245 1; 258 1; 261 2;
 267 1; 268 1; 273 1; 277 2; 291 3;
 292 1; 304 5; 305 4; 306 1; 307 1;
 318 1; 319 77; 320 23; 321 10; 322 1;
 332 1; 447 1; 537 1; 538 1;

Name: 1931.2_D-Galactosamine[5TMS]
DATE: 05/12/21
CASNO: 1772-03-8
Formula: C6H13NO5
SMILES: O=CC(N)C(O)C(O)C(O)CO
KEGG: -
CHEBI: -
InChI: 1/C6H13NO5/c7-3(1-8)5(11)6(12)4(10)2-9/h1,3-6,9-12H,2,7H2/t3-,4+,5+,6-/m0/s1
NIKKAJI: J237.701B
PUBCHEM: -
EXACT_MASS: 179.07937
DB#: 21
Synonym: Std Compound Name:D-Galactosamine hydrochloride
Synonym: Std Compound CASNO:1772-03-8
Synonym: Name:D-Galactosamine
Synonym: TMS:5
Synonym: RT(s):469.594
Synonym: RI:1931.2
Synonym: Sample (author):Kusano M, Fukushima A, Plant Science Center, RIKEN.
Num Peaks: 160
 60 5; 61 5; 66 4; 67 2; 69 2;
 70 4; 71 3; 72 15; 73 999; 74 87;
 75 74; 76 5; 77 7; 78 1; 79 4;
 80 1; 81 2; 82 1; 83 11; 84 9;
 85 3; 86 9; 87 6; 88 3; 89 51;
 90 5; 91 2; 93 1; 96 1; 97 1;
 98 2; 99 3; 100 28; 101 24; 102 23;
 103 105; 104 10; 105 21; 106 2; 110 2;
 111 1; 112 1; 113 5; 114 2; 115 4;
 116 6; 117 56; 118 7; 119 5; 125 1;
 126 2; 127 6; 128 10; 129 87; 130 17;
 131 17; 132 6; 133 31; 134 4; 135 2;
 137 1; 140 1; 141 6; 142 6; 143 9;
 144 5; 145 2; 146 5; 147 172; 148 28;
 149 16; 150 2; 152 1; 153 1; 154 1;
 156 1; 157 48; 158 8; 159 303; 160 41;
 161 13; 162 2; 163 3; 165 1; 168 4;
 169 1; 170 1; 171 1; 172 4; 173 2;
 174 1; 175 2; 176 1; 177 2; 185 1;
 186 1; 187 1; 188 2; 189 11; 190 4;
 191 4; 192 1; 195 1; 200 2; 201 20;
 202 6; 203 11; 204 15; 205 122; 206 24;
 207 11; 208 1; 213 1; 214 2; 215 3;
 216 9; 217 44; 218 9; 219 5; 221 2;
 227 1; 229 15; 230 4; 231 6; 232 9;
 233 4; 234 2; 240 4; 241 2; 242 2;
 243 2; 244 2; 256 1; 258 1; 267 1;
 273 13; 274 3; 275 1; 277 2; 278 1;
 290 1; 291 3; 303 3; 304 3; 305 3;
 306 1; 307 3; 318 1; 319 61; 320 19;
 321 9; 322 1; 330 1; 357 1; 447 2;
 448 1; 536 1; 537 4; 538 3; 539 1;


Name: 1125.3_Oxalic acid[2TMS]
DATE: 05/12/21
CASNO: 6153-56-6
Formula: C2H2O4
SMILES: OC(=O)C(O)=O
KEGG: -
CHEBI: -
InChI: 1/C2H2O4/c3-1(4)2(5)6/h(H,3,4)(H,5,6)/f/h3,5H
NIKKAJI: J99.324G
PUBCHEM: -
EXACT_MASS: 89.99531
DB#: 22
Synonym: Name:Oxalic acid
Synonym: TMS:2
Synonym: RT(s):255.572
Synonym: RI:1125.3
Synonym: Sample (author):Kusano M, Fukushima A, Plant Science Center, RIKEN.
Num Peaks: 80
 60 4; 61 9; 62 1; 63 11; 64 1;
 65 10; 66 80; 67 2; 69 3; 70 9;
 71 15; 72 63; 73 999; 74 46; 75 68;
 76 5; 77 134; 78 19; 79 38; 80 1;
 84 9; 86 24; 87 11; 88 2; 89 1;
 92 4; 93 44; 94 1; 95 11; 98 1;
 99 2; 100 15; 101 4; 102 17; 103 16;
 105 1; 107 1; 108 2; 110 1; 114 3;
 115 9; 116 3; 117 11; 118 2; 119 3;
 126 1; 127 3; 128 1; 129 1; 130 1;
 131 38; 132 4; 133 32; 134 4; 135 5;
 144 1; 145 1; 146 6; 147 712; 148 50;
 158 2; 161 1; 172 2; 173 1; 174 5;
 175 10; 176 4; 190 23; 191 5; 196 1;
 197 1; 217 1; 218 32; 219 16; 233 2;
 542 1; 588 1; 734 1; 770 1; 795 1;


Name: 1053.1_2-Hydroxyisobutyric acid[2TMS]
DATE: 05/12/21
CASNO: 594-61-6
Formula: C4H8O3
SMILES: OC(=O)C(C)(C)O
KEGG: -
CHEBI: -
InChI: 1/C4H8O3/c1-4(2,7)3(5)6/h7H,1-2H3,(H,5,6)/f/h5H
NIKKAJI: J2.707C
PUBCHEM: -
EXACT_MASS: 104.04734
DB#: 23
Synonym: Name:2-Hydroxyisobutyric acid
Synonym: TMS:2
Synonym: RT(s):228.892
Synonym: RI:1053.1
Synonym: Sample (author):Kusano M, Fukushima A, Plant Science Center, RIKEN.
Num Peaks: 69
 60 9; 61 39; 62 3; 63 2; 66 56;
 67 6; 69 16; 70 11; 71 7; 72 25;
 73 999; 74 92; 75 159; 76 15; 77 27;
 78 2; 79 3; 80 1; 81 7; 84 1;
 85 3; 86 1; 87 8; 88 1; 89 2;
 94 1; 95 53; 96 4; 99 4; 100 1;
 101 22; 102 4; 103 12; 104 1; 105 4;
 109 3; 113 1; 115 46; 116 10; 117 17;
 118 2; 119 4; 129 2; 130 6; 131 703;
 132 86; 133 70; 134 8; 135 3; 143 17;
 144 2; 145 2; 146 2; 147 454; 148 70;
 149 38; 150 4; 151 1; 163 3; 189 1;
 190 3; 205 96; 206 21; 207 9; 208 1;
 217 3; 233 25; 234 6; 235 2;

Name: 1934.7_Pyridoxamine[3TMS]
DATE: 05/12/21
CASNO: 524-36-7
Formula: C8H12N2O2
SMILES: NCc(c(CO)1)c(O)c(C)nc1
KEGG: -
CHEBI: -
InChI: 1/C8H12N2O2/c1-5-8(12)7(2-9)6(4-11)3-10-5/h3,11-12H,2,4,9H2,1H3
NIKKAJI: J243.972G
PUBCHEM: -
EXACT_MASS: 168.08988
DB#: 24
Synonym: Name:Pyridoxamine
Synonym: TMS:3
Synonym: RT(s):470.287
Synonym: RI:1934.7
Synonym: Sample (author):Kusano M, Fukushima A, Plant Science Center, RIKEN.
Num Peaks: 160
 60 7; 61 9; 62 1; 63 3; 64 1;
 65 6; 66 4; 67 3; 69 1; 70 5;
 71 4; 72 16; 73 999; 74 126; 75 93;
 76 10; 77 20; 78 5; 79 14; 80 3;
 81 1; 82 1; 83 6; 84 5; 85 4;
 86 5; 87 2; 88 1; 89 3; 90 1;
 91 5; 92 3; 93 3; 94 4; 95 3;
 96 1; 97 4; 98 2; 99 2; 100 6;
 101 1; 102 13; 103 6; 104 7; 105 5;
 106 10; 107 3; 108 2; 109 3; 110 2;
 111 2; 112 1; 113 2; 114 1; 115 4;
 116 3; 117 6; 118 5; 119 6; 120 6;
 121 4; 122 3; 123 3; 124 3; 125 1;
 129 1; 130 21; 131 22; 132 15; 133 24;
 134 7; 135 4; 136 4; 137 2; 138 2;
 143 1; 144 1; 145 2; 146 33; 147 70;
 148 18; 149 20; 150 7; 151 2; 152 2;
 158 1; 160 2; 161 1; 162 5; 163 3;
 164 9; 165 3; 166 3; 167 1; 172 3;
 173 1; 174 1; 175 2; 176 5; 177 4;
 178 12; 179 6; 180 11; 181 2; 182 1;
 188 1; 189 3; 190 7; 191 5; 192 14;
 193 9; 194 11; 195 4; 196 2; 203 1;
 204 8; 205 76; 206 30; 207 28; 208 11;
 209 3; 210 1; 219 2; 220 4; 221 42;
 222 11; 223 4; 224 1; 235 1; 236 2;
 237 1; 238 1; 249 1; 250 5; 251 5;
 252 11; 253 4; 254 1; 263 1; 264 3;
 265 4; 266 2; 267 1; 268 2; 278 1;
 279 24; 280 286; 281 79; 282 31; 283 5;
 284 2; 293 10; 294 31; 295 103; 296 28;
 297 10; 298 2; 369 11; 370 3; 371 1;


Name: 2794.3_S-Adenosyl-L-methionine[3TMS]
DATE: 05/12/21
CASNO: 24346-00-7
Formula: C15H22N6O5S
SMILES: [O-1]C(=O)C(N)CC[S+1](C)CC(O1)C(O)C(O)C1n(c3)c(n2)c(n3)c(N)nc2
KEGG: -
CHEBI: -
InChI: 1/C15H22N6O5S/c1-27(3-2-7(16)15(24)25)4-8-10(22)11(23)14(26-8)21-6-20-9-12(17)18-5-19-13(9)21/h5-8,10-11,14,22-23H,2-4,16H2,1H3,(H2-,17,18,19,24,25)/t7-,8?,10+,11+,14+,27?/m0/s1/f/h17H2
NIKKAJI: J262.531H
PUBCHEM: -
EXACT_MASS: 398.13724
DB#: 25
Synonym: Name:S-Adenosyl-L-methionine
Synonym: TMS:3
Synonym: RT(s):615.618
Synonym: RI:2794.3
Synonym: Sample (author):Kusano M, Fukushima A, Plant Science Center, RIKEN.
Num Peaks: 202
 60 6; 61 170; 62 6; 63 8; 64 1;
 65 3; 66 3; 67 5; 69 7; 70 8;
 71 8; 72 14; 73 999; 74 92; 75 77;
 76 6; 77 11; 78 1; 79 5; 80 2;
 81 9; 82 2; 83 6; 84 28; 85 22;
 86 7; 87 19; 88 2; 89 5; 90 1;
 91 3; 92 1; 93 2; 94 1; 95 3;
 96 2; 97 10; 98 4; 99 22; 100 7;
 101 24; 102 4; 103 31; 104 2; 105 15;
 106 2; 107 2; 108 3; 109 8; 110 3;
 111 20; 112 3; 113 7; 114 2; 115 14;
 116 11; 117 9; 118 2; 119 8; 120 2;
 121 2; 122 2; 123 4; 124 2; 125 3;
 126 2; 127 10; 128 2; 129 60; 130 8;
 131 15; 132 4; 133 20; 134 4; 135 6;
 136 4; 137 4; 138 7; 139 2; 140 2;
 141 6; 142 16; 143 23; 144 4; 145 6;
 146 2; 147 70; 148 12; 149 13; 150 4;
 151 4; 152 2; 153 3; 154 1; 155 3;
 156 2; 157 5; 158 2; 159 2; 160 1;
 161 2; 162 5; 163 3; 164 6; 165 30;
 166 6; 167 2; 168 1; 169 130; 170 19;
 171 12; 172 2; 173 6; 174 2; 175 185;
 176 34; 177 20; 178 3; 179 3; 180 8;
 181 3; 182 1; 185 1; 187 1; 188 266;
 189 44; 190 27; 191 10; 192 92; 193 15;
 194 4; 201 3; 202 1; 203 1; 204 7;
 205 3; 206 22; 207 38; 208 64; 209 14;
 210 3; 215 2; 216 1; 217 17; 218 5;
 219 4; 220 5; 221 1; 222 1; 229 1;
 230 2; 231 3; 232 2; 233 1; 234 5;
 235 3; 236 337; 237 60; 238 17; 239 2;
 243 6; 244 2; 245 27; 246 7; 247 3;
 248 1; 249 1; 258 2; 259 2; 260 1;
 262 2; 263 1; 264 6; 265 2; 266 1;
 277 1; 278 4; 279 3; 280 12; 281 3;
 282 1; 289 4; 290 1; 291 2; 292 1;
 294 1; 306 4; 307 1; 308 1; 322 2;
 334 4; 335 1; 338 3; 376 2; 466 2;
 467 1; 497 2; 498 9; 499 4; 500 2;
 513 2; 514 1;

Name: 2196_Cystathionine[4TMS]
DATE: 05/12/21
CASNO: 535-34-2
Formula: C7H14N2O4S
SMILES: N[C@@H](CCSC[C@H](N)C(O)=O)C(O)=O
KEGG: C00542
CHEBI: 17755
InChI: 1/C7H14N2O4S/c8-4(6(10)11)1-2-14-3-5(9)7(12)13/h4-5H,1-3,8-9H2,(H,10,11)(H,12,13)/t4-,5-/m0/s1/f/h10,12H
NIKKAJI: J410.855H
PUBCHEM: 3823
EXACT_MASS: 222.06743
DB#: 26
Synonym: Name:Cystathionine
Synonym: TMS:4
Synonym: RT(s):519.952
Synonym: RI:2196
Synonym: Sample (author):Kusano M, Fukushima A, Plant Science Center, RIKEN.
Num Peaks: 158
 60 13; 61 15; 62 1; 63 2; 66 4;
 67 1; 69 1; 70 17; 71 5; 72 22;
 73 999; 74 101; 75 93; 76 9; 77 28;
 78 2; 79 5; 82 2; 83 5; 84 7;
 85 8; 86 16; 87 9; 88 33; 89 4;
 90 4; 91 5; 92 1; 93 2; 95 1;
 96 1; 97 1; 98 8; 99 4; 100 179;
 101 29; 102 16; 103 17; 104 3; 105 5;
 110 1; 112 12; 113 3; 114 39; 115 29;
 116 20; 117 17; 118 6; 119 5; 120 1;
 126 8; 127 5; 128 558; 129 83; 130 38;
 131 18; 132 25; 133 26; 134 6; 135 2;
 138 15; 139 2; 140 1; 141 1; 142 2;
 143 1; 144 6; 145 2; 146 8; 147 132;
 148 39; 149 16; 150 3; 151 1; 155 1;
 156 5; 157 1; 158 4; 159 3; 160 79;
 161 16; 162 18; 163 7; 164 2; 165 1;
 172 7; 173 2; 174 12; 175 3; 176 21;
 177 3; 178 1; 186 2; 187 1; 188 19;
 189 5; 190 7; 191 2; 192 1; 200 2;
 202 42; 203 16; 204 12; 205 5; 206 3;
 207 1; 214 1; 216 25; 217 6; 218 388;
 219 96; 220 38; 221 7; 222 1; 223 1;
 228 1; 230 10; 231 3; 232 13; 233 3;
 234 3; 235 1; 236 1; 244 3; 245 63;
 246 17; 247 6; 248 1; 249 2; 250 1;
 260 5; 261 3; 262 5; 263 1; 264 1;
 266 3; 274 6; 275 2; 276 1; 277 1;
 278 89; 279 24; 280 13; 281 2; 288 7;
 289 2; 290 1; 291 34; 292 34; 293 18;
 294 6; 295 2; 302 1; 304 1; 393 1;
 495 1; 510 3; 511 1;

Name: 1598.1_Hypotaurine[3TMS]
DATE: 05/12/21
CASNO: 300-84-5
Formula: C2H7NO2S
SMILES: NCCS(O)=O
KEGG: C00519
CHEBI: 16668
InChI: 1/C2H7NO2S/c3-1-2-6(4)5/h1-3H2,(H,4,5)/f/h4H
NIKKAJI: J11.604A
PUBCHEM: 3802
EXACT_MASS: 109.01975
DB#: 27
Synonym: Name:Hypotaurine
Synonym: Name:2-Aminoethanesulfinic acid
Synonym: TMS:3
Synonym: RT(s):396.365
Synonym: RI:1598.1
Synonym: Sample (author):Kusano M, Fukushima A, Plant Science Center, RIKEN.
Num Peaks: 95
 60 20; 61 15; 62 3; 63 1; 64 11;
 66 4; 70 14; 71 8; 72 25; 73 999;
 74 96; 75 88; 76 8; 77 18; 78 2;
 79 8; 83 1; 84 4; 85 6; 86 82;
 87 11; 88 5; 89 2; 90 1; 91 3;
 92 1; 93 1; 98 4; 99 5; 100 629;
 101 72; 102 33; 103 6; 104 2; 105 2;
 106 1; 113 9; 114 107; 115 22; 116 35;
 117 13; 118 3; 119 7; 120 1; 121 1;
 122 10; 123 1; 124 1; 129 4; 130 86;
 131 28; 132 16; 133 52; 134 8; 135 10;
 136 1; 137 5; 138 1; 142 1; 144 1;
 145 1; 146 19; 147 156; 148 28; 149 16;
 150 2; 151 1; 156 1; 158 3; 159 1;
 160 3; 161 1; 172 65; 173 12; 174 98;
 175 17; 176 32; 177 5; 178 2; 187 10;
 188 509; 189 103; 190 44; 191 5; 192 1;
 194 2; 209 4; 220 1; 222 2; 248 11;
 249 2; 250 1; 310 18; 311 5; 312 3;


Name: 1665.9_Taurine[3TMS]
DATE: 05/12/21
CASNO: 107-35-7
Formula: C2H7NO3S
SMILES: NCCS(O)(=O)=O
KEGG: C00245
CHEBI: 15891
InChI: 1/C2H7NO3S/c3-1-2-7(4,5)6/h1-3H2,(H,4,5,6)/f/h4H
NIKKAJI: J5.056C
PUBCHEM: 3544
EXACT_MASS: 125.01466
DB#: 28
Synonym: Name:2-Aminoethanesulfonic acid
Synonym: Name:Aminoethylsulfonic acid
Synonym: Name:Taurine
Synonym: TMS:3
Synonym: RT(s):412.273
Synonym: RI:1665.9
Synonym: Sample (author):Kusano M, Fukushima A, Plant Science Center, RIKEN.
Num Peaks: 103
 60 17; 61 11; 62 1; 63 2; 64 12;
 65 2; 66 14; 67 1; 70 13; 71 7;
 72 29; 73 999; 74 92; 75 50; 76 4;
 77 27; 78 2; 79 5; 83 1; 84 3;
 85 7; 86 84; 87 13; 88 5; 89 2;
 92 1; 93 8; 95 4; 98 3; 99 4;
 100 152; 101 20; 102 13; 103 7; 104 1;
 105 3; 113 8; 114 37; 115 15; 116 13;
 117 14; 118 2; 119 8; 120 1; 122 1;
 123 1; 129 3; 130 76; 131 36; 132 13;
 133 92; 134 14; 135 8; 136 1; 137 1;
 144 1; 145 1; 146 12; 147 374; 148 57;
 149 30; 150 3; 151 1; 152 1; 153 2;
 158 3; 160 22; 161 4; 162 2; 172 29;
 173 6; 174 154; 175 28; 176 13; 177 2;
 187 1; 188 77; 189 15; 190 6; 191 1;
 196 2; 197 1; 204 1; 211 6; 212 1;
 225 45; 226 8; 227 6; 238 22; 239 4;
 240 3; 241 1; 248 11; 249 2; 250 1;
 252 1; 254 1; 325 3; 326 224; 327 61;
 328 40; 329 8; 330 2;

Name: 2448.9_Uridine[3TMS]
DATE: 05/12/21
CASNO: 58-96-8
Formula: C9H12N2O6
SMILES: OC[C@@H](O1)[C@@H](O)[C@@H](O)[C@@H]1N(C=2)C(=O)NC(=O)C2
KEGG: C00299
CHEBI: 16704
InChI: 1/C9H12N2O6/c12-3-4-6(14)7(15)8(17-4)11-2-1-5(13)10-9(11)16/h1-2,4,6-8,12,14-15H,3H2,(H,10,13,16)/t4-,6-,7-,8-/m1/s1/f/h10H
NIKKAJI: J4.593D
PUBCHEM: 3593
EXACT_MASS: 244.06954
DB#: 29
Synonym: Name:Uridine
Synonym: TMS:3
Synonym: RT(s):562.786
Synonym: RI:2448.9
Synonym: Sample (author):Kusano M, Fukushima A, Plant Science Center, RIKEN.
Num Peaks: 208
 60 7; 61 14; 62 1; 63 5; 65 2;
 66 5; 67 6; 68 2; 69 16; 70 14;
 71 7; 72 24; 73 999; 74 79; 75 221;
 76 17; 77 60; 79 3; 80 2; 81 9;
 82 3; 83 7; 84 11; 85 11; 86 5;
 87 6; 88 3; 89 14; 90 3; 91 1;
 92 5; 93 4; 94 4; 95 6; 97 7;
 99 38; 100 12; 101 28; 102 7; 103 141;
 104 10; 105 6; 108 2; 109 3; 110 2;
 111 4; 112 4; 113 14; 114 3; 115 25;
 116 11; 117 24; 118 5; 119 7; 120 1;
 125 2; 126 4; 127 8; 128 1; 129 58;
 130 6; 131 25; 132 4; 133 42; 134 3;
 135 3; 137 3; 138 2; 139 3; 140 3;
 141 1; 142 4; 143 19; 144 1; 145 7;
 147 140; 148 32; 149 24; 150 3; 153 10;
 154 4; 155 3; 156 3; 157 10; 158 1;
 160 1; 163 1; 164 3; 166 4; 168 7;
 169 78; 170 14; 171 8; 173 3; 174 3;
 175 4; 177 3; 179 1; 183 4; 184 1;
 185 18; 186 2; 187 2; 189 9; 190 1;
 191 23; 192 1; 193 3; 195 1; 199 1;
 201 1; 203 4; 204 4; 205 4; 210 3;
 211 6; 213 8; 214 4; 215 9; 216 2;
 217 215; 218 47; 219 18; 220 8; 221 12;
 222 3; 227 2; 229 3; 230 11; 231 6;
 232 2; 236 1; 243 27; 244 5; 245 21;
 246 2; 255 1; 256 3; 257 2; 258 1;
 259 39; 260 9; 261 2; 265 7; 267 5;
 269 1; 271 1; 272 1; 279 2; 281 5;
 282 2; 296 2; 299 1; 300 2; 310 1;
 315 2; 325 2; 327 2; 329 3; 334 1;
 337 1; 348 3; 353 1; 355 7; 357 3;
 368 2; 377 1; 383 1; 391 2; 393 3;
 400 2; 402 1; 404 1; 408 1; 415 1;
 427 1; 432 1; 441 1; 448 1; 458 2;
 467 1; 502 1; 504 1; 506 1; 507 1;
 519 1; 520 1; 540 1; 543 1; 567 1;
 592 1; 595 1; 598 2; 603 1; 626 1;
 654 1; 663 2; 666 1; 673 1; 677 1;
 681 1; 689 1; 691 2; 698 1; 699 1;
 706 3; 726 2; 776 2;

Name: 1813.2_L-Arginine[3TMS]
DATE: 05/12/21
CASNO: 1119-34-2
Formula: C6H14N4O2
SMILES: NC(N)=NCCCC(N)C(O)=O
KEGG: C12524
CHEBI: -
InChI: 1/C6H14N4O2/c7-4(5(11)12)2-1-3-10-6(8)9/h4H,1-3,7H2,(H,11,12)(H4,8,9,10)/t4-/m0/s1/f/h11H,8-9H2
NIKKAJI: -
PUBCHEM: -
EXACT_MASS: 174.11168
DB#: 30
Synonym: Name:L-Arginine
Synonym: Name:Transferred to D01126
Synonym: TMS:3
Synonym: RT(s):445.042
Synonym: RI:1813.2
Synonym: Sample (author):Kusano M, Fukushima A, Plant Science Center, RIKEN.
Num Peaks: 157
 60 15; 61 11; 62 1; 63 2; 64 1;
 66 7; 67 4; 68 17; 69 12; 70 190;
 71 32; 72 28; 73 999; 74 120; 75 81;
 76 8; 77 22; 78 4; 79 8; 80 2;
 81 3; 82 5; 83 13; 84 62; 85 29;
 86 16; 87 7; 88 3; 89 2; 90 15;
 91 2; 92 2; 93 1; 94 1; 95 5;
 96 3; 97 4; 98 16; 99 58; 100 85;
 101 16; 102 10; 103 12; 104 1; 105 2;
 109 1; 110 2; 111 2; 112 8; 113 10;
 114 19; 115 43; 116 9; 117 13; 118 2;
 119 3; 121 2; 122 2; 124 4; 125 6;
 126 7; 127 30; 128 27; 129 14; 130 15;
 131 17; 132 16; 133 23; 134 5; 135 1;
 139 9; 140 33; 141 85; 142 188; 143 31;
 144 17; 145 3; 146 2; 147 66; 148 14;
 149 6; 150 2; 151 1; 152 3; 153 3;
 154 13; 155 22; 156 25; 157 476 4; 158 73; 159 28; 160 4; 161 1;
 162 1; 166 1; 167 8; 168 9; 169 5;
 170 7; 171 25; 172 28; 173 9; 174 2;
 175 1; 182 1; 183 2; 184 6; 185 3;
 186 3; 187 15; 188 6; 189 2; 190 1;
 191 1; 196 1; 197 1; 198 3; 199 1;
 202 2; 203 1; 204 2; 213 2; 214 2;
 215 7; 216 12; 217 4; 218 16; 219 4;
 220 2; 228 1; 229 1; 230 2; 231 4;
 232 1; 240 7; 241 3; 242 2; 243 2;
 244 13; 245 5; 246 2; 254 1; 255 1;
 256 155; 257 37; 258 14; 259 5; 260 1;
 268 3; 269 1; 283 1; 284 2; 330 2;
 358 3; 359 1; 373 5; 374 2;

Name: 1881.6_D-(+)-Glucose[5TMS_1MEOX]
DATE: 05/12/21
CASNO: 50-99-7
Formula: C6H12O6
SMILES: OC[C@@H](O1)[C@@H](O)[C@H](O)[C@@H](O)C(O)1
KEGG: C00031
CHEBI: 17634
InChI: 1/C6H12O6/c7-1-2-3(8)4(9)5(10)6(11)12-2/h2-11H,1H2/t2-,3-,4+,5-,6u/m1/s1
NIKKAJI: J4.109B
PUBCHEM: 3333
EXACT_MASS: 180.06339
DB#: 31
Synonym: Name:D-(+)-Glucose
Synonym: Name:Grape sugar
Synonym: Name:Dextrose
Synonym: Name:D-Glucose
Synonym: TMS:5
Synonym: MEOX:1
Synonym: RT(s):459.397
Synonym: RI:1881.6
Synonym: Sample (author):Kusano M, Fukushima A, Plant Science Center, RIKEN.
Num Peaks: 150
 60 5; 61 7; 66 5; 67 4; 69 1;
 70 4; 71 3; 72 17; 73 999; 74 86;
 75 63; 76 5; 77 6; 81 1; 82 5;
 83 14; 84 4; 85 4; 86 5; 87 5;
 88 4; 89 59; 90 5; 91 2; 97 2;
 98 1; 99 4; 100 13; 101 16; 102 9;
 103 117; 104 12; 105 26; 106 2; 107 1;
 110 1; 111 2; 112 1; 113 3; 114 11;
 115 7; 116 6; 117 78; 118 8; 119 8;
 126 1; 127 3; 128 3; 129 98; 130 18;
 131 23; 132 4; 133 53; 134 7; 135 4;
 141 1; 142 4; 143 12; 144 2; 145 6;
 146 1; 147 247; 148 38; 149 24; 150 2;
 151 1; 155 1; 156 1; 157 67; 158 12;
 159 5; 160 123; 161 22; 162 6; 163 7;
 164 1; 168 1; 169 1; 170 1; 172 3;
 173 3; 174 1; 175 3; 176 1; 177 3;
 186 2; 187 1; 188 1; 189 22; 190 6;
 191 11; 192 2; 193 1; 200 1; 201 7;
 202 2; 203 3; 204 23; 205 159; 206 31;
 207 16; 208 2; 210 2; 215 2; 216 6;
 217 73; 218 15; 219 7; 220 1; 221 5;
 222 1; 229 19; 230 6; 231 8; 232 3;
 233 5; 234 2; 235 1; 243 1; 244 2;
 245 1; 246 2; 247 1; 256 1; 262 3;
 263 1; 268 1; 269 1; 270 1; 274 3;
 275 1; 276 1; 277 4; 278 1; 291 6;
 292 1; 293 1; 300 1; 305 4; 306 1;
 307 3; 308 1; 318 1; 319 123; 320 37;
 321 18; 322 3; 364 2; 365 1; 374 1;


Name: 1902.6_D-(+)-Glucose[5TMS_1MEOX]
DATE: 05/12/21
CASNO: 50-99-7
Formula: C6H12O6
SMILES: OC[C@@H](O1)[C@@H](O)[C@H](O)[C@@H](O)C(O)1
KEGG: C00031
CHEBI: 17634
InChI: 1/C6H12O6/c7-1-2-3(8)4(9)5(10)6(11)12-2/h2-11H,1H2/t2-,3-,4+,5-,6u/m1/s1
NIKKAJI: J4.109B
PUBCHEM: 3333
EXACT_MASS: 180.06339
DB#: 32
Synonym: Name:D-(+)-Glucose
Synonym: Name:Grape sugar
Synonym: Name:Dextrose
Synonym: Name:D-Glucose
Synonym: TMS:5
Synonym: MEOX:1
Synonym: RT(s):463.786
Synonym: RI:1902.6
Synonym: Sample (author):Kusano M, Fukushima A, Plant Science Center, RIKEN.
Num Peaks: 132
 60 4; 61 5; 66 4; 67 2; 69 2;
 70 3; 71 3; 72 15; 73 999; 74 83;
 75 55; 76 4; 77 3; 81 1; 82 2;
 83 12; 84 2; 85 3; 86 2; 87 4;
 88 3; 89 58; 90 5; 91 2; 96 2;
 97 3; 98 1; 99 2; 100 13; 101 12;
 102 7; 103 155; 104 15; 105 16; 106 2;
 111 1; 113 3; 114 3; 115 4; 116 4;
 117 60; 118 6; 119 7; 126 1; 127 2;
 128 1; 129 80; 130 13; 131 20; 132 3;
 133 54; 134 7; 135 4; 141 1; 142 1;
 143 9; 144 1; 145 2; 146 1; 147 201;
 148 32; 149 19; 150 2; 151 1; 154 1;
 157 56; 158 8; 159 5; 160 81; 161 17;
 162 4; 163 6; 164 1; 169 3; 172 2;
 173 2; 174 1; 175 3; 177 5; 178 1;
 186 2; 187 1; 188 1; 189 17; 190 5;
 191 8; 192 1; 201 5; 202 1; 203 2;
 204 16; 205 127; 206 25; 207 13; 208 1;
 214 3; 215 1; 216 1; 217 52; 218 11;
 219 5; 220 1; 221 3; 229 15; 230 4;
 231 4; 232 1; 233 8; 234 2; 235 4;
 242 1; 243 1; 244 1; 245 1; 246 1;
 247 1; 268 1; 273 1; 274 1; 277 3;
 278 1; 291 4; 292 1; 300 1; 305 3;
 306 1; 307 3; 318 2; 319 94; 320 29;
 321 14; 322 2;

Name: 1913.1_L-Histidine[3TMS]
DATE: 05/12/21
CASNO: 5934-29-2
Formula: C6H9N3O2
SMILES: NC(Cc(c1)ncn1)C(O)=O
KEGG: -
CHEBI: -
InChI: 1/C6H9N3O2/c7-5(6(10)11)1-4-2-8-3-9-4/h2-3,5H,1,7H2,(H,8,9)(H,10,11)/t5-/m0/s1/f/h9-10H
NIKKAJI: J98.181H
PUBCHEM: -
EXACT_MASS: 155.06948
DB#: 33
Synonym: Name:L-Histidine
Synonym: TMS:3
Synonym: RT(s):465.881
Synonym: RI:1913.1
Synonym: Sample (author):Kusano M, Fukushima A, Plant Science Center, RIKEN.
Num Peaks: 129
 60 7; 61 6; 62 1; 63 1; 66 2;
 67 2; 69 2; 70 10; 71 6; 72 23;
 73 999; 74 92; 75 71; 76 6; 77 23;
 78 3; 79 14; 80 2; 81 16; 82 39;
 83 16; 84 20; 85 11; 86 9; 87 2;
 89 1; 92 1; 93 2; 94 1; 95 2;
 96 4; 97 3; 98 9; 99 3; 100 59;
 101 11; 102 5; 103 4; 105 1; 108 1;
 109 2; 110 7; 111 4; 112 13; 113 3;
 114 1; 115 2; 116 2; 117 4; 118 1;
 119 1; 120 1; 121 1; 123 1; 124 2;
 125 3; 126 11; 127 2; 128 3; 129 1;
 130 7; 131 8; 132 13; 133 9; 134 2;
 135 1; 136 1; 137 1; 138 1; 139 5;
 140 2; 141 1; 144 1; 146 1; 147 39;
 148 6; 149 3; 150 3; 151 2; 152 1;
 153 28; 154 864; 155 180; 156 45; 157 5;
 158 2; 159 2; 160 1; 163 1; 165 1;
 166 13; 167 5; 168 1; 174 2; 180 1;
 181 1; 182 7; 183 3; 184 2; 203 2;
 211 1; 218 35; 219 6; 220 3; 225 2;
 226 10; 227 3; 228 1; 238 23; 239 7;
 240 3; 241 1; 252 1; 253 1; 254 132;
 255 33; 256 12; 257 7; 258 1; 266 5;
 267 1; 328 3; 329 1; 338 1; 356 9;
 357 3; 358 1; 371 3; 372 1;

Name: 1265_L-Leucine[2TMS]
DATE: 05/12/21
CASNO: 61-90-5
Formula: C6H13NO2
SMILES: CC(C)C[C@H](N)C(O)=O
KEGG: C00123
CHEBI: 15603
InChI: 1/C6H13NO2/c1-4(2)3-5(7)6(8)9/h4-5H,3,7H2,1-2H3,(H,8,9)/t5-/m0/s1/f/h8H
NIKKAJI: J1.167C
PUBCHEM: 3423
EXACT_MASS: 131.09463
DB#: 34
Synonym: Name:L-Leucine
Synonym: Name:2-Amino-4-methylvaleric acid
Synonym: Name:(2S)-alpha-Leucine
Synonym: Name:(2S)-alpha-2-Amino-4-methylvaleric acid
Synonym: TMS:2
Synonym: RT(s):304.329
Synonym: RI:1265
Synonym: Sample (author):Kusano M, Fukushima A, Plant Science Center, RIKEN.
Num Peaks: 95
 60 21; 61 19; 62 1; 63 1; 66 7;
 67 3; 69 3; 70 16; 71 7; 72 24;
 73 999; 74 104; 75 86; 76 8; 77 13;
 78 1; 79 1; 80 1; 81 1; 82 3;
 83 2; 84 12; 85 5; 86 30; 87 6;
 88 3; 89 2; 93 1; 94 1; 95 1;
 96 4; 97 2; 98 4; 99 8; 100 94;
 101 16; 102 208; 103 40; 104 9; 105 5;
 110 1; 112 2; 113 2; 114 5; 115 29;
 116 43; 117 18; 118 4; 119 5; 126 2;
 128 19; 129 7; 130 30; 131 17; 132 17;
 133 33; 134 7; 135 3; 142 15; 143 4;
 144 3; 145 1; 146 3; 147 104; 148 16;
 149 8; 156 2; 157 2; 158 824; 159 132;
 160 41; 161 3; 163 1; 170 9; 171 2;
 172 1; 174 4; 175 1; 176 2; 177 3;
 186 1; 188 1; 203 2; 204 1; 216 1;
 218 32; 219 8; 220 3; 231 2; 232 40;
 233 11; 234 4; 260 14; 261 3; 262 1;


Name: 1513.9_L-Methionine[2TMS]
DATE: 05/12/21
CASNO: 63-68-3
Formula: C5H11NO2S
SMILES: N[C@@H](CCSC)C(O)=O
KEGG: C00073
CHEBI: 16643
InChI: 1/C5H11NO2S/c1-9-3-2-4(6)5(7)8/h4H,2-3,6H2,1H3,(H,7,8)/t4-/m0/s1/f/h7H
NIKKAJI: J9.174J
PUBCHEM: 3373
EXACT_MASS: 149.05105
DB#: 35
Synonym: Name:L-2-Amino-4methylthiobutyric acid
Synonym: Name:L-Methionine
Synonym: TMS:2
Synonym: RT(s):375.28
Synonym: RI:1513.9
Synonym: Sample (author):Kusano M, Fukushima A, Plant Science Center, RIKEN.
Num Peaks: 124
 60 28; 61 450; 62 16; 63 21; 65 1;
 66 9; 67 2; 69 1; 70 18; 71 10;
 72 30; 73 999; 74 111; 75 147; 76 14;
 77 35; 78 3; 79 6; 80 1; 82 5;
 83 7; 84 11; 85 11; 86 22; 87 12;
 88 8; 89 5; 90 2; 91 8; 92 2;
 93 2; 95 1; 96 3; 97 2; 98 16;
 99 4; 100 105; 101 24; 102 22; 103 29;
 104 18; 105 30; 106 4; 107 4; 110 1;
 112 10; 113 4; 114 46; 115 15; 116 10;
 117 15; 118 5; 119 6; 120 1; 121 1;
 126 3; 127 2; 128 665; 129 90; 130 48;
 131 28; 132 21; 133 30; 134 6; 135 2;
 140 2; 141 2; 142 3; 143 1; 144 9;
 145 2; 146 6; 147 155; 148 26; 149 14;
 150 2; 151 2; 154 1; 155 1; 156 3;
 157 4; 158 4; 159 3; 160 25; 161 4;
 162 3; 163 3; 164 1; 172 3; 173 3;
 174 8; 175 2; 176 832; 177 116; 178 64;
 179 7; 180 1; 186 1; 188 25; 189 3;
 190 2; 202 36; 203 17; 204 5; 205 2;
 216 1; 218 32; 219 65; 220 14; 221 7;
 230 4; 231 1; 232 13; 233 2; 234 1;
 250 35; 251 8; 252 5; 263 3; 278 3;
 293 40; 294 9; 295 5; 296 1;

Name: 1625.1_L-Phenylalanine[2TMS]
DATE: 05/12/21
CASNO: 63-91-2
Formula: C9H11NO2
SMILES: OC(=O)[C@@H](N)Cc(c1)cccc1
KEGG: C00079
CHEBI: 17295
InChI: 1/C9H11NO2/c10-8(9(11)12)6-7-4-2-1-3-5-7/h1-5,8H,6,10H2,(H,11,12)/t8-/m0/s1/f/h11H
NIKKAJI: J9.175H
PUBCHEM: 3379
EXACT_MASS: 165.07898
DB#: 36
Synonym: Name:(S)-alpha-Amino-beta-phenylpropionic acid
Synonym: Name:L-Phenylalanine
Synonym: TMS:2
Synonym: RT(s):402.604
Synonym: RI:1625.1
Synonym: Sample (author):Kusano M, Fukushima A, Plant Science Center, RIKEN.
Num Peaks: 98
 60 9; 61 12; 62 3; 63 8; 64 2;
 65 36; 66 6; 67 1; 70 7; 71 5;
 72 21; 73 999; 74 95; 75 83; 76 8;
 77 25; 78 5; 79 4; 80 1; 83 1;
 84 6; 85 2; 86 14; 87 4; 88 1;
 89 8; 90 4; 91 84; 92 14; 93 4;
 95 1; 98 1; 99 1; 100 210; 101 28;
 102 14; 103 23; 104 5; 105 6; 107 2;
 115 7; 116 3; 117 14; 118 7; 119 7;
 120 16; 121 8; 122 1; 128 1; 129 1;
 130 30; 131 20; 132 23; 133 25; 134 5;
 135 7; 136 1; 144 2; 145 3; 146 11;
 147 128; 148 22; 149 11; 150 1; 158 2;
 159 3; 160 12; 161 4; 162 4; 163 8;
 164 1; 174 4; 175 1; 176 8; 177 11;
 178 2; 188 1; 190 3; 191 3; 192 265;
 193 46; 194 12; 195 1; 202 1; 203 4;
 204 9; 205 2; 217 1; 218 384; 219 74;
 220 32; 221 4; 222 1; 266 21; 267 8;
 268 3; 294 6; 295 1;

Name: 2216.3_L-Tryptophane[3TMS]
DATE: 05/12/21
CASNO: 73-22-3
Formula: C11H12N2O2
SMILES: OC(=O)[C@@H](N)Cc(c1)c(c2)c(ccc2)n1
KEGG: C00078
CHEBI: 16828
InChI: 1/C11H12N2O2/c12-9(11(14)15)5-7-6-13-10-4-2-1-3-8(7)10/h1-4,6,9,13H,5,12H2,(H,14,15)/t9-/m0/s1/f/h14H
NIKKAJI: J9.181B
PUBCHEM: 3378
EXACT_MASS: 204.08988
DB#: 37
Synonym: Name:L-Tryptophan
Synonym: Name:L-Tryptophane
Synonym: Name:(S)-alpha-Amino-beta-(3-indolyl)-propionic acid
Synonym: Name:Tryptophan
Synonym: TMS:3
Synonym: RT(s):523.416
Synonym: RI:2216.3
Synonym: Sample (author):Kusano M, Fukushima A, Plant Science Center, RIKEN.
Num Peaks: 104
 60 3; 61 3; 62 1; 63 2; 66 1;
 67 1; 70 4; 71 3; 72 15; 73 999;
 74 89; 75 50; 76 6; 77 15; 78 2;
 79 3; 83 1; 84 4; 85 1; 86 5;
 87 2; 89 1; 91 1; 93 1; 100 39;
 101 19; 102 10; 103 7; 104 1; 105 2;
 114 1; 115 6; 116 2; 117 4; 118 1;
 119 2; 128 3; 129 14; 130 26; 131 11;
 132 13; 133 8; 134 3; 135 1; 142 1;
 143 2; 144 3; 145 8; 146 4; 147 31;
 148 5; 149 2; 156 4; 157 1; 158 3;
 159 3; 160 4; 161 1; 163 1; 169 1;
 170 4; 171 1; 172 4; 173 1; 174 3;
 184 3; 185 1; 186 7; 187 3; 188 5;
 189 1; 190 7; 191 1; 198 1; 199 4;
 200 21; 201 6; 202 704; 203 144; 204 43;
 205 6; 214 1; 215 2; 216 1; 218 27;
 219 5; 220 2; 229 1; 230 5; 231 1;
 248 1; 288 1; 290 1; 291 59; 292 17;
 293 8; 294 1; 302 1; 303 4; 304 1;
 377 1; 378 1; 405 2; 406 1;

Name: 1932.3_L-Tyrosine[3TMS]
DATE: 05/12/21
CASNO: 60-18-4
Formula: C9H11NO3
SMILES: Oc(c1)ccc(c1)C[C@H](N)C(O)=O
KEGG: C00082
CHEBI: 17895
InChI: 1/C9H11NO3/c10-8(9(12)13)5-6-1-3-7(11)4-2-6/h1-4,8,11H,5,10H2,(H,12,13)/t8-/m0/s1/f/h12H
NIKKAJI: J9.173A
PUBCHEM: 3382
EXACT_MASS: 181.07389
DB#: 38
Synonym: Name:(S)-2-Amino-3-(p-hydroxyphenyl)propionic acid
Synonym: Name:L-Tyrosine
Synonym: Name:(S)-3-(p-Hydroxyphenyl)alanine
Synonym: TMS:3
Synonym: RT(s):469.708
Synonym: RI:1932.3
Synonym: Sample (author):Kusano M, Fukushima A, Plant Science Center, RIKEN.
Num Peaks: 125
 60 5; 61 8; 62 1; 63 3; 64 1;
 65 4; 66 3; 67 1; 70 4; 71 3;
 72 17; 73 999; 74 93; 75 75; 76 7;
 77 19; 78 5; 79 6; 82 2; 83 2;
 84 3; 85 3; 86 9; 87 3; 88 1;
 89 9; 90 7; 91 17; 92 2; 93 1;
 95 2; 98 1; 99 1; 100 202; 101 26;
 102 11; 103 12; 104 3; 105 9; 106 1;
 107 2; 109 1; 115 8; 116 3; 117 11;
 118 6; 119 6; 120 1; 121 2; 123 1;
 128 1; 129 1; 130 18; 131 14; 132 21;
 133 23; 134 5; 135 9; 136 1; 137 1;
 144 2; 145 3; 146 6; 147 93; 148 18;
 149 21; 150 3; 151 3; 158 2; 159 3;
 160 5; 161 3; 162 2; 163 16; 164 6;
 165 8; 166 1; 172 1; 174 5; 175 3;
 176 6; 177 6; 178 1; 179 53; 180 12;
 181 4; 182 1; 188 1; 190 3; 191 2;
 192 11; 193 3; 194 1; 202 1; 203 4;
 204 1; 205 1; 206 1; 207 4; 208 1;
 209 1; 217 1; 218 537; 219 107; 220 48;
 221 6; 222 1; 223 1; 248 1; 250 1;
 264 1; 265 6; 266 2; 267 1; 278 1;
 279 3; 280 49; 281 13; 282 5; 292 1;
 354 11; 355 5; 356 2; 382 5; 383 2;


Name: 2614.8_Sucrose[8TMS]
DATE: 05/12/21
CASNO: 57-50-1
Formula: C12H22O11
SMILES: OC[C@@H](O1)[C@@H](O)[C@H](O)[C@@H](O)[C@H]1O[C@](CO)(O2)[C@@H](O)[C@H](O)[C@@H](CO)2
KEGG: C00089
CHEBI: 17992
InChI: 1/C12H22O11/c13-1-4-6(16)8(18)9(19)11(21-4)23-12(3-15)10(20)7(17)5(2-14)22-12/h4-11,13-20H,1-3H2/t4-,5-,6-,7-,8+,9-,10+,11-,12?/m1/s1
NIKKAJI: J4.581K
PUBCHEM: 3389
EXACT_MASS: 342.11621
DB#: 39
Synonym: Name:1-alpha-D-Glucopyranosyl-2-beta-D-fructofuranoside
Synonym: Name:Cane sugar
Synonym: Name:Saccharose
Synonym: Name:Sucrose
Synonym: TMS:8
Synonym: RT(s):588.625
Synonym: RI:2614.8
Synonym: Sample (author):Kusano M, Fukushima A, Plant Science Center, RIKEN.
Num Peaks: 159
 60 2; 61 5; 65 1; 66 4; 67 4;
 69 11; 70 2; 71 3; 72 12; 73 999;
 74 85; 75 66; 76 5; 77 7; 81 17;
 82 1; 83 5; 85 5; 87 4; 88 2;
 89 11; 90 1; 91 1; 95 1; 97 2;
 99 5; 101 13; 102 6; 103 175; 104 16;
 105 7; 109 9; 111 4; 113 7; 114 1;
 115 5; 116 5; 117 36; 118 4; 119 4;
 125 1; 127 4; 128 1; 129 115; 130 15;
 131 24; 132 3; 133 34; 134 5; 135 3;
 139 3; 140 1; 141 5; 142 5; 143 20;
 144 2; 145 5; 146 1; 147 178; 148 27;
 149 22; 150 2; 151 2; 153 3; 154 1;
 155 15; 156 2; 157 19; 158 2; 159 3;
 161 2; 163 3; 167 1; 169 91; 170 14;
 171 8; 172 1; 173 3; 175 3; 177 3;
 181 1; 183 5; 185 2; 187 1; 189 19;
 190 4; 191 29; 192 5; 193 2; 199 3;
 201 2; 202 1; 203 7; 204 17; 205 13;
 206 3; 207 3; 215 6; 216 1; 217 164;
 218 37; 219 17; 220 3; 221 6; 222 1;
 227 2; 229 8; 230 11; 231 8; 232 2;
 233 3; 241 2; 242 1; 243 30; 244 8;
 245 8; 246 2; 247 2; 255 1; 257 9;
 258 2; 259 3; 260 1; 271 36; 272 9;
 273 5; 274 1; 291 3; 292 1; 293 1;
 303 1; 305 3; 306 1; 317 1; 318 1;
 319 11; 320 5; 321 2; 331 4; 332 2;
 333 1; 345 1; 347 1; 360 3; 361 144;
 362 47; 363 24; 364 5; 365 1; 435 1;
 436 2; 437 26; 438 11; 439 6; 440 1;
 450 3; 451 13; 452 5; 453 2;

Name: 1646.1_D-(-)-Arabinose[4TMS_1MEOX]
DATE: 05/12/21
CASNO: 28697-53-2
Formula: C5H10O5
SMILES: OCC(O)C(O)C(O)C=O
KEGG: -
CHEBI: -
InChI: 1/C5H10O5/c6-1-3(8)5(10)4(9)2-7/h1,3-5,7-10H,2H2/t3-,4?,5+/m1/s1
NIKKAJI: -
PUBCHEM: -
EXACT_MASS: 150.05282
DB#: 40
Synonym: Name:D-(-)-Arabinose
Synonym: TMS:4
Synonym: MEOX:1
Synonym: RT(s):407.521
Synonym: RI:1646.1
Synonym: Sample (author):Kusano M, Fukushima A, Plant Science Center, RIKEN.
Num Peaks: 149
 60 5; 61 10; 62 1; 63 2; 65 1;
 66 3; 67 4; 69 1; 70 9; 71 4;
 72 30; 73 999; 74 96; 75 30; 76 4;
 82 5; 85 6; 86 11; 87 6; 88 2;
 89 38; 90 4; 91 3; 97 1; 98 6;
 99 6; 100 14; 101 15; 102 14; 103 583;
 104 68; 105 59; 106 6; 107 1; 110 1;
 111 1; 112 5; 114 18; 115 6; 116 9;
 117 31; 118 2; 119 7; 125 1; 126 4;
 127 6; 128 6; 129 30; 130 14; 131 21;
 132 2; 133 48; 134 11; 135 6; 141 1;
 142 8; 143 17; 144 3; 145 12; 146 2;
 147 177; 148 28; 149 27; 150 1; 151 1;
 152 1; 154 1; 156 2; 158 9; 159 1;
 160 47; 161 9; 162 3; 163 14; 164 2;
 165 2; 167 1; 168 4; 169 3; 170 2;
 172 3; 173 2; 174 13; 175 7; 176 1;
 177 1; 184 1; 189 29; 190 11; 191 18;
 192 5; 193 1; 198 7; 199 2; 200 2;
 205 10; 206 4; 207 1; 215 1; 216 9;
 217 227; 218 59; 219 26; 221 5; 222 3;
 223 1; 228 1; 230 1; 231 4; 232 3;
 233 4; 234 8; 235 2; 236 1; 242 1;
 243 1; 244 1; 248 2; 249 1; 250 1;
 256 4; 257 3; 258 2; 260 1; 262 6;
 263 1; 264 1; 274 4; 277 24; 278 8;
 279 3; 280 1; 288 1; 291 2; 306 1;
 307 92; 308 25; 309 19; 310 4; 311 1;
 318 1; 330 3; 331 3; 362 2; 363 1;
 364 1; 422 1; 452 1; 467 1;

Name: 1855.5_D-(-)-Fructose[5TMS_1MEOX]
DATE: 05/12/21
CASNO: 57-48-7
Formula: C6H12O6
SMILES: OC[C@@H](O1)[C@@H](O)[C@H](O)C(O)(CO)1
KEGG: C00095
CHEBI: 15824
InChI: 1/C6H12O6/c7-1-3-4(9)5(10)6(11,2-8)12-3/h3-5,7-11H,1-2H2/t3-,4-,5+,6u/m1/s1
NIKKAJI: J4.580B
PUBCHEM: 3395
EXACT_MASS: 180.06339
DB#: 41
Synonym: Name:Levulose
Synonym: Name:Fruit sugar
Synonym: Name:D-(-)-Fructose
Synonym: Name:D-arabino-Hexulose
Synonym: Name:D-Fructose
Synonym: TMS:5
Synonym: MEOX:1
Synonym: RT(s):453.919
Synonym: RI:1855.5
Synonym: Sample (author):Kusano M, Fukushima A, Plant Science Center, RIKEN.
Num Peaks: 138
 60 4; 61 6; 66 4; 67 1; 69 1;
 70 4; 71 4; 72 18; 73 999; 74 86;
 75 51; 76 3; 77 8; 82 4; 83 1;
 84 19; 85 4; 86 1; 87 5; 88 5;
 89 62; 90 5; 91 2; 98 1; 99 3;
 100 11; 101 14; 102 5; 103 501; 104 48;
 105 22; 106 1; 111 1; 113 4; 114 12;
 115 7; 116 5; 117 53; 118 7; 119 7;
 126 2; 127 1; 128 3; 129 36; 130 7;
 131 20; 132 3; 133 68; 134 8; 135 4;
 140 1; 141 1; 142 4; 143 7; 144 2;
 145 5; 146 1; 147 173; 148 26; 149 16;
 150 2; 151 1; 156 1; 157 6; 158 2;
 159 2; 161 1; 163 7; 164 1; 168 1;
 172 14; 173 17; 174 3; 175 5; 176 1;
 177 4; 186 1; 187 1; 188 2; 189 26;
 190 6; 191 15; 192 2; 193 1; 200 1;
 201 8; 202 5; 203 4; 204 12; 205 19;
 206 4; 207 5; 214 2; 216 4; 217 233;
 218 47; 219 21; 220 3; 221 5; 222 1;
 229 1; 230 2; 231 5; 232 1; 233 1;
 235 1; 244 2; 246 1; 247 1; 256 3;
 260 1; 261 1; 262 2; 263 6; 264 1;
 276 1; 277 16; 278 6; 279 2; 288 1;
 291 3; 292 1; 302 1; 305 1; 306 1;
 307 79; 308 23; 309 11; 310 2; 318 1;
 330 1; 333 1; 334 2; 335 5; 336 1;
 364 10; 365 3; 366 1;

Name: 1864.3_D-(-)-Fructose[5TMS_1MEOX]
DATE: 05/12/21
CASNO: 57-48-7
Formula: C6H12O6
SMILES: OC[C@@H](O1)[C@@H](O)[C@H](O)C(O)(CO)1
KEGG: C00095
CHEBI: 15824
InChI: 1/C6H12O6/c7-1-3-4(9)5(10)6(11,2-8)12-3/h3-5,7-11H,1-2H2/t3-,4-,5+,6u/m1/s1
NIKKAJI: J4.580B
PUBCHEM: 3395
EXACT_MASS: 180.06339
DB#: 42
Synonym: Name:Levulose
Synonym: Name:Fruit sugar
Synonym: Name:D-(-)-Fructose
Synonym: Name:D-arabino-Hexulose
Synonym: Name:D-Fructose
Synonym: TMS:5
Synonym: MEOX:1
Synonym: RT(s):455.767
Synonym: RI:1864.3
Synonym: Sample (author):Kusano M, Fukushima A, Plant Science Center, RIKEN.
Num Peaks: 139
 60 6; 61 7; 66 4; 67 2; 69 1;
 70 6; 71 3; 72 16; 73 999; 74 85;
 75 58; 76 4; 77 7; 82 7; 83 2;
 84 51; 85 7; 86 3; 87 6; 88 4;
 89 78; 90 7; 91 3; 98 1; 99 3;
 100 9; 101 15; 102 5; 103 441; 104 43;
 105 26; 106 2; 110 1; 111 1; 113 6;
 114 40; 115 10; 116 6; 117 49; 118 6;
 119 8; 120 1; 126 2; 127 2; 128 3;
 129 34; 130 7; 131 18; 132 3; 133 49;
 134 6; 135 4; 140 1; 141 1; 142 5;
 143 7; 144 2; 145 4; 146 1; 147 180;
 148 28; 149 19; 150 2; 151 1; 156 2;
 157 6; 158 2; 159 1; 161 1; 163 5;
 164 1; 168 1; 170 2; 172 7; 173 15;
 174 4; 175 5; 176 1; 177 2; 180 1;
 186 1; 188 1; 189 20; 190 5; 191 15;
 192 2; 193 1; 196 1; 198 2; 200 1;
 201 7; 202 6; 203 4; 204 14; 205 21;
 206 4; 207 4; 214 1; 216 3; 217 238;
 218 49; 219 21; 220 3; 221 5; 222 1;
 229 1; 230 1; 231 5; 232 1; 244 3;
 245 2; 246 1; 256 1; 262 10; 263 7;
 264 2; 265 1; 268 1; 276 1; 277 15;
 278 6; 279 2; 291 2; 305 1; 306 1;
 307 78; 308 23; 309 11; 310 2; 319 2;
 333 1; 334 2; 335 4; 336 2; 350 1;
 364 10; 365 3; 366 1; 554 1;

Name: 1659.2_D-(-)-Ribose[4TMS_1MEOX]
DATE: 05/12/21
CASNO: 50-69-1
Formula: C5H10O5
SMILES: OC[C@@H](O1)[C@@H](O)[C@@H](O)C(O)1
KEGG: C00121
CHEBI: 16988
InChI: 1/C5H10O5/c6-1-2-3(7)4(8)5(9)10-2/h2-9H,1H2/t2-,3-,4-,5u/m1/s1
NIKKAJI: J60.867J
PUBCHEM: 3421
EXACT_MASS: 150.05282
DB#: 43
Synonym: Name:D-(-)-Ribose
Synonym: Name:D-Ribose
Synonym: TMS:4
Synonym: MEOX:1
Synonym: RT(s):410.59
Synonym: RI:1659.2
Synonym: Sample (author):Kusano M, Fukushima A, Plant Science Center, RIKEN.
Num Peaks: 133
 60 7; 61 10; 66 4; 67 3; 69 1;
 70 7; 71 4; 72 20; 73 999; 74 87;
 75 65; 76 5; 77 6; 82 3; 83 1;
 84 3; 85 4; 86 6; 87 6; 88 4;
 89 61; 90 5; 91 3; 94 1; 98 2;
 99 4; 100 23; 101 20; 102 11; 103 563;
 104 54; 105 37; 106 2; 107 1; 111 1;
 112 2; 113 5; 114 11; 115 8; 116 6;
 117 47; 118 5; 119 7; 126 2; 127 3;
 128 3; 129 43; 130 10; 131 22; 132 4;
 133 57; 134 8; 135 5; 140 1; 141 1;
 142 4; 143 10; 144 2; 145 8; 146 1;
 147 177; 148 27; 149 17; 150 2; 151 1;
 156 1; 157 3; 158 5; 159 2; 160 42;
 161 11; 162 2; 163 8; 164 1; 168 3;
 169 1; 170 1; 172 2; 173 3; 174 7;
 175 6; 176 1; 177 2; 186 1; 189 66;
 190 13; 191 18; 192 3; 193 1; 198 2;
 200 2; 201 5; 202 1; 203 2; 204 15;
 205 19; 206 4; 207 3; 215 1; 216 5;
 217 223; 218 47; 219 20; 220 3; 221 4;
 228 1; 230 1; 231 3; 232 2; 233 17;
 234 5; 235 1; 242 1; 248 1; 256 1;
 257 1; 262 6; 263 1; 272 1; 274 2;
 277 17; 278 6; 279 3; 288 1; 291 1;
 306 1; 307 87; 308 25; 309 12; 310 2;
 331 1; 362 1; 467 1;

Name: 1874.8_D-(+)-Galactose[5TMS_1MEOX]
DATE: 05/12/21
CASNO: 59-23-4
Formula: C6H12O6
SMILES: OC[C@@H](O1)[C@H](O)[C@H](O)[C@@H](O)C(O)1
KEGG: C00124
CHEBI: 17118
InChI: 1/C6H12O6/c7-1-2-3(8)4(9)5(10)6(11)12-2/h2-11H,1H2/t2-,3+,4+,5-,6u/m1/s1
NIKKAJI: J4.597G
PUBCHEM: 3424
EXACT_MASS: 180.06339
DB#: 44
Synonym: Name:D-Galactose
Synonym: Name:D-(+)-Galactose
Synonym: TMS:5
Synonym: MEOX:1
Synonym: RT(s):457.96
Synonym: RI:1874.8
Synonym: Sample (author):Kusano M, Fukushima A, Plant Science Center, RIKEN.
Num Peaks: 144
 60 5; 61 6; 66 5; 67 4; 69 2;
 70 4; 71 3; 72 17; 73 999; 74 85;
 75 59; 76 4; 77 5; 81 1; 82 5;
 83 13; 84 3; 85 3; 86 4; 87 4;
 88 3; 89 53; 90 4; 91 2; 97 2;
 98 1; 99 3; 100 11; 101 15; 102 9;
 103 119; 104 12; 105 24; 106 2; 107 1;
 110 1; 111 1; 112 1; 113 3; 114 9;
 115 7; 116 5; 117 73; 118 8; 119 7;
 126 1; 127 3; 128 3; 129 90; 130 17;
 131 22; 132 4; 133 52; 134 7; 135 4;
 141 1; 142 4; 143 12; 144 2; 145 5;
 146 1; 147 241; 148 38; 149 23; 150 2;
 151 1; 155 1; 156 1; 157 60; 158 11;
 159 4; 160 85; 161 16; 162 4; 163 7;
 164 1; 168 1; 169 2; 170 1; 172 2;
 173 3; 174 1; 175 3; 176 1; 177 3;
 186 2; 187 1; 189 21; 190 6; 191 11;
 192 2; 193 1; 200 1; 201 7; 202 2;
 203 3; 204 24; 205 159; 206 31; 207 16;
 208 2; 210 2; 214 1; 215 2; 216 6;
 217 92; 218 19; 219 8; 220 1; 221 4;
 222 1; 228 1; 229 18; 230 5; 231 7;
 232 2; 233 3; 234 3; 235 1; 243 1;
 244 2; 245 1; 246 2; 247 2; 256 1;
 259 1; 262 3; 269 1; 274 2; 277 4;
 278 1; 291 5; 292 1; 300 1; 305 4;
 306 1; 307 5; 308 1; 318 2; 319 118;
 320 35; 321 17; 322 3; 344 1;

Name: 1898.5_D-(+)-Galactose[5TMS_1MEOX]
DATE: 05/12/21
CASNO: 59-23-4
Formula: C6H12O6
SMILES: OC[C@@H](O1)[C@H](O)[C@H](O)[C@@H](O)C(O)1
KEGG: C00124
CHEBI: 17118
InChI: 1/C6H12O6/c7-1-2-3(8)4(9)5(10)6(11)12-2/h2-11H,1H2/t2-,3+,4+,5-,6u/m1/s1
NIKKAJI: J4.597G
PUBCHEM: 3424
EXACT_MASS: 180.06339
DB#: 45
Synonym: Name:D-Galactose
Synonym: Name:D-(+)-Galactose
Synonym: TMS:5
Synonym: MEOX:1
Synonym: RT(s):462.943
Synonym: RI:1898.5
Synonym: Sample (author):Kusano M, Fukushima A, Plant Science Center, RIKEN.
Num Peaks: 134
 60 4; 61 5; 66 4; 67 2; 69 1;
 70 3; 71 3; 72 15; 73 999; 74 84;
 75 51; 76 3; 77 3; 79 1; 81 1;
 82 2; 83 11; 84 2; 85 3; 86 2;
 87 3; 88 3; 89 57; 90 5; 91 2;
 96 3; 97 3; 98 1; 99 2; 100 12;
 101 12; 102 7; 103 154; 104 15; 105 15;
 106 2; 111 1; 113 3; 114 3; 115 4;
 116 4; 117 61; 118 6; 119 7; 126 1;
 127 2; 128 1; 129 75; 130 12; 131 20;
 132 3; 133 47; 134 6; 135 3; 141 1;
 142 1; 143 9; 144 1; 145 3; 146 1;
 147 203; 148 33; 149 19; 150 2; 151 1;
 154 1; 157 51; 158 7; 159 5; 160 56;
 161 14; 162 3; 163 6; 164 1; 169 3;
 172 2; 173 2; 174 1; 175 3; 177 4;
 178 1; 182 1; 186 2; 187 1; 189 14;
 190 4; 191 7; 192 1; 201 4; 202 1;
 203 2; 204 18; 205 138; 206 28; 207 14;
 208 2; 214 4; 215 1; 216 1; 217 72;
 218 15; 219 7; 220 1; 221 3; 229 15;
 230 4; 231 3; 232 1; 233 6; 234 2;
 235 4; 236 1; 243 1; 244 1; 245 1;
 246 1; 247 2; 259 1; 268 2; 274 1;
 277 3; 278 1; 291 4; 292 1; 300 1;
 305 3; 306 1; 307 4; 308 1; 318 2;
 319 97; 320 29; 321 14; 322 2;

Name: 1869.2_D-(+)-Mannose[5TMS_1MEOX]
DATE: 05/12/21
CASNO: 3458-28-4
Formula: C6H12O6
SMILES: OC[C@@H](O1)[C@@H](O)[C@H](O)[C@H](O)C(O)1
KEGG: C00159
CHEBI: 16024
InChI: 1/C6H12O6/c7-1-2-3(8)4(9)5(10)6(11)12-2/h2-11H,1H2/t2-,3-,4+,5+,6u/m1/s1
NIKKAJI: -
PUBCHEM: 3459
EXACT_MASS: 180.06339
DB#: 46
Synonym: Name:D-(+)-Mannose
Synonym: Name:D-Mannose
Synonym: Name:Seminose
Synonym: Name:Mannose
Synonym: Name:Carubinose
Synonym: TMS:5
Synonym: MEOX:1
Synonym: RT(s):456.79
Synonym: RI:1869.2
Synonym: Sample (author):Kusano M, Fukushima A, Plant Science Center, RIKEN.
Num Peaks: 148
 60 5; 61 6; 66 5; 67 4; 69 1;
 70 4; 71 3; 72 17; 73 999; 74 87;
 75 56; 76 4; 77 4; 81 1; 82 6;
 83 15; 84 3; 85 3; 86 5; 87 5;
 88 4; 89 58; 90 5; 91 2; 97 2;
 98 1; 99 4; 100 13; 101 16; 102 10;
 103 118; 104 12; 105 27; 106 2; 107 1;
 110 1; 111 1; 112 2; 113 4; 114 11;
 115 7; 116 6; 117 82; 118 8; 119 8;
 120 1; 126 1; 127 3; 128 4; 129 101;
 130 18; 131 24; 132 4; 133 54; 134 7;
 135 4; 141 1; 142 4; 143 11; 144 2;
 145 6; 146 1; 147 255; 148 39; 149 24;
 150 2; 151 1; 156 1; 157 71; 158 12;
 159 5; 160 118; 161 21; 162 6; 163 7;
 164 1; 168 1; 169 1; 170 1; 172 2;
 173 3; 174 1; 175 3; 176 1; 177 3;
 186 2; 187 1; 189 18; 190 5; 191 11;
 192 2; 193 1; 200 1; 201 5; 202 2;
 203 3; 204 20; 205 170; 206 33; 207 17;
 208 2; 210 2; 215 2; 216 6; 217 71;
 218 15; 219 7; 220 1; 221 4; 222 1;
 228 1; 229 21; 230 6; 231 8; 232 3;
 233 5; 234 3; 235 1; 243 1; 244 2;
 245 1; 246 2; 247 1; 256 1; 260 1;
 262 2; 269 1; 270 1; 274 3; 275 1;
 277 4; 278 1; 291 6; 292 2; 293 1;
 300 1; 305 3; 306 1; 307 3; 308 1;
 318 2; 319 132; 320 40; 321 20; 322 4;
 323 1; 364 2; 365 1;

Name: 1887.9_D-(+)-Mannose[5TMS_1MEOX]
DATE: 05/12/21
CASNO: 3458-28-4
Formula: C6H12O6
SMILES: OC[C@@H](O1)[C@@H](O)[C@H](O)[C@H](O)C(O)1
KEGG: C00159
CHEBI: 16024
InChI: 1/C6H12O6/c7-1-2-3(8)4(9)5(10)6(11)12-2/h2-11H,1H2/t2-,3-,4+,5+,6u/m1/s1
NIKKAJI: -
PUBCHEM: 3459
EXACT_MASS: 180.06339
DB#: 47
Synonym: Name:D-(+)-Mannose
Synonym: Name:D-Mannose
Synonym: Name:Seminose
Synonym: Name:Mannose
Synonym: Name:Carubinose
Synonym: TMS:5
Synonym: MEOX:1
Synonym: RT(s):460.717
Synonym: RI:1887.9
Synonym: Sample (author):Kusano M, Fukushima A, Plant Science Center, RIKEN.
Num Peaks: 137
 60 4; 61 5; 66 4; 67 2; 69 1;
 70 3; 71 3; 72 14; 73 999; 74 82;
 75 52; 76 3; 77 3; 81 1; 82 2;
 83 12; 84 2; 85 3; 86 1; 87 4;
 88 3; 89 55; 90 5; 91 2; 96 2;
 97 3; 98 1; 99 3; 100 12; 101 12;
 102 7; 103 132; 104 13; 105 15; 106 2;
 111 1; 113 2; 114 4; 115 4; 116 4;
 117 60; 118 6; 119 7; 126 1; 127 2;
 128 2; 129 77; 130 12; 131 20; 132 3;
 133 55; 134 7; 135 4; 141 1; 142 1;
 143 8; 144 1; 145 2; 146 1; 147 198;
 148 32; 149 19; 150 2; 151 1; 154 1;
 157 55; 158 8; 159 4; 160 90; 161 18;
 162 4; 163 6; 164 1; 169 2; 172 2;
 173 2; 174 1; 175 3; 176 1; 177 4;
 178 1; 182 1; 186 2; 187 1; 188 1;
 189 14; 190 4; 191 7; 192 1; 200 1;
 201 5; 202 1; 203 3; 204 15; 205 127;
 206 25; 207 13; 208 1; 210 1; 214 3;
 215 1; 216 1; 217 49; 218 10; 219 4;
 220 1; 221 3; 222 1; 229 15; 230 4;
 231 3; 232 1; 233 8; 234 3; 235 3;
 242 1; 243 1; 244 1; 245 1; 246 1;
 247 1; 268 2; 273 1; 274 1; 277 3;
 278 1; 291 4; 292 1; 300 1; 305 2;
 306 1; 307 2; 318 2; 319 94; 320 29;
 321 14; 322 3;

Name: 2727.1_D-(+)-Trehalose[8TMS]
DATE: 05/12/21
CASNO: 6138-23-4
Formula: C12H22O11
SMILES: OCC(O1)C(O)C(O)C(O)C1OC(O2)C(O)C(O)C(O)C(CO)2
KEGG: -
CHEBI: -
InChI: 1/C12H22O11/c13-1-3-5(15)7(17)9(19)11(21-3)23-12-10(20)8(18)6(16)4(2-14)22-12/h3-20H,1-2H2/t3-,4-,5-,6-,7+,8+,9-,10-,11-,12-/m1/s1
NIKKAJI: -
PUBCHEM: -
EXACT_MASS: 342.11621
DB#: 48
Synonym: Name:D-(+)-Trehalose
Synonym: TMS:8
Synonym: RT(s):605.422
Synonym: RI:2727.1
Synonym: Sample (author):Kusano M, Fukushima A, Plant Science Center, RIKEN.
Num Peaks: 164
 60 2; 61 5; 65 1; 66 5; 67 4;
 69 11; 70 2; 71 4; 72 12; 73 999;
 74 85; 75 64; 76 5; 77 6; 81 20;
 82 1; 83 4; 85 5; 87 4; 88 1;
 89 12; 90 1; 91 1; 95 1; 97 2;
 99 5; 101 15; 102 3; 103 176; 104 16;
 105 7; 109 9; 111 4; 113 9; 114 2;
 115 6; 116 8; 117 49; 118 5; 119 5;
 125 1; 127 4; 128 1; 129 131; 130 16;
 131 27; 132 4; 133 37; 134 5; 135 4;
 139 3; 141 4; 142 4; 143 19; 144 2;
 145 6; 146 1; 147 209; 148 32; 149 25;
 150 3; 151 2; 153 4; 154 1; 155 20;
 156 3; 157 16; 158 2; 159 3; 161 2;
 163 3; 167 1; 169 85; 170 14; 171 8;
 172 1; 173 5; 174 1; 175 3; 177 4;
 181 1; 183 5; 185 1; 187 1; 189 25;
 190 6; 191 227; 192 39; 193 18; 194 2;
 199 3; 201 1; 202 1; 203 9; 204 63;
 205 25; 206 8; 207 5; 208 1; 215 3;
 216 1; 217 113; 218 29; 219 13; 220 2;
 221 7; 222 1; 223 1; 227 2; 228 1;
 229 9; 230 5; 231 8; 232 2; 233 5;
 234 2; 241 3; 242 1; 243 35; 244 10;
 245 9; 246 2; 247 2; 255 1; 257 4;
 258 1; 259 3; 260 1; 263 3; 265 2;
 271 36; 272 9; 273 5; 274 1; 279 2;
 287 1; 289 1; 290 2; 291 6; 292 2;
 293 1; 304 1; 305 5; 306 2; 307 1;
 317 2; 318 1; 319 11; 320 4; 321 2;
 331 11; 332 6; 333 3; 334 1; 345 1;
 360 5; 361 166; 362 55; 363 27; 364 6;
 365 1; 377 1; 435 2; 451 1;

Name: 2284.1_D-Fructose 6-phosphate[6TMS_1MEOX]
DATE: 05/12/21
CASNO: 26177-86-6
Formula: C6H13O9P
SMILES: OCC(=O)C(O)C(O)C(O)COP(O)(O)=O
KEGG: -
CHEBI: -
InChI: 1/C6H13O9P/c7-1-3(8)5(10)6(11)4(9)2-15-16(12,13)14/h4-7,9-11H,1-2H2,(H2,12,13,14)/t4-,5-,6-/m1/s1/f/h12-13H
NIKKAJI: J308.398E
PUBCHEM: -
EXACT_MASS: 260.02972
DB#: 49
Synonym: Name:D-Fructose 6-phosphate
Synonym: TMS:6
Synonym: MEOX:1
Synonym: RT(s):535.264
Synonym: RI:2284.1
Synonym: Sample (author):Kusano M, Fukushima A, Plant Science Center, RIKEN.
Num Peaks: 201
 60 4; 61 7; 63 1; 66 3; 67 2;
 69 1; 70 4; 71 4; 72 14; 73 999;
 74 85; 75 58; 76 4; 77 15; 78 1;
 79 7; 80 1; 81 1; 82 4; 83 2;
 84 24; 85 5; 86 2; 87 4; 88 3;
 89 51; 90 4; 91 2; 94 1; 98 2;
 99 5; 100 9; 101 35; 102 6; 103 81;
 104 8; 105 9; 106 1; 107 1; 111 2;
 112 1; 113 7; 114 17; 115 7; 116 13;
 117 19; 118 2; 119 6; 121 1; 126 3;
 127 3; 128 3; 129 73; 130 11; 131 17;
 132 3; 133 51; 134 7; 135 8; 136 1;
 137 2; 138 1; 140 1; 141 1; 142 5;
 143 6; 144 1; 145 2; 146 1; 147 113;
 148 18; 149 14; 150 2; 151 4; 152 1;
 153 1; 154 1; 155 1; 156 3; 157 8;
 158 2; 159 2; 161 1; 163 4; 165 1;
 168 2; 170 1; 171 1; 172 6; 173 6;
 174 2; 175 1; 177 1; 179 1; 180 2;
 181 3; 182 1; 183 1; 186 1; 187 1;
 188 1; 189 5; 190 1; 191 8; 192 2;
 193 4; 194 1; 195 4; 196 2; 197 1;
 198 1; 200 1; 201 2; 202 1; 203 2;
 204 7; 205 6; 206 1; 207 9; 208 2;
 209 2; 210 1; 211 26; 212 4; 213 2;
 214 2; 215 2; 216 3; 217 121; 218 26;
 219 11; 220 1; 221 2; 225 9; 226 1;
 227 7; 228 2; 229 1; 230 2; 231 2;
 232 1; 240 1; 241 1; 242 1; 243 1;
 244 2; 245 1; 247 1; 253 2; 254 1;
 255 1; 256 2; 260 2; 262 2; 268 2;
 269 2; 270 2; 283 2; 284 1; 285 3;
 286 2; 298 3; 299 71; 300 22; 301 11;
 302 3; 303 1; 313 1; 314 5; 315 162;
 316 43; 317 23; 318 4; 319 2; 328 1;
 329 1; 341 3; 342 1; 343 1; 356 1;
 357 17; 358 5; 359 3; 360 1; 369 1;
 373 2; 374 1; 386 1; 387 10; 388 4;
 389 3; 390 1; 402 1; 403 5; 404 2;
 405 1; 458 2; 459 18; 460 7; 461 5;
 462 1;

Name: 2300.2_D-Glucose-6-phosphate[6TMS_1MEOX]
DATE: 05/12/21
CASNO: 54010-71-8
Formula: C6H13O9P
SMILES: OC(O1)C(O)C(O)C(O)C1COP(O)(O)=O
KEGG: -
CHEBI: -
InChI: 1/C6H13O9P/c7-3-2(1-14-16(11,12)13)15-6(10)5(9)4(3)8/h2-10H,1H2,(H2,11,12,13)/t2-,3-,4+,5-,6?/m1/s1/f/h11-12H
NIKKAJI: J279.560D
PUBCHEM: -
EXACT_MASS: 260.02972
DB#: 50
Synonym: Name:D-Glucose-6-phosphate
Synonym: TMS:6
Synonym: MEOX:1
Synonym: RT(s):538.069
Synonym: RI:2300.2
Synonym: Sample (author):Kusano M, Fukushima A, Plant Science Center, RIKEN.
Num Peaks: 214
 60 5; 61 8; 63 1; 65 1; 66 3;
 67 3; 69 3; 70 4; 71 4; 72 15;
 73 999; 74 84; 75 66; 76 5; 77 14;
 78 1; 79 6; 80 1; 81 2; 82 8;
 83 2; 84 3; 85 6; 86 4; 87 4;
 88 1; 89 43; 90 4; 91 2; 96 1;
 97 2; 98 1; 99 5; 100 9; 101 38;
 102 10; 103 29; 104 3; 105 21; 106 3;
 107 1; 110 1; 111 2; 112 2; 113 6;
 114 9; 115 8; 116 14; 117 14; 118 2;
 119 5; 121 1; 126 1; 127 4; 128 4;
 129 67; 130 15; 131 24; 132 4; 133 47;
 134 7; 135 9; 136 1; 137 2; 138 2;
 140 1; 141 2; 142 4; 143 9; 144 2;
 145 6; 146 1; 147 112; 148 18; 149 14;
 150 1; 151 4; 152 1; 153 1; 154 1;
 155 1; 156 2; 157 33; 158 7; 159 3;
 160 76; 161 15; 162 4; 163 4; 165 1;
 167 1; 168 1; 169 3; 170 2; 171 1;
 172 1; 173 3; 174 1; 175 1; 177 1;
 179 1; 180 1; 181 4; 182 1; 183 1;
 186 3; 187 1; 189 7; 190 2; 191 11;
 192 2; 193 5; 194 1; 195 4; 196 2;
 197 2; 198 1; 200 1; 201 1; 203 2;
 204 12; 205 5; 206 1; 207 11; 208 2;
 209 2; 210 2; 211 25; 212 6; 213 3;
 214 1; 215 3; 216 4; 217 34; 218 8;
 219 3; 221 2; 225 9; 226 1; 227 6;
 228 5; 229 4; 230 3; 231 5; 232 2;
 233 1; 234 1; 241 1; 242 1; 243 4;
 244 2; 245 1; 246 1; 247 9; 248 2;
 253 2; 254 1; 255 1; 256 1; 259 1;
 262 1; 268 1; 269 3; 270 2; 274 2;
 275 1; 283 3; 284 1; 285 3; 286 2;
 291 1; 298 3; 299 79; 300 24; 301 12;
 302 3; 303 1; 305 1; 313 2; 314 4;
 315 37; 316 10; 317 5; 318 1; 319 1;
 328 1; 331 11; 332 3; 333 1; 341 3;
 342 1; 343 1; 356 2; 357 27; 358 8;
 359 4; 360 1; 364 1; 371 1; 373 2;
 374 1; 385 1; 386 12; 387 101; 388 37;
 389 23; 390 6; 391 2; 403 1; 470 1;
 471 12; 472 5; 473 3; 474 1;

Name: 2322.7_D-Glucose-6-phosphate[6TMS_1MEOX]
DATE: 05/12/21
CASNO: 54010-71-8
Formula: C6H13O9P
SMILES: OC(O1)C(O)C(O)C(O)C1COP(O)(O)=O
KEGG: -
CHEBI: -
InChI: 1/C6H13O9P/c7-3-2(1-14-16(11,12)13)15-6(10)5(9)4(3)8/h2-10H,1H2,(H2,11,12,13)/t2-,3-,4+,5-,6?/m1/s1/f/h11-12H
NIKKAJI: J279.560D
PUBCHEM: -
EXACT_MASS: 260.02972
DB#: 51
Synonym: Name:D-Glucose-6-phosphate
Synonym: TMS:6
Synonym: MEOX:1
Synonym: RT(s):541.831
Synonym: RI:2322.7
Synonym: Sample (author):Kusano M, Fukushima A, Plant Science Center, RIKEN.
Num Peaks: 207
 60 4; 61 7; 66 2; 67 2; 69 2;
 70 3; 71 3; 72 13; 73 999; 74 84;
 75 58; 76 5; 77 10; 79 1; 80 1;
 81 2; 82 2; 83 2; 84 3; 85 6;
 86 2; 87 3; 88 1; 89 48; 90 4;
 91 3; 97 3; 98 1; 99 4; 100 8;
 101 37; 102 8; 103 56; 104 6; 105 11;
 106 2; 107 1; 111 3; 112 1; 113 6;
 114 5; 115 7; 116 18; 117 13; 118 2;
 119 6; 121 1; 125 1; 126 1; 127 4;
 128 2; 129 65; 130 13; 131 27; 132 4;
 133 45; 134 6; 135 9; 136 1; 137 2;
 138 1; 141 2; 142 3; 143 9; 144 2;
 145 4; 146 1; 147 107; 148 17; 149 13;
 150 1; 151 4; 153 1; 154 1; 155 1;
 156 1; 157 30; 158 5; 159 4; 160 29;
 161 10; 162 2; 163 4; 165 1; 168 1;
 169 4; 170 1; 171 2; 172 2; 173 3;
 174 1; 175 1; 177 2; 178 1; 179 1;
 180 1; 181 3; 182 1; 183 1; 185 1;
 186 1; 187 1; 188 1; 189 7; 190 2;
 191 9; 192 1; 193 5; 194 1; 195 4;
 196 2; 197 1; 199 1; 201 1; 203 2;
 204 11; 205 6; 206 1; 207 9; 208 2;
 209 1; 210 1; 211 23; 212 4; 213 2;
 214 1; 215 1; 216 1; 217 29; 218 7;
 219 3; 221 2; 225 8; 226 1; 227 6;
 228 4; 229 4; 230 3; 231 3; 232 1;
 233 1; 240 1; 241 1; 242 1; 243 4;
 244 1; 245 1; 246 1; 247 8; 248 2;
 249 1; 253 2; 255 1; 259 1; 268 1;
 269 2; 270 1; 273 1; 274 1; 283 3;
 284 1; 285 3; 286 1; 291 1; 298 4;
 299 74; 300 21; 301 11; 302 2; 303 1;
 305 1; 313 2; 314 5; 315 40; 316 11;
 317 5; 318 1; 319 1; 328 1; 331 5;
 332 1; 333 1; 341 4; 342 1; 343 1;
 356 2; 357 24; 358 7; 359 4; 360 1;
 370 1; 371 1; 373 2; 374 1; 385 1;
 386 14; 387 97; 388 36; 389 21; 390 6;
 391 2; 403 1; 470 2; 471 10; 472 4;
 473 2; 474 1;

Name: 2085.6_D-Ribose 5-phosphate[5TMS_1MEOX]
DATE: 05/12/21
CASNO: 18265-46-8
Formula: C5H11O8P
SMILES: OC(C(O)1)C(OC(O)1)COP(O)(O)=O
KEGG: -
CHEBI: -
InChI: 1/C5H11O8P/c6-3-2(1-12-14(9,10)11)13-5(8)4(3)7/h2-8H,1H2,(H2,9,10,11)/t2-,3-,4-,5?/m1/s1/f/h9-10H
NIKKAJI: J266.083K
PUBCHEM: -
EXACT_MASS: 230.01915
DB#: 52
Synonym: Name:D-Ribose 5-phosphate
Synonym: TMS:5
Synonym: MEOX:1
Synonym: RT(s):499.558
Synonym: RI:2085.6
Synonym: Sample (author):Kusano M, Fukushima A, Plant Science Center, RIKEN.
Num Peaks: 204
 60 8; 61 13; 62 1; 63 1; 65 1;
 66 7; 67 4; 69 2; 70 6; 71 4;
 72 17; 73 999; 74 86; 75 86; 76 6;
 77 30; 78 4; 79 8; 82 2; 83 2;
 84 4; 85 8; 86 6; 87 6; 88 2;
 89 69; 90 5; 91 4; 93 2; 94 2;
 95 1; 96 1; 97 1; 98 4; 99 9;
 100 8; 101 50; 102 9; 103 18; 104 2;
 105 16; 106 2; 107 1; 111 3; 112 2;
 113 9; 114 6; 115 12; 116 15; 117 18;
 118 1; 119 6; 121 2; 123 1; 125 1;
 126 14; 127 7; 128 4; 129 96; 130 25;
 131 22; 132 5; 133 57; 134 8; 135 11;
 136 1; 137 3; 139 1; 140 2; 141 2;
 142 8; 143 10; 144 2; 145 5; 146 1;
 147 144; 148 20; 149 20; 150 3; 151 6;
 152 2; 153 1; 156 2; 157 7; 158 33;
 159 7; 160 25; 161 8; 162 2; 163 7;
 164 2; 165 1; 167 1; 168 8; 169 4;
 170 2; 172 1; 173 5; 174 5; 175 2;
 177 1; 179 1; 181 5; 182 1; 183 2;
 184 2; 189 9; 190 1; 191 11; 192 2;
 193 7; 194 1; 195 5; 196 1; 198 7;
 199 1; 200 5; 201 2; 202 1; 203 2;
 204 6; 205 12; 206 2; 207 16; 208 2;
 209 2; 210 1; 211 37; 212 5; 213 3;
 214 1; 215 4; 216 3; 217 157; 218 34;
 219 16; 220 2; 221 2; 225 10; 226 1;
 227 7; 228 1; 229 2; 230 2; 231 2;
 240 1; 241 1; 242 1; 243 1; 246 1;
 253 2; 255 1; 256 5; 257 2; 258 2;
 269 1; 272 8; 273 1; 274 1; 275 1;
 283 3; 284 1; 285 3; 287 1; 288 1;
 290 1; 298 2; 299 116; 300 29; 301 16;
 302 3; 303 1; 305 1; 306 1; 313 3;
 314 9; 315 162; 316 42; 317 20; 318 2;
 328 2; 331 1; 341 4; 356 1; 357 15;
 358 3; 359 2; 362 2; 363 1; 373 3;
 385 1; 386 1; 387 5; 388 1; 389 1;
 402 1; 403 13; 404 4; 405 1; 458 2;
 459 15; 460 5; 461 3; 604 1;

Name: 2091.9_D-Ribose 5-phosphate[5TMS_1MEOX]
DATE: 05/12/21
CASNO: 18265-46-8
Formula: C5H11O8P
SMILES: OC(C(O)1)C(OC(O)1)COP(O)(O)=O
KEGG: -
CHEBI: -
InChI: 1/C5H11O8P/c6-3-2(1-12-14(9,10)11)13-5(8)4(3)7/h2-8H,1H2,(H2,9,10,11)/t2-,3-,4-,5?/m1/s1/f/h9-10H
NIKKAJI: J266.083K
PUBCHEM: -
EXACT_MASS: 230.01915
DB#: 53
Synonym: Name:D-Ribose 5-phosphate
Synonym: TMS:5
Synonym: MEOX:1
Synonym: RT(s):500.746
Synonym: RI:2091.9
Synonym: Sample (author):Kusano M, Fukushima A, Plant Science Center, RIKEN.
Num Peaks: 180
 60 7; 61 13; 62 1; 63 2; 66 4;
 67 3; 69 2; 70 4; 71 6; 72 16;
 73 999; 74 83; 75 89; 76 7; 77 32;
 78 1; 79 4; 82 2; 83 1; 84 4;
 85 5; 86 2; 87 4; 88 2; 89 66;
 90 6; 91 3; 92 1; 93 1; 94 4;
 95 1; 97 1; 98 2; 99 10; 100 6;
 101 47; 102 9; 103 32; 104 3; 105 7;
 106 1; 107 1; 111 2; 112 2; 113 7;
 114 4; 115 10; 116 16; 117 17; 118 2;
 119 6; 120 1; 121 2; 126 4; 127 5;
 128 2; 129 86; 130 21; 131 19; 132 4;
 133 48; 134 6; 135 11; 136 1; 137 3;
 140 1; 141 1; 142 3; 143 6; 144 1;
 145 3; 147 115; 148 18; 149 17; 150 2;
 151 5; 152 1; 153 1; 156 2; 157 5;
 158 21; 159 6; 160 10; 161 5; 162 1;
 163 6; 165 1; 166 1; 167 1; 168 2;
 172 1; 173 5; 174 6; 175 1; 177 1;
 179 1; 181 4; 182 1; 183 2; 184 3;
 185 1; 186 1; 189 8; 190 1; 191 7;
 192 1; 193 6; 194 1; 195 6; 196 1;
 197 2; 198 3; 199 1; 200 2; 203 2;
 204 5; 205 13; 206 2; 207 10; 208 2;
 209 2; 211 30; 212 4; 213 3; 214 2;
 215 3; 216 2; 217 114; 218 28; 219 11;
 220 2; 221 1; 225 10; 226 1; 227 8;
 228 1; 229 1; 230 1; 231 3; 232 1;
 233 1; 240 1; 241 1; 243 1; 246 1;
 253 2; 256 4; 257 1; 258 1; 269 1;
 283 3; 284 1; 285 3; 298 4; 299 106;
 300 30; 301 15; 302 3; 305 1; 313 2;
 314 7; 315 133; 316 35; 317 19; 318 3;
 328 2; 331 2; 341 2; 357 12; 358 3;
 359 1; 369 1; 373 1; 387 4; 388 1;
 389 1; 458 1; 459 8; 460 3; 461 2;


Name: 1660_D-Xylulose[4TMS_1MEOX]
DATE: 05/12/21
CASNO: 551-84-8
Formula: C5H10O5
SMILES: OCC(O)(O1)[C@@H](O)[C@H](O)C1
KEGG: C00310
CHEBI: 17140
InChI: 1/C5H10O5/c6-2-5(9)4(8)3(7)1-10-5/h3-4,6-9H,1-2H2/t3-,4+,5u/m1/s1
NIKKAJI: J14.195J
PUBCHEM: 3604
EXACT_MASS: 150.05282
DB#: 54
Synonym: Name:D-threo-Pentulose
Synonym: Name:D-Lyxulose
Synonym: Name:D-Xylulose
Synonym: TMS:4
Synonym: MEOX:1
Synonym: RT(s):410.788
Synonym: RI:1660
Synonym: Sample (author):Kusano M, Fukushima A, Plant Science Center, RIKEN.
Num Peaks: 135
 60 7; 61 9; 66 7; 67 2; 70 7;
 71 4; 72 19; 73 999; 74 87; 75 54;
 76 4; 77 7; 82 7; 83 1; 84 38;
 85 6; 86 3; 87 6; 88 7; 89 96;
 90 8; 91 4; 96 1; 98 3; 99 3;
 100 10; 101 22; 102 7; 103 163; 104 16;
 105 14; 106 1; 111 1; 112 1; 113 4;
 114 27; 115 11; 116 7; 117 188; 118 19;
 119 15; 120 1; 126 8; 127 1; 128 4;
 129 14; 130 5; 131 20; 132 4; 133 64;
 134 8; 135 4; 140 1; 141 1; 142 22;
 143 7; 144 2; 145 3; 146 1; 147 336;
 148 52; 149 29; 150 3; 151 1; 154 5;
 155 1; 156 2; 157 2; 158 3; 159 6;
 160 1; 161 1; 163 12; 164 2; 165 1;
 168 1; 170 1; 172 15; 173 134; 174 20;
 175 9; 176 1; 177 5; 178 1; 184 1;
 186 2; 187 1; 188 2; 189 8; 190 2;
 191 6; 192 1; 198 1; 200 2; 201 11;
 202 10; 203 4; 204 12; 205 171; 206 33;
 207 18; 208 2; 214 2; 216 4; 217 14;
 218 4; 219 2; 221 3; 228 1; 230 1;
 231 3; 232 4; 233 2; 242 1; 244 1;
 246 1; 256 1; 260 1; 262 4; 263 83;
 264 18; 265 8; 266 1; 288 4; 289 1;
 291 1; 318 1; 333 2; 334 2; 335 1;
 362 1; 364 5; 365 1; 452 1; 467 1;


Name: 1474.5_L-(-)-Malic acid[3TMS]
DATE: 05/12/21
CASNO: 97-67-6
Formula: C4H6O5
SMILES: OC(=O)C[C@H](O)C(O)=O
KEGG: C00149
CHEBI: 30797
InChI: 1/C4H6O5/c5-2(4(8)9)1-3(6)7/h2,5H,1H2,(H,6,7)(H,8,9)/t2-/m0/s1/f/h6,8H
NIKKAJI: J74.430A
PUBCHEM: 3449
EXACT_MASS: 134.02152
DB#: 55
Synonym: Name:L-Apple acid
Synonym: Name:L-Malate
Synonym: Name:(S)-Malate
Synonym: Name:L-Malic acid
Synonym: Name:L-2-Hydroxybutanedioic acid
Synonym: Name:L-(-)-Malic acid
Synonym: TMS:3
Synonym: RT(s):364.966
Synonym: RI:1474.5
Synonym: Sample (author):Kusano M, Fukushima A, Plant Science Center, RIKEN.
Num Peaks: 104
 60 8; 61 18; 62 1; 66 9; 67 2;
 70 4; 71 8; 72 28; 73 999; 74 94;
 75 95; 76 7; 77 8; 83 1; 84 1;
 85 5; 86 1; 87 4; 88 1; 89 2;
 99 6; 100 1; 101 72; 102 9; 103 10;
 104 1; 105 4; 113 1; 115 10; 116 11;
 117 45; 118 5; 119 8; 120 1; 129 9;
 130 1; 131 30; 132 5; 133 100; 134 14;
 135 11; 136 1; 143 17; 144 2; 145 3;
 146 1; 147 389; 148 63; 149 43; 150 5;
 151 5; 157 1; 159 1; 161 1; 163 1;
 171 18; 172 3; 173 3; 175 36; 176 8;
 177 13; 178 1; 185 1; 189 48; 190 41;
 191 35; 192 8; 193 2; 203 4; 204 2;
 205 2; 207 1; 217 18; 218 4; 219 2;
 221 9; 222 2; 223 1; 233 90; 234 19;
 235 9; 236 1; 245 48; 246 10; 247 7;
 248 1; 260 1; 263 10; 264 3; 265 14;
 266 4; 267 2; 305 2; 306 5; 307 15;
 308 7; 309 3; 310 1; 319 5; 320 1;
 321 1; 335 17; 336 5; 337 2;

Name: 1096.1_L-Alanine[2TMS]
DATE: 05/12/21
CASNO: 56-41-7
Formula: C3H7NO2
SMILES: C[C@H](N)C(O)=O
KEGG: C00041
CHEBI: 16977
InChI: 1/C3H7NO2/c1-2(4)3(5)6/h2H,4H2,1H3,(H,5,6)/t2-/m0/s1/f/h5H
NIKKAJI: J9.168E
PUBCHEM: 3343
EXACT_MASS: 89.04768
DB#: 56
Synonym: Name:L-Alanine
Synonym: Name:L-2-Aminopropionic acid
Synonym: Name:L-alpha-Alanine
Synonym: TMS:2
Synonym: RT(s):244.996
Synonym: RI:1096.1
Synonym: Sample (author):Kusano M, Fukushima A, Plant Science Center, RIKEN.
Num Peaks: 63
 60 18; 61 26; 62 2; 63 1; 66 23;
 67 3; 69 1; 70 12; 71 5; 72 20;
 73 813; 74 81; 75 71; 76 7; 77 11;
 78 1; 79 3; 83 1; 84 4; 85 2;
 86 18; 87 6; 88 6; 89 2; 93 1;
 94 17; 95 2; 98 1; 99 1; 100 47;
 101 12; 102 12; 103 36; 104 3; 105 3;
 113 1; 114 9; 115 10; 116 999; 117 127;
 118 45; 119 5; 128 13; 129 2; 130 3;
 131 12; 132 5; 133 19; 134 3; 135 1;
 144 2; 146 2; 147 177; 148 29; 149 16;
 150 1; 174 1; 190 36; 191 8; 192 3;
 218 12; 219 2; 220 1;

Name: 2284.7_L-Cystine[4TMS]
DATE: 05/12/21
CASNO: 56-89-3
Formula: C6H12N2O4S2
SMILES: OC(=O)[C@@H](N)CSSC[C@H](N)C(O)=O
KEGG: C00491
CHEBI: 16283
InChI: 1/C6H12N2O4S2/c7-3(5(9)10)1-13-14-2-4(8)6(11)12/h3-4H,1-2,7-8H2,(H,9,10)(H,11,12)/t3-,4-/m0/s1/f/h9,11H
NIKKAJI: J9.172C
PUBCHEM: 3774
EXACT_MASS: 240.02385
DB#: 57
Synonym: Name:L-Dicysteine
Synonym: Name:L-alpha-Diamino-beta-dithiolactic acid
Synonym: Name:L-Cystine
Synonym: TMS:4
Synonym: RT(s):535.362
Synonym: RI:2284.7
Synonym: Sample (author):Kusano M, Fukushima A, Plant Science Center, RIKEN.
Num Peaks: 136
 60 14; 61 13; 62 1; 63 1; 64 1;
 66 5; 67 1; 70 26; 71 5; 72 27;
 73 999; 74 109; 75 97; 76 13; 77 22;
 78 2; 79 4; 82 1; 83 2; 84 6;
 85 4; 86 14; 87 6; 88 2; 89 2;
 90 3; 91 5; 92 1; 93 3; 98 6;
 99 3; 100 227; 101 35; 102 17; 103 14;
 104 2; 105 4; 106 1; 107 1; 112 1;
 113 2; 114 25; 115 71; 116 34; 117 15;
 118 4; 119 3; 120 9; 121 1; 122 1;
 128 3; 129 10; 130 16; 131 29; 132 41;
 133 25; 134 6; 135 2; 142 2; 143 1;
 144 11; 145 5; 146 366; 147 187; 148 79;
 149 20; 150 4; 151 1; 158 3; 159 4;
 160 4; 161 2; 162 1; 163 4; 164 1;
 172 8; 173 2; 174 8; 175 1; 176 2;
 178 21; 179 5; 180 4; 188 13; 189 3;
 190 3; 191 1; 200 1; 202 3; 203 7;
 204 3; 205 1; 216 26; 217 7; 218 358;
 219 74; 220 46; 221 9; 222 4; 223 1;
 231 1; 232 42; 233 9; 234 4; 248 3;
 249 5; 250 4; 251 1; 252 1; 260 4;
 261 2; 262 2; 263 1; 264 35; 265 19;
 266 70; 267 16; 268 9; 269 1; 288 7;
 289 5; 290 2; 291 2; 292 1; 296 8;
 297 24; 298 6; 299 4; 322 2; 338 3;
 339 1; 410 2; 411 29; 412 10; 413 7;
 414 1;

Name: 1607.8_L-Glutamic acid[3TMS]
DATE: 05/12/21
CASNO: 56-86-0
Formula: C5H9NO4
SMILES: N[C@@H](CCC(O)=O)C(O)=O
KEGG: C00025
CHEBI: 16015
InChI: 1/C5H9NO4/c6-3(5(9)10)1-2-4(7)8/h3H,1-2,6H2,(H,7,8)(H,9,10)/t3-/m0/s1/f/h7,9H
NIKKAJI: J9.171E
PUBCHEM: 3327
EXACT_MASS: 147.05316
DB#: 58
Synonym: Name:L-Glutamic acid
Synonym: Name:L-Glutamate
Synonym: Name:L-Glutaminic acid
Synonym: TMS:3
Synonym: RT(s):398.56
Synonym: RI:1607.8
Synonym: Sample (author):Kusano M, Fukushima A, Plant Science Center, RIKEN.
Num Peaks: 141
 60 16; 61 27; 62 2; 63 3; 65 1;
 66 13; 67 3; 69 1; 70 9; 71 6;
 72 35; 73 999; 74 100; 75 246; 76 24;
 77 45; 78 3; 79 8; 80 1; 82 6;
 83 8; 84 213; 85 21; 86 12; 87 6;
 88 3; 89 5; 90 1; 91 1; 92 1;
 93 2; 94 1; 95 3; 96 2; 97 2;
 98 9; 99 8; 100 82; 101 17; 102 9;
 103 13; 104 2; 105 3; 110 2; 111 1;
 112 11; 113 13; 114 20; 115 18; 116 8;
 117 15; 118 3; 119 5; 126 2; 127 1;
 128 281; 129 57; 130 23; 131 24; 132 16;
 133 48; 134 8; 135 5; 140 26; 141 4;
 142 3; 143 3; 144 3; 145 2; 146 2;
 147 177; 148 34; 149 41; 150 5; 151 2;
 154 2; 155 3; 156 157; 157 27; 158 29;
 159 5; 160 2; 161 1; 162 1; 163 2;
 168 1; 170 1; 172 3; 173 2; 174 10;
 175 2; 176 1; 177 1; 184 1; 186 3;
 187 1; 188 2; 189 2; 190 1; 191 1;
 198 1; 202 5; 203 4; 204 19; 205 4;
 206 2; 214 6; 215 1; 216 3; 217 1;
 218 20; 219 5; 220 2; 221 6; 222 1;
 229 1; 230 62; 231 14; 232 7; 233 1;
 244 1; 245 6; 246 388; 247 84; 248 36;
 249 5; 250 1; 258 10; 259 2; 260 1;
 273 1; 274 3; 275 1; 276 1; 320 3;
 348 16; 349 5; 350 2; 363 7; 364 2;
 365 1;

Name: 1763.1_L-Glutamine[3TMS]
DATE: 05/12/21
CASNO: 56-85-9
Formula: C5H10N2O3
SMILES: NC(=O)CC[C@H](N)C(O)=O
KEGG: C00064
CHEBI: 18050
InChI: 1/C5H10N2O3/c6-3(5(9)10)1-2-4(7)8/h3H,1-2,6H2,(H2,7,8)(H,9,10)/t3-/m0/s1/f/h9H,7H2
NIKKAJI: J9.170G
PUBCHEM: 3364
EXACT_MASS: 146.06914
DB#: 59
Synonym: Name:L-2-Aminoglutaramic acid
Synonym: Name:L-Glutamine
Synonym: TMS:3
Synonym: RT(s):434.102
Synonym: RI:1763.1
Synonym: Sample (author):Kusano M, Fukushima A, Plant Science Center, RIKEN.
Num Peaks: 143
 60 16; 61 29; 62 2; 63 2; 66 9;
 67 2; 69 1; 70 14; 71 6; 72 39;
 73 999; 74 136; 75 230; 76 24; 77 34;
 78 3; 79 12; 80 1; 81 2; 82 5;
 83 36; 84 19; 85 8; 86 11; 87 5;
 88 2; 89 4; 90 4; 91 2; 92 1;
 93 1; 94 1; 95 1; 96 1; 97 2;
 98 8; 99 4; 100 53; 101 12; 102 9;
 103 9; 104 1; 105 2; 110 2; 111 1;
 112 14; 113 10; 114 43; 115 33; 116 33;
 117 13; 118 4; 119 4; 124 1; 126 13;
 127 4; 128 67; 129 20; 130 22; 131 61;
 132 20; 133 36; 134 6; 135 4; 139 37;
 140 14; 141 4; 142 17; 143 3; 144 6;
 145 33; 146 8; 147 125; 148 24; 149 25;
 150 4; 151 1; 153 2; 154 3; 155 228;
 156 684; 157 98; 158 32; 159 4; 160 2;
 161 1; 162 1; 163 1; 167 2; 168 1;
 171 1; 172 5; 173 5; 174 3; 176 1;
 183 2; 185 1; 186 1; 188 10; 189 2;
 190 1; 200 1; 202 2; 203 51; 204 12;
 205 5; 206 1; 211 2; 213 2; 214 2;
 215 1; 216 6; 217 4; 218 13; 219 4;
 220 1; 221 3; 227 6; 228 3; 229 20;
 230 12; 231 4; 232 7; 233 1; 243 1;
 244 4; 245 78; 246 18; 247 6; 248 1;
 257 4; 258 2; 272 3; 273 5; 274 1;
 301 5; 302 2; 303 1; 347 11; 348 3;
 349 1; 362 4; 363 1;

Name: 1846.1_L-Histidinol[3TMS]
DATE: 05/12/21
CASNO: 1596-64-1
Formula: C6H11N3O
SMILES: OCC(N)Cc(c1)ncn1
KEGG: -
CHEBI: -
InChI: 1/C6H11N3O/c7-5(3-10)1-6-2-8-4-9-6/h2,4-5,10H,1,3,7H2,(H,8,9)/t5-/m0/s1/f/h9H
NIKKAJI: J311.564J
PUBCHEM: -
EXACT_MASS: 141.09021
DB#: 60
Synonym: Name:L-Histidinol
Synonym: TMS:3
Synonym: RT(s):451.939
Synonym: RI:1846.1
Synonym: Sample (author):Kusano M, Fukushima A, Plant Science Center, RIKEN.
Num Peaks: 138
 60 9; 61 5; 62 1; 63 1; 66 2;
 67 2; 69 2; 70 11; 71 6; 72 21;
 73 999; 74 95; 75 58; 76 5; 77 16;
 78 3; 79 15; 80 3; 81 12; 82 37;
 83 14; 84 18; 85 9; 86 7; 87 3;
 88 11; 89 8; 90 1; 92 1; 93 1;
 94 1; 95 4; 96 4; 97 3; 98 9;
 99 3; 100 41; 101 6; 102 4; 103 5;
 104 1; 105 1; 107 2; 108 1; 109 1;
 110 5; 111 4; 112 11; 113 4; 114 18;
 115 7; 116 37; 117 7; 118 3; 119 2;
 121 1; 123 1; 124 2; 125 3; 126 6;
 127 3; 128 3; 129 1; 130 9; 131 7;
 132 8; 133 8; 134 1; 135 1; 136 1;
 137 1; 138 1; 139 5; 140 2; 141 2;
 142 1; 146 4; 147 28; 148 5; 149 2;
 150 2; 151 3; 152 1; 153 51; 154 293;
 155 115; 156 23; 157 4; 158 2; 162 1;
 163 1; 165 1; 166 11; 167 10; 168 2;
 169 1; 170 1; 172 1; 174 1; 179 2;
 180 2; 181 2; 182 7; 183 1; 184 1;
 188 21; 189 5; 190 2; 194 1; 195 1;
 197 1; 198 1; 203 3; 204 228; 205 46;
 206 19; 207 2; 211 2; 212 1; 213 1;
 225 2; 226 59; 227 15; 228 6; 229 1;
 238 11; 239 4; 240 1; 252 8; 253 6;
 254 187; 255 45; 256 17; 257 2; 268 1;
 342 11; 343 3; 344 1;

Name: 1286.7_L-Isoleucine[2TMS]
DATE: 05/12/21
CASNO: 73-32-5
Formula: C6H13NO2
SMILES: CC[C@H](C)[C@H](N)C(O)=O
KEGG: C00407
CHEBI: 17191
InChI: 1/C6H13NO2/c1-3-4(2)5(7)6(8)9/h4-5H,3,7H2,1-2H3,(H,8,9)/t4-,5-/m0/s1/f/h8H
NIKKAJI: J2.818E
PUBCHEM: 3697
EXACT_MASS: 131.09463
DB#: 61
Synonym: Name:2-Amino-3-methylvaleric acid
Synonym: Name:L-Isoleucine
Synonym: TMS:2
Synonym: RT(s):311.392
Synonym: RI:1286.7
Synonym: Sample (author):Kusano M, Fukushima A, Plant Science Center, RIKEN.
Num Peaks: 93
 60 22; 61 17; 62 1; 63 1; 65 1;
 66 7; 67 2; 69 24; 70 13; 71 7;
 73 999; 74 111; 75 81; 76 7; 77 7;
 80 1; 81 1; 82 3; 83 3; 84 13;
 85 8; 86 43; 87 7; 88 3; 89 2;
 90 9; 91 1; 96 6; 97 5; 98 9;
 99 7; 100 139; 101 26; 102 44; 103 22;
 104 3; 105 4; 110 1; 111 1; 112 4;
 113 2; 114 21; 115 11; 116 9; 117 13;
 118 4; 119 6; 126 2; 127 1; 128 17;
 129 8; 130 15; 131 15; 132 22; 133 28;
 134 6; 135 2; 142 14; 143 9; 144 4;
 145 1; 146 6; 147 107; 148 18; 149 9;
 150 1; 156 4; 157 1; 158 710; 159 121;
 160 41; 161 4; 163 3; 170 12; 171 2;
 172 1; 174 3; 175 1; 188 1; 203 6;
 204 1; 216 1; 218 166; 219 36; 220 16;
 221 2; 232 35; 233 12; 234 5; 235 1;
 246 1; 260 9; 261 2;

Name: 1913.7_L-Lysine[4TMS]
DATE: 05/12/21
CASNO: 657-27-2
Formula: C6H14N2O2
SMILES: NCCCCC(N)C(O)=O
KEGG: -
CHEBI: -
InChI: 1/C6H14N2O2/c7-4-2-1-3-5(8)6(9)10/h5H,1-4,7-8H2,(H,9,10)/t5-/m0/s1/f/h9H
NIKKAJI: J203.671A
PUBCHEM: -
EXACT_MASS: 146.10553
DB#: 62
Synonym: Std Compound Name:L-Lysine (Monohydrochloride?)
Synonym: Std Compound CASNO:657-27-2
Synonym: Name:L-Lysine
Synonym: TMS:4
Synonym: RT(s):465.997
Synonym: RI:1913.7
Synonym: Sample (author):Kusano M, Fukushima A, Plant Science Center, RIKEN.
Num Peaks: 206
 64 1; 67 48; 68 9; 69 8; 70 14;
 71 47; 85 78; 87 69; 88 244; 90 24;
 94 26; 96 11; 97 19; 98 70; 99 42;
 101 9; 102 52; 104 18; 105 10; 106 2;
 107 3; 108 5; 109 4; 110 19; 111 12;
 112 102; 113 59; 114 154; 115 86; 116 99;
 117 102; 118 30; 119 28; 120 5; 121 3;
 122 1; 123 5; 124 20; 125 6; 127 20;
 128 413; 129 143; 131 163; 132 117; 133 130;
 134 31; 135 13; 136 4; 137 2; 138 16;
 139 11; 140 150; 141 31; 142 38; 143 26;
 144 29; 145 13; 149 51; 150 11; 151 38;
 152 11; 153 4; 154 34; 155 2; 156 999;
 157 297; 158 142; 159 21; 160 51; 161 15;
 163 4; 164 8; 165 2; 166 29; 167 17;
 168 24; 169 8; 170 25; 171 9; 172 42;
 173 22; 175 85; 176 187; 177 23; 178 4;
 179 1; 180 1; 181 3; 182 8; 183 5;
 184 18; 185 7; 186 64; 188 25; 189 16;
 190 10; 191 45; 192 8; 194 1; 196 2;
 197 1; 198 8; 199 6; 201 45; 202 75;
 203 19; 206 3; 207 1; 210 1; 211 2;
 212 17; 213 21; 214 73; 215 34; 216 38;
 217 23; 218 89; 219 38; 221 11; 222 5;
 223 3; 224 3; 225 3; 226 6; 227 9;
 228 149; 229 48; 230 284; 231 112; 232 52;
 233 10; 234 4; 235 2; 236 2; 238 3;
 239 8; 241 7; 242 6; 243 9; 244 14;
 245 6; 246 7; 247 3; 248 5; 249 3;
 250 2; 251 2; 252 2; 253 3; 254 5;
 255 13; 256 10; 257 6; 258 14; 259 5;
 262 3; 263 3; 264 2; 265 2; 266 2;
 267 2; 268 2; 269 2; 270 3; 271 4;
 272 22; 273 30; 274 14; 276 2; 281 1;
 287 1; 288 2; 291 1; 301 2; 302 4;
 303 1; 304 5; 305 1; 313 1; 314 1;
 315 2; 316 7; 317 285; 318 136; 319 80;
 320 18; 327 2; 328 1; 329 44; 330 19;
 331 8; 332 2; 362 1; 391 7; 392 4;
 393 2; 394 1; 419 15; 420 7; 421 3;
 422 1; 433 6; 434 50; 435 23; 436 11;
 437 3;

Name: 1825.4_L-Methionine sulfone[2TMS]
DATE: 05/12/21
CASNO: 7314-32-1
Formula: C5H11NO4S
SMILES: NC(CCS(C)(=O)=O)C(O)=O
KEGG: -
CHEBI: -
InChI: 1/C5H11NO4S/c1-11(9,10)3-2-4(6)5(7)8/h4H,2-3,6H2,1H3,(H,7,8)/t4-/m0/s1/f/h7H
NIKKAJI: J212.308H
PUBCHEM: -
EXACT_MASS: 181.04088
DB#: 63
Synonym: Name:L-Methionine sulfone
Synonym: TMS:2
Synonym: RT(s):447.598
Synonym: RI:1825.4
Synonym: Sample (author):Kusano M, Fukushima A, Plant Science Center, RIKEN.
Num Peaks: 123
 60 25; 61 35; 62 4; 63 15; 64 8;
 65 6; 66 8; 67 2; 69 1; 70 14;
 71 8; 72 31; 73 846; 74 87; 75 150;
 76 15; 77 31; 78 2; 79 15; 80 4;
 81 2; 82 5; 83 12; 84 10; 85 11;
 86 16; 87 7; 88 3; 89 3; 91 2;
 92 1; 93 2; 94 1; 95 1; 96 4;
 97 2; 98 15; 99 5; 100 55; 101 10;
 102 8; 103 12; 104 2; 105 3; 106 1;
 107 1; 108 1; 110 2; 111 1; 112 14;
 113 3; 114 27; 115 13; 116 5; 117 12;
 118 3; 119 3; 120 1; 121 2; 122 4;
 123 1; 126 7; 127 3; 128 999; 129 133;
 130 75; 131 20; 132 13; 133 28; 134 5;
 135 3; 136 4; 137 37; 138 4; 139 4;
 140 2; 141 5; 142 2; 143 1; 144 4;
 145 1; 146 2; 147 92; 148 16; 149 10;
 150 1; 151 1; 152 2; 153 1; 156 5;
 157 3; 158 6; 159 2; 160 1; 161 1;
 163 1; 172 1; 173 3; 174 2; 175 1;
 176 1; 186 1; 192 4; 196 5; 202 118;
 203 24; 204 11; 205 1; 206 1; 207 1;
 208 311; 209 44; 210 28; 211 7; 212 1;
 218 14; 219 2; 220 3; 230 1; 282 4;
 283 1; 310 2; 325 1;

Name: 1312.2_L-Norleucine[2TMS]
DATE: 05/12/21
CASNO: 327-57-1
Formula: C6H13NO2
SMILES: CCCC[C@H](N)C(O)=O
KEGG: C01933
CHEBI: 21203
InChI: 1/C6H13NO2/c1-2-3-4-5(7)6(8)9/h5H,2-4,7H2,1H3,(H,8,9)/t5-/m0/s1/f/h8H
NIKKAJI: J9.189H
PUBCHEM: 5038
EXACT_MASS: 131.09463
DB#: 64
Synonym: Name:L-Aminohexanoate
Synonym: Name:L-2-Aminohexanoate
Synonym: Name:L-Norleucine
Synonym: Name:L-Aminohexanoic acid
Synonym: Name:L-2-Aminohexanoic acid
Synonym: Name:(S)-2-Aminohexanoic acid
Synonym: TMS:2
Synonym: RT(s):319.278
Synonym: RI:1312.2
Synonym: Sample (author):Kusano M, Fukushima A, Plant Science Center, RIKEN.
Num Peaks: 92
 60 24; 61 18; 62 2; 63 1; 65 1;
 66 9; 67 4; 69 5; 70 11; 71 7;
 72 20; 73 999; 74 100; 75 84; 76 8;
 77 14; 78 1; 79 4; 80 2; 81 3;
 82 4; 83 2; 84 12; 85 8; 86 38;
 87 7; 88 3; 89 2; 94 1; 95 1;
 96 3; 97 2; 98 8; 99 3; 100 72;
 101 14; 102 33; 103 22; 104 3; 105 4;
 110 1; 112 3; 113 2; 114 25; 115 22;
 116 6; 117 13; 118 3; 119 4; 126 1;
 128 20; 129 7; 130 14; 131 15; 132 14;
 133 29; 134 5; 135 2; 142 7; 143 3;
 144 2; 146 3; 147 100; 148 16; 149 9;
 150 1; 156 3; 157 1; 158 859; 159 134;
 160 41; 161 4; 163 1; 170 11; 171 2;
 172 1; 174 3; 175 1; 186 2; 188 1;
 202 1; 203 1; 216 1; 218 27; 219 6;
 220 2; 232 34; 233 11; 234 4; 260 11;
 261 2; 262 1;

Name: 1233.3_L-Norvaline[4TMS]
DATE: 05/12/21
CASNO: 6600-40-4
Formula: C5H11NO2
SMILES: CCC[C@H](N)C(O)=O
KEGG: C01826
CHEBI: 18314
InChI: 1/C5H11NO2/c1-2-3-4(6)5(7)8/h4H,2-3,6H2,1H3,(H,7,8)/t4-/m0/s1/f/h7H
NIKKAJI: J9.213D
PUBCHEM: 4949
EXACT_MASS: 117.07898
DB#: 65
Synonym: Name:(S)-2-Aminopentanoic acid
Synonym: Name:L-2-Aminopentanoic acid
Synonym: Name:L-2-Aminovaleric acid
Synonym: Name:L-Norvaline
Synonym: TMS:4
Synonym: RT(s):294.001
Synonym: RI:1233.3
Synonym: Sample (author):Kusano M, Fukushima A, Plant Science Center, RIKEN.
Num Peaks: 84
 60 23; 61 19; 62 2; 63 1; 66 16;
 67 2; 69 1; 70 18; 71 7; 72 43;
 73 999; 74 103; 75 81; 76 7; 77 15;
 78 1; 80 2; 81 7; 82 6; 83 3;
 84 5; 85 7; 86 12; 87 6; 88 3;
 89 2; 94 3; 95 1; 96 1; 97 1;
 98 6; 99 5; 100 68; 101 14; 102 21;
 103 26; 104 3; 105 5; 110 1; 112 3;
 113 2; 114 17; 115 19; 116 6; 117 13;
 118 3; 119 4; 126 1; 128 19; 129 7;
 130 8; 131 13; 132 11; 133 25; 134 5;
 135 2; 142 3; 143 2; 144 811; 145 128;
 146 45; 147 111; 148 18; 149 10; 150 1;
 156 15; 157 3; 158 4; 159 2; 160 1;
 163 1; 172 2; 174 3; 175 1; 202 3;
 203 1; 204 1; 218 67; 219 19; 220 8;
 221 1; 246 13; 247 2; 248 1;

Name: 1808.8_L-Ornithine[4TMS]
DATE: 05/12/21
CASNO: 3184-13-2
Formula: C5H12N2O2
SMILES: NCCCC(N)C(O)=O
KEGG: -
CHEBI: -
InChI: 1/C5H12N2O2/c6-3-1-2-4(7)5(8)9/h4H,1-3,6-7H2,(H,8,9)/t4-/m0/s1/f/h8H
NIKKAJI: J237.154E
PUBCHEM: -
EXACT_MASS: 132.08988
DB#: 66
Synonym: Name:L-Ornithine
Synonym: TMS:4
Synonym: RT(s):444.118
Synonym: RI:1808.8
Synonym: Sample (author):Kusano M, Fukushima A, Plant Science Center, RIKEN.
Num Peaks: 154
 60 19; 61 9; 66 2; 68 1; 69 4;
 70 20; 71 7; 72 23; 73 999; 74 117;
 75 46; 76 4; 82 1; 83 3; 84 4;
 85 8; 86 112; 87 13; 88 4; 90 5;
 91 1; 95 1; 96 2; 97 4; 98 12;
 99 9; 100 99; 101 18; 102 60; 103 15;
 104 5; 105 1; 110 7; 111 3; 112 17;
 113 8; 114 28; 115 18; 116 14; 117 20;
 118 4; 119 3; 120 1; 125 2; 126 17;
 127 14; 128 48; 129 12; 130 40; 131 24;
 132 23; 133 24; 134 3; 135 2; 139 1;
 140 7; 141 7; 142 566; 143 93; 144 39;
 145 3; 146 25; 147 56; 148 12; 149 7;
 150 1; 152 3; 153 3; 154 4; 155 1;
 156 1; 157 1; 158 4; 159 2; 160 7;
 161 3; 162 2; 163 1; 168 2; 169 4;
 170 4; 171 3; 172 28; 173 7; 174 257;
 175 50; 176 33; 177 5; 178 1; 184 1;
 186 10; 187 9; 188 6; 189 14; 190 4;
 191 8; 192 1; 193 1; 198 3; 199 1;
 200 46; 201 12; 202 13; 203 5; 204 13;
 205 2; 212 1; 213 1; 214 32; 215 11;
 216 34; 217 14; 218 18; 219 3; 220 4;
 221 1; 222 1; 225 1; 228 1; 229 1;
 230 2; 231 3; 232 3; 233 1; 241 5;
 242 5; 243 2; 244 4; 245 1; 246 2;
 248 1; 258 26; 259 25; 260 8; 261 2;
 287 3; 288 1; 301 1; 303 7; 304 2;
 305 1; 315 2; 316 3; 317 1; 330 9;
 331 2; 332 2; 405 2; 406 2; 419 2;
 420 21; 421 8; 422 5; 423 1;

Name: 1294.1_L-Proline[2TMS]
DATE: 05/12/21
CASNO: 147-85-3
Formula: C5H9NO2
SMILES: OC(=O)[C@H](C1)NCC1
KEGG: C00148
CHEBI: 17203
InChI: 1/C5H9NO2/c7-5(8)4-2-1-3-6-4/h4,6H,1-3H2,(H,7,8)/t4-/m0/s1/f/h7H
NIKKAJI: J9.117K
PUBCHEM: 3448
EXACT_MASS: 115.06333
DB#: 67
Synonym: Name:2-Pyrrolidinecarboxylic acid
Synonym: Name:L-Proline
Synonym: TMS:2
Synonym: RT(s):313.801
Synonym: RI:1294.1
Synonym: Sample (author):Kusano M, Fukushima A, Plant Science Center, RIKEN.
Num Peaks: 93
 60 10; 61 13; 62 1; 63 1; 64 1;
 65 1; 66 55; 67 10; 68 4; 69 10;
 70 50; 71 14; 72 55; 73 951; 74 79;
 75 66; 76 5; 77 14; 78 1; 79 4;
 80 6; 81 1; 82 3; 83 4; 84 13;
 85 9; 86 9; 87 4; 88 1; 89 1;
 92 1; 93 1; 94 1; 95 1; 96 3;
 97 3; 98 7; 99 12; 100 22; 101 9;
 102 5; 103 7; 104 1; 105 2; 106 1;
 107 3; 110 1; 111 1; 112 2; 113 10;
 114 2; 115 8; 116 2; 117 7; 118 1;
 119 2; 122 1; 124 5; 126 3; 127 4;
 128 3; 129 2; 131 12; 132 2; 133 15;
 134 2; 135 1; 138 1; 139 1; 140 8;
 141 5; 142 999; 143 139; 144 43; 145 3;
 147 76; 148 12; 149 5; 154 1; 158 1;
 170 8; 171 1; 172 2; 175 5; 176 1;
 216 53; 217 11; 218 7; 219 1; 230 1;
 244 6; 245 1; 259 2;

Name: 1519.7_L-Pyroglutamic acid[2TMS]
DATE: 05/12/21
CASNO: 98-79-3
Formula: C5H7NO3
SMILES: O=C(C1)NC(C1)C(O)=O
KEGG: C01879
CHEBI: -
InChI: 1/C5H7NO3/c7-4-2-1-3(6-4)5(8)9/h3H,1-2H2,(H,6,7)(H,8,9)/t3-/m0/s1/f/h6,8H
NIKKAJI: J4.959J
PUBCHEM: 4992
EXACT_MASS: 129.04259
DB#: 68
Synonym: Name:5-Pyrrolidone-2-carboxylic acid
Synonym: Name:Pyroglutamate
Synonym: Name:L-Pyroglutamic acid
Synonym: Name:Pyroglutamic acid
Synonym: Name:5-Oxoproline
Synonym: TMS:2
Synonym: RT(s):376.732
Synonym: RI:1519.7
Synonym: Sample (author):Kusano M, Fukushima A, Plant Science Center, RIKEN.
Num Peaks: 95
 60 9; 61 17; 62 1; 63 1; 65 1;
 66 24; 67 13; 69 2; 70 17; 71 10;
 72 39; 73 999; 74 90; 75 89; 76 8;
 77 20; 78 3; 79 18; 80 5; 81 1;
 82 4; 83 5; 84 23; 85 15; 86 18;
 87 6; 88 1; 89 1; 93 1; 94 3;
 95 1; 96 1; 97 2; 98 5; 99 7;
 100 13; 101 4; 102 3; 103 5; 104 1;
 105 2; 108 2; 110 3; 111 1; 112 17;
 113 6; 114 8; 115 6; 116 2; 117 9;
 118 1; 119 2; 122 3; 124 1; 126 2;
 127 2; 128 2; 129 4; 130 1; 131 15;
 132 4; 133 28; 134 4; 135 2; 139 1;
 140 20; 141 6; 142 4; 143 1; 147 159;
 148 25; 149 14; 150 1; 154 7; 155 5;
 156 950; 157 125; 158 42; 159 3; 168 1;
 170 1; 172 1; 174 1; 186 1; 190 1;
 214 8; 215 2; 228 2; 230 59; 231 14;
 232 5; 258 55; 259 12; 260 5; 273 1;


Name: 1375.4_L-Threonine[3TMS]
DATE: 05/12/21
CASNO: 72-19-5
Formula: C4H9NO3
SMILES: C[C@H](O)[C@H](N)C(O)=O
KEGG: C00188
CHEBI: 16857
InChI: 1/C4H9NO3/c1-2(6)3(5)4(7)8/h2-3,6H,5H2,1H3,(H,7,8)/t2-,3-/m0/s1/f/h7H
NIKKAJI: J21.883I
PUBCHEM: 3488
EXACT_MASS: 119.05824
DB#: 69
Synonym: Name:2-Amino-3-hydroxybutyric acid
Synonym: Name:L-Threonine
Synonym: TMS:3
Synonym: RT(s):337.759
Synonym: RI:1375.4
Synonym: Sample (author):Kusano M, Fukushima A, Plant Science Center, RIKEN.
Num Peaks: 110
 60 15; 61 16; 62 1; 63 1; 66 6;
 67 1; 69 2; 70 8; 71 6; 72 25;
 73 999; 74 95; 75 100; 76 9; 77 18;
 78 1; 79 2; 82 1; 83 1; 84 14;
 85 8; 86 23; 87 19; 88 3; 89 2;
 93 1; 96 1; 97 1; 98 5; 99 4;
 100 106; 101 238; 102 35; 103 21; 104 2;
 105 3; 112 4; 113 2; 114 24; 115 19;
 116 9; 117 300; 118 33; 119 17; 120 1;
 126 1; 127 1; 128 70; 129 79; 130 40;
 131 42; 132 37; 133 45; 134 8; 135 4;
 142 1; 143 1; 144 5; 145 2; 146 7;
 147 134; 148 22; 149 15; 150 1; 156 2;
 157 1; 158 5; 159 10; 160 8; 161 2;
 162 1; 163 3; 172 4; 173 1; 174 5;
 175 1; 176 3; 177 3; 186 4; 187 1;
 188 3; 189 1; 190 2; 191 6; 192 1;
 202 22; 203 25; 204 9; 205 3; 206 1;
 216 1; 217 2; 218 196; 219 206; 220 47;
 221 20; 222 3; 230 5; 231 2; 232 1;
 248 1; 276 1; 291 56; 292 36; 293 14;
 294 4; 295 1; 320 9; 321 2; 322 1;


Name: 1208.3_L-Valine[2TMS]
DATE: 05/12/21
CASNO: 72-18-4
Formula: C5H11NO2
SMILES: CC(C)[C@H](N)C(O)=O
KEGG: C00183
CHEBI: 16414
InChI: 1/C5H11NO2/c1-3(2)4(6)5(7)8/h3-4H,6H2,1-2H3,(H,7,8)/t4-/m0/s1/f/h7H
NIKKAJI: J9.179K
PUBCHEM: -
EXACT_MASS: 117.07898
DB#: 70
Synonym: Name:2-Amino-3-methylbutyric acid
Synonym: Name:L-Valine
Synonym: TMS:2
Synonym: RT(s):285.883
Synonym: RI:1208.3
Synonym: Sample (author):Kusano M, Fukushima A, Plant Science Center, RIKEN.
Num Peaks: 78
 60 20; 61 16; 62 1; 66 7; 67 2;
 69 2; 70 19; 71 8; 72 45; 73 999;
 74 100; 75 79; 76 7; 77 11; 80 1;
 81 1; 82 7; 83 4; 84 6; 85 7;
 86 16; 87 5; 88 2; 89 2; 90 1;
 96 2; 97 1; 98 6; 99 4; 100 118;
 101 20; 102 10; 103 21; 104 2; 105 2;
 110 2; 112 6; 113 3; 114 15; 115 8;
 116 3; 117 11; 118 3; 119 4; 126 1;
 128 19; 129 12; 130 9; 131 13; 132 17;
 133 23; 134 4; 135 2; 142 5; 143 4;
 144 820; 145 122; 146 45; 147 121; 148 21;
 149 12; 150 1; 156 17; 157 3; 158 2;
 159 2; 160 2; 161 1; 163 3; 172 1;
 174 2; 203 4; 218 144; 219 35; 220 15;
 221 2; 246 8; 247 1;

Name: 3532.2_Maltotriose[11TMS]
DATE: 05/12/21
CASNO: 1109-28-0
Formula: C18H32O16
SMILES: [C@@H]([C@H]1O)(CO)O[C@H](O[C@H]([C@@H](CO)2)[C@@H]([C@H]([C@@H](O[C@H]([C@@H](CO)3)[C@@H]([C@@H](O)C(O)O3)O)O2)O)O)[C@@H]([C@H]1O)O
KEGG: C01835
CHEBI: -
InChI: 1/C18H32O16/c19-1-4-7(22)8(23)12(27)17(31-4)34-15-6(3-21)32-18(13(28)10(15)25)33-14-5(2-20)30-16(29)11(26)9(14)24/h4-29H,1-3H2/t4-,5-,6-,7-,8+,9-,10-,11-,12-,13-,14-,15-,16u,17-,18-/m1/s1
NIKKAJI: J208.710C
PUBCHEM: 3483
EXACT_MASS: 504.16903
DB#: 71
Synonym: Name:Maltotriose
Synonym: Name:Amylotriose
Synonym: TMS:11
Synonym: RT(s):786.789
Synonym: RI:3532.2
Synonym: Sample (author):Kusano M, Fukushima A, Plant Science Center, RIKEN.
Num Peaks: 231
 60 5; 61 6; 65 1; 66 7; 67 7;
 68 1; 69 31; 70 6; 71 4; 72 10;
 73 999; 74 80; 75 81; 76 6; 77 8;
 80 1; 81 26; 82 5; 83 7; 84 3;
 85 6; 86 2; 87 3; 88 2; 89 41;
 90 4; 91 3; 92 1; 93 1; 94 1;
 95 1; 97 10; 98 2; 99 5; 100 10;
 101 15; 102 9; 103 164; 104 15; 105 18;
 106 3; 107 1; 109 10; 110 1; 111 3;
 113 6; 114 5; 115 7; 116 9; 117 89;
 118 8; 119 5; 123 1; 125 2; 127 6;
 128 2; 129 115; 130 18; 131 21; 132 4;
 133 40; 134 6; 135 3; 139 4; 141 5;
 142 8; 143 23; 144 3; 145 8; 146 2;
 147 192; 148 29; 149 24; 150 3; 151 1;
 152 1; 153 3; 154 1; 155 19; 156 5;
 157 25; 158 5; 159 4; 160 42; 161 9;
 162 2; 163 7; 164 1; 167 3; 168 3;
 169 81; 170 14; 171 9; 172 3; 173 8;
 174 2; 175 3; 176 1; 177 3; 180 1;
 181 2; 183 7; 184 1; 185 3; 186 3;
 187 2; 188 2; 189 26; 190 7; 191 55;
 192 8; 193 4; 195 3; 196 2; 197 1;
 198 2; 199 6; 200 2; 201 3; 202 1;
 203 10; 204 440; 205 128; 206 46; 207 8;
 208 1; 210 4; 211 2; 214 1; 215 4;
 216 6; 217 131; 218 31; 219 14; 220 3;
 221 4; 222 1; 223 3; 227 2; 228 1;
 229 7; 230 7; 231 20; 232 6; 233 7;
 234 2; 240 1; 241 4; 242 3; 243 34;
 244 11; 245 11; 246 4; 247 3; 255 2;
 256 3; 257 7; 258 2; 259 5; 260 1;
 262 1; 268 1; 269 3; 270 3; 271 56;
 272 13; 273 9; 274 2; 275 2; 276 1;
 283 1; 285 1; 288 1; 289 3; 290 1;
 291 3; 292 1; 293 1; 297 1; 298 1;
 300 4; 301 2; 303 1; 305 6; 306 2;
 307 2; 316 1; 317 2; 318 2; 319 14;
 320 3; 321 2; 322 1; 331 6; 332 4;
 333 1; 343 1; 345 2; 359 2; 360 10;
 361 133; 362 45; 363 22; 364 4; 365 2;
 373 1; 378 1; 389 1; 390 1; 394 1;
 451 6; 452 2; 453 1; 479 1; 480 6;
 481 3; 482 1; 510 1; 521 1; 537 1;
 538 1; 570 1; 573 1; 598 1; 599 1;
 608 1; 696 1; 709 1; 742 1; 752 1;
 776 1;

Name: 3573.2_Maltotriose[11TMS]
DATE: 05/12/21
CASNO: 1109-28-0
Formula: C18H32O16
SMILES: [C@@H]([C@H]1O)(CO)O[C@H](O[C@H]([C@@H](CO)2)[C@@H]([C@H]([C@@H](O[C@H]([C@@H](CO)3)[C@@H]([C@@H](O)C(O)O3)O)O2)O)O)[C@@H]([C@H]1O)O
KEGG: C01835
CHEBI: -
InChI: 1/C18H32O16/c19-1-4-7(22)8(23)12(27)17(31-4)34-15-6(3-21)32-18(13(28)10(15)25)33-14-5(2-20)30-16(29)11(26)9(14)24/h4-29H,1-3H2/t4-,5-,6-,7-,8+,9-,10-,11-,12-,13-,14-,15-,16u,17-,18-/m1/s1
NIKKAJI: J208.710C
PUBCHEM: 4954
EXACT_MASS: 504.16903
DB#: 72
Synonym: Name:Maltotriose
Synonym: Name:Amylotriose
Synonym: TMS:11
Synonym: RT(s):800.484
Synonym: RI:3573.2
Synonym: Sample (author):Kusano M, Fukushima A, Plant Science Center, RIKEN.
Num Peaks: 370
 60 3; 61 4; 62 3; 65 4; 66 6;
 67 7; 68 4; 69 28; 70 1; 72 10;
 73 999; 74 79; 75 62; 76 6; 81 23;
 82 10; 83 11; 84 5; 85 4; 86 2;
 87 3; 88 3; 89 34; 90 7; 91 6;
 92 1; 94 4; 97 16; 98 5; 99 5;
 100 14; 101 13; 102 9; 103 208; 104 21;
 105 15; 106 4; 107 3; 108 4; 109 8;
 110 4; 111 2; 112 2; 113 4; 114 3;
 115 6; 116 8; 117 90; 118 6; 119 9;
 121 2; 122 2; 124 2; 125 1; 127 5;
 128 4; 129 112; 130 12; 131 19; 132 1;
 133 33; 134 4; 135 1; 136 3; 137 2;
 141 3; 142 5; 143 24; 144 5; 145 9;
 146 2; 147 171; 148 33; 149 22; 150 6;
 151 3; 152 2; 153 6; 154 3; 155 20;
 156 6; 157 23; 158 6; 159 3; 160 33;
 161 6; 162 1; 163 7; 164 2; 165 2;
 166 6; 167 2; 168 3; 169 86; 170 12;
 171 6; 172 7; 173 6; 174 1; 175 3;
 176 1; 178 3; 179 4; 180 4; 181 2;
 182 4; 183 6; 184 2; 185 3; 186 3;
 187 3; 188 2; 189 25; 190 5; 191 41;
 192 7; 195 3; 196 2; 198 4; 199 4;
 200 2; 201 5; 203 8; 204 415; 205 117;
 206 44; 210 1; 211 2; 214 4; 215 4;
 216 4; 217 125; 218 26; 219 16; 220 2;
 221 2; 226 1; 228 3; 229 10; 230 10;
 231 16; 232 6; 233 7; 234 5; 235 1;
 238 1; 240 6; 241 3; 242 3; 243 31;
 244 7; 245 11; 246 1; 247 4; 252 1;
 254 2; 255 4; 256 2; 257 7; 259 7;
 262 3; 266 1; 268 4; 269 2; 270 5;
 271 60; 272 16; 273 13; 274 4; 276 2;
 280 2; 282 2; 283 1; 284 2; 285 2;
 288 2; 289 2; 290 1; 291 4; 292 1;
 295 2; 296 4; 299 1; 300 6; 305 5;
 306 1; 307 2; 311 3; 312 1; 315 3;
 317 2; 318 2; 319 13; 320 4; 322 1;
 326 2; 331 6; 332 1; 333 4; 337 1;
 338 3; 339 1; 343 4; 344 1; 345 1;
 346 4; 347 3; 348 4; 349 2; 352 3;
 354 2; 355 2; 356 2; 357 6; 358 1;
 359 4; 360 10; 361 126; 362 43; 363 22;
 364 5; 370 2; 371 1; 375 3; 376 1;
 377 3; 378 1; 380 1; 382 1; 387 3;
 388 2; 389 2; 390 5; 391 1; 394 1;
 395 5; 397 1; 398 2; 400 3; 407 1;
 408 3; 424 2; 426 1; 428 1; 433 1;
 437 1; 440 1; 441 3; 443 2; 446 1;
 447 2; 448 1; 449 2; 450 3; 451 3;
 452 3; 453 1; 460 2; 463 2; 464 3;
 474 1; 475 2; 476 2; 478 1; 481 2;
 484 1; 485 3; 488 1; 494 1; 498 1;
 501 1; 503 1; 510 1; 513 2; 515 3;
 517 1; 518 3; 519 3; 520 2; 523 3;
 526 1; 530 2; 531 1; 534 1; 535 1;
 536 1; 538 2; 539 2; 542 1; 547 1;
 548 2; 549 3; 550 1; 552 4; 553 1;
 554 3; 555 2; 558 2; 560 2; 563 2;
 567 1; 569 1; 570 3; 572 1; 573 1;
 574 3; 575 1; 578 1; 579 2; 582 1;
 590 1; 592 1; 596 2; 598 3; 599 4;
 601 2; 606 2; 610 1; 618 1; 626 1;
 631 1; 635 1; 636 1; 641 1; 651 2;
 653 1; 654 1; 657 3; 661 1; 664 3;
 666 3; 668 2; 671 3; 672 1; 673 4;
 674 1; 675 1; 676 3; 678 1; 679 1;
 680 2; 681 1; 684 1; 687 2; 690 1;
 694 1; 699 2; 707 1; 708 4; 709 4;
 712 2; 717 1; 721 1; 729 3; 730 1;
 733 2; 735 1; 749 2; 750 4; 751 2;
 756 2; 765 1; 766 1; 769 1; 775 1;
 777 1; 780 2; 793 2; 794 1; 797 2;


Name: 2839.4_Melibiose[8TMS]
DATE: 05/12/21
CASNO: 585-99-9
Formula: C12H22O11
SMILES: OC[C@@H](O1)[C@H](O)[C@H](O)[C@@H](O)[C@@H](OC[C@@H](O2)[C@@H](O)[C@H](O)[C@@H](O)C(O)2)1
KEGG: C05402
CHEBI: 28053
InChI: 1/C12H22O11/c13-1-3-5(14)8(17)10(19)12(23-3)21-2-4-6(15)7(16)9(18)11(20)22-4/h3-20H,1-2H2/t3-,4-,5+,6-,7+,8+,9-,10-,11u,12+/m1/s1
NIKKAJI: J6.735K
PUBCHEM: 4954
EXACT_MASS: 342.11621
DB#: 73
Synonym: Name:Melibiose
Synonym: Name:D-Gal-alpha1->6D-Glucose
Synonym: Name:6-O-(alpha-D-Galactopyranosyl)-D-glucopyranose
Synonym: TMS:8
Synonym: RT(s):622.582
Synonym: RI:2839.4
Synonym: Sample (author):Kusano M, Fukushima A, Plant Science Center, RIKEN.
Num Peaks: 190
 60 4; 61 5; 65 1; 66 5; 67 4;
 69 9; 70 4; 71 3; 72 12; 73 999;
 74 83; 75 71; 76 5; 77 7; 79 1;
 80 1; 81 12; 82 4; 83 3; 84 2;
 85 5; 86 2; 87 4; 88 1; 89 40;
 90 3; 91 2; 95 1; 97 3; 98 1;
 99 4; 100 13; 101 28; 102 10; 103 121;
 104 12; 105 22; 106 2; 107 1; 109 5;
 111 3; 112 1; 113 6; 114 5; 115 7;
 116 15; 117 52; 118 5; 119 5; 125 1;
 126 1; 127 4; 128 3; 129 119; 130 19;
 131 25; 132 4; 133 39; 134 5; 135 3;
 139 2; 140 1; 141 3; 142 5; 143 18;
 144 3; 145 6; 146 1; 147 169; 148 28;
 149 21; 150 2; 151 1; 153 2; 154 1;
 155 17; 156 3; 157 16; 158 4; 159 3;
 160 73; 161 33; 162 6; 163 7; 164 1;
 167 1; 168 1; 169 71; 170 11; 171 7;
 172 2; 173 4; 174 2; 175 3; 177 3;
 181 1; 183 2; 185 1; 186 1; 187 2;
 188 1; 189 21; 190 6; 191 42; 192 7;
 193 3; 199 2; 200 1; 201 2; 202 1;
 203 9; 204 253; 205 62; 206 25; 207 7;
 208 1; 210 1; 215 3; 216 5; 217 112;
 218 29; 219 12; 220 2; 221 6; 222 1;
 223 1; 227 2; 228 4; 229 7; 230 4;
 231 9; 232 3; 233 6; 234 2; 235 1;
 241 2; 242 1; 243 24; 244 7; 245 6;
 246 4; 247 4; 248 1; 256 1; 257 1;
 259 5; 260 1; 262 2; 263 1; 265 1;
 269 1; 270 1; 271 22; 272 5; 273 3;
 274 2; 275 2; 276 1; 277 1; 291 5;
 292 1; 293 1; 300 3; 304 1; 305 7;
 306 3; 307 5; 308 1; 317 2; 318 2;
 319 18; 320 5; 321 3; 331 5; 332 3;
 333 2; 345 1; 360 4; 361 97; 362 32;
 363 16; 364 6; 365 1; 390 3; 391 1;
 451 4; 452 1; 480 4; 481 2; 482 1;


Name: 2872.7_Melibiose[8TMS]
DATE: 05/12/21
CASNO: 585-99-9
Formula: C12H22O11
SMILES: OC[C@@H](O1)[C@H](O)[C@H](O)[C@@H](O)[C@@H](OC[C@@H](O2)[C@@H](O)[C@H](O)[C@@H](O)C(O)2)1
KEGG: C05402
CHEBI: 28053
InChI: 1/C12H22O11/c13-1-3-5(14)8(17)10(19)12(23-3)21-2-4-6(15)7(16)9(18)11(20)22-4/h3-20H,1-2H2/t3-,4-,5+,6-,7+,8+,9-,10-,11u,12+/m1/s1
NIKKAJI: J6.735K
PUBCHEM: 7769
EXACT_MASS: 342.11621
DB#: 74
Synonym: Name:Melibiose
Synonym: Name:D-Gal-alpha1->6D-Glucose
Synonym: Name:6-O-(alpha-D-Galactopyranosyl)-D-glucopyranose
Synonym: TMS:8
Synonym: RT(s):627.862
Synonym: RI:2872.7
Synonym: Sample (author):Kusano M, Fukushima A, Plant Science Center, RIKEN.
Num Peaks: 173
 60 3; 61 5; 66 5; 67 4; 69 9;
 70 2; 71 3; 72 11; 73 999; 74 85;
 75 61; 76 4; 77 4; 81 13; 82 2;
 83 3; 84 1; 85 5; 86 1; 87 4;
 88 2; 89 39; 90 3; 91 2; 97 4;
 98 1; 99 3; 100 14; 101 28; 102 9;
 103 169; 104 16; 105 15; 106 2; 109 5;
 111 4; 113 6; 114 3; 115 5; 116 13;
 117 53; 118 6; 119 6; 125 1; 127 4;
 128 2; 129 121; 130 17; 131 24; 132 4;
 133 59; 134 8; 135 4; 139 1; 141 3;
 142 3; 143 17; 144 2; 145 6; 146 1;
 147 169; 148 25; 149 21; 150 2; 151 1;
 153 2; 154 1; 155 17; 156 4; 157 15;
 158 4; 159 4; 160 63; 161 34; 162 5;
 163 7; 167 1; 169 78; 170 11; 171 8;
 172 2; 173 5; 174 2; 175 3; 177 4;
 178 1; 183 2; 184 1; 185 1; 186 1;
 187 2; 188 1; 189 20; 190 6; 191 44;
 192 8; 193 3; 196 1; 197 1; 199 2;
 201 4; 202 1; 203 9; 204 232; 205 62;
 206 23; 207 6; 210 1; 214 1; 215 2;
 216 1; 217 109; 218 27; 219 12; 220 2;
 221 5; 222 1; 227 1; 228 1; 229 6;
 230 4; 231 7; 232 2; 233 12; 234 2;
 235 4; 241 2; 242 1; 243 23; 244 7;
 245 7; 246 2; 247 4; 255 1; 256 1;
 257 2; 259 4; 260 1; 268 1; 269 1;
 270 1; 271 20; 272 5; 273 10; 274 3;
 275 2; 277 1; 291 4; 292 1; 300 1;
 305 6; 306 2; 307 4; 308 1; 315 1;
 317 2; 318 1; 319 16; 320 5; 321 2;
 331 6; 332 3; 333 1; 337 1; 360 4;
 361 89; 362 28; 363 18; 364 4; 365 1;
 409 1; 451 3; 452 1;

Name: 1516.5_trans-4-Hydroxy-L-proline[3TMS]
DATE: 05/12/21
CASNO: 51-35-4
Formula: C5H9NO3
SMILES: OC(C1)CC(N1)C(O)=O
KEGG: C01015
CHEBI: 18240
InChI: 1/C5H9NO3/c7-3-1-4(5(8)9)6-2-3/h3-4,6-7H,1-2H2,(H,8,9)/t3-,4+/m1/s1/f/h8H
NIKKAJI: J148.015D
PUBCHEM: 7769
EXACT_MASS: 131.05824
DB#: 75
Synonym: Name:4-Hydroxy-L-proline
Synonym: Name:L-Hydroxyproline
Synonym: Name:trans-4-Hydroxy-L-proline
Synonym: TMS:3
Synonym: RT(s):375.922
Synonym: RI:1516.5
Synonym: Sample (author):Kusano M, Fukushima A, Plant Science Center, RIKEN.
Num Peaks: 117
 60 9; 61 18; 62 1; 63 2; 66 6;
 67 6; 68 7; 69 5; 70 7; 71 8;
 72 25; 73 999; 74 88; 75 120; 76 10;
 77 17; 78 1; 79 3; 80 1; 81 1;
 82 2; 83 8; 84 6; 85 9; 86 10;
 87 5; 88 1; 89 4; 93 1; 94 2;
 95 1; 96 3; 97 3; 98 5; 99 7;
 100 24; 101 18; 102 6; 103 8; 104 1;
 105 3; 108 1; 110 1; 111 3; 112 5;
 113 8; 114 4; 115 8; 116 6; 117 9;
 118 1; 119 5; 124 12; 125 2; 126 4;
 127 1; 128 3; 129 14; 130 3; 131 18;
 132 4; 133 36; 134 5; 135 3; 138 2;
 139 5; 140 428; 141 59; 142 43; 143 6;
 144 1; 145 1; 147 91; 148 14; 149 12;
 150 1; 152 1; 156 4; 157 1; 158 10;
 159 2; 166 1; 170 5; 171 1; 172 4;
 173 1; 174 1; 175 3; 176 1; 177 1;
 182 1; 187 2; 188 9; 189 3; 190 1;
 191 1; 198 1; 200 1; 203 1; 214 11;
 215 2; 216 3; 218 1; 228 3; 229 2;
 230 433; 231 99; 232 41; 233 6; 234 1;
 240 1; 304 14; 305 4; 306 2; 332 9;
 333 3; 334 1;

Name: 2669.6_alpha-Lactose[8TMS_1MEOX]
DATE: 05/12/21
CASNO: 5989-81-1
Formula: C12H22O11
SMILES: OCC(O1)C(O)C(O)C(O)C1OC(C(CO)2)C(O)C(O)C(O)O2
KEGG: -
CHEBI: -
InChI: 1/C12H22O11/c13-1-3-5(15)6(16)9(19)12(22-3)23-10-4(2-14)21-11(20)8(18)7(10)17/h3-20H,1-2H2/t3-,4-,5+,6+,7-,8-,9-,10-,11+,12+/m1/s1
NIKKAJI: J259.376I
PUBCHEM: 4260
EXACT_MASS: 342.11621
DB#: 76
Synonym: Name:alpha-Lactose
Synonym: TMS:8
Synonym: MEOX:1
Synonym: RT(s):596.822
Synonym: RI:2669.6
Synonym: Sample (author):Kusano M, Fukushima A, Plant Science Center, RIKEN.
Num Peaks: 205
 60 3; 61 5; 65 1; 66 5; 67 5;
 69 14; 70 4; 71 3; 72 11; 73 999;
 74 84; 75 63; 76 5; 77 7; 79 1;
 80 1; 81 11; 82 3; 83 3; 84 2;
 85 4; 86 2; 87 4; 88 2; 89 47;
 90 4; 91 2; 95 1; 97 8; 98 1;
 99 4; 100 9; 101 13; 102 8; 103 110;
 104 11; 105 19; 106 2; 107 1; 109 3;
 110 1; 111 3; 112 1; 113 6; 114 5;
 115 6; 116 6; 117 78; 118 8; 119 6;
 125 1; 126 1; 127 4; 128 3; 129 97;
 130 15; 131 20; 132 3; 133 41; 134 5;
 135 3; 139 1; 140 1; 141 3; 142 4;
 143 25; 144 3; 145 7; 146 1; 147 224;
 148 34; 149 24; 150 2; 151 1; 152 1;
 153 2; 154 1; 155 15; 156 3; 157 18;
 158 4; 159 3; 160 37; 161 7; 162 2;
 163 7; 164 1; 167 1; 168 2; 169 61;
 170 9; 171 5; 172 2; 173 4; 174 1;
 175 3; 177 3; 180 1; 181 1; 183 2;
 185 1; 186 2; 187 1; 189 19; 190 4;
 191 38; 192 7; 193 3; 195 1; 196 1;
 197 1; 198 1; 199 1; 200 1; 201 2;
 202 1; 203 7; 204 214; 205 84; 206 26;
 207 8; 208 1; 210 4; 211 1; 215 3;
 216 4; 217 110; 218 26; 219 11; 220 2;
 221 6; 222 1; 223 1; 227 1; 228 1;
 229 8; 230 4; 231 10; 232 3; 233 7;
 234 2; 235 1; 240 1; 241 2; 242 1;
 243 19; 244 6; 245 5; 246 2; 247 4;
 248 1; 255 1; 256 1; 257 2; 258 1;
 259 5; 260 1; 261 1; 262 1; 263 1;
 265 1; 268 1; 269 2; 270 1; 271 19;
 272 5; 273 2; 274 1; 275 1; 276 1;
 291 3; 292 1; 300 4; 301 1; 304 1;
 305 5; 306 2; 307 1; 317 1; 318 2;
 319 40; 320 12; 321 6; 322 1; 331 7;
 332 4; 333 2; 345 1; 359 3; 360 4;
 361 80; 362 26; 363 13; 364 3; 365 1;
 390 1; 409 2; 410 1; 451 3; 452 1;
 479 1; 480 4; 481 2; 482 1; 598 1;


Name: 2687.7_alpha-Lactose[8TMS_1MEOX]
DATE: 05/12/21
CASNO: 5989-81-1
Formula: C12H22O11
SMILES: OCC(O1)C(O)C(O)C(O)C1OC(C(CO)2)C(O)C(O)C(O)O2
KEGG: -
CHEBI: -
InChI: 1/C12H22O11/c13-1-3-5(15)6(16)9(19)12(22-3)23-10-4(2-14)21-11(20)8(18)7(10)17/h3-20H,1-2H2/t3-,4-,5+,6+,7-,8-,9-,10-,11+,12+/m1/s1
NIKKAJI: J259.376I
PUBCHEM: -
EXACT_MASS: 342.11621
DB#: 77
Synonym: Name:alpha-Lactose
Synonym: TMS:8
Synonym: MEOX:1
Synonym: RT(s):599.528
Synonym: RI:2687.7
Synonym: Sample (author):Kusano M, Fukushima A, Plant Science Center, RIKEN.
Num Peaks: 170
 60 2; 61 4; 66 4; 67 3; 69 13;
 70 3; 71 2; 72 9; 73 999; 74 81;
 75 64; 76 4; 77 6; 79 1; 81 11;
 82 1; 83 2; 84 1; 85 4; 86 1;
 87 3; 88 2; 89 43; 90 3; 91 2;
 97 7; 98 1; 99 3; 100 9; 101 10;
 102 6; 103 130; 104 13; 105 12; 106 2;
 109 3; 111 2; 113 4; 114 2; 115 5;
 116 5; 117 68; 118 6; 119 6; 126 1;
 127 3; 128 2; 129 93; 130 13; 131 18;
 132 3; 133 35; 134 4; 135 3; 139 1;
 141 3; 142 3; 143 23; 144 3; 145 5;
 146 1; 147 187; 148 30; 149 21; 150 2;
 151 1; 153 2; 154 1; 155 13; 156 3;
 157 15; 158 2; 159 3; 160 24; 161 6;
 162 1; 163 6; 164 1; 167 1; 168 1;
 169 55; 170 9; 171 6; 172 2; 173 4;
 174 1; 175 2; 177 3; 178 1; 183 2;
 185 1; 186 2; 187 1; 188 1; 189 18;
 190 4; 191 32; 192 6; 193 3; 196 1;
 199 1; 201 2; 203 6; 204 222; 205 80;
 206 26; 207 9; 208 1; 210 1; 215 2;
 216 1; 217 98; 218 23; 219 11; 220 2;
 221 5; 222 1; 227 1; 228 1; 229 7;
 230 4; 231 7; 232 2; 233 10; 234 2;
 235 2; 241 1; 242 1; 243 18; 244 4;
 245 4; 246 2; 247 3; 257 1; 259 3;
 260 1; 268 2; 269 1; 270 1; 271 16;
 272 4; 273 4; 274 1; 275 1; 291 2;
 300 4; 301 1; 305 4; 306 1; 307 1;
 317 1; 318 1; 319 28; 320 8; 321 3;
 331 5; 332 3; 333 1; 359 1; 360 3;
 361 59; 362 19; 363 9; 364 2; 390 2;
 409 1; 451 2; 452 1; 598 1; 599 1;


Name: 1422_beta-Alanine[3TMS]
DATE: 05/12/21
CASNO: 107-95-9
Formula: C3H7NO2
SMILES: NCCC(O)=O
KEGG: C00099
CHEBI: 16958
InChI: 1/C3H7NO2/c4-2-1-3(5)6/h1-2,4H2,(H,5,6)/f/h5H
NIKKAJI: J4.070C
PUBCHEM: 3399
EXACT_MASS: 89.04768
DB#: 78
Synonym: Name:3-Aminopropanoate
Synonym: Name:3-Aminopropionic acid
Synonym: Name:beta-Alanine
Synonym: TMS:3
Synonym: RT(s):350.859
Synonym: RI:1422
Synonym: Sample (author):Kusano M, Fukushima A, Plant Science Center, RIKEN.
Num Peaks: 112
 60 22; 61 18; 62 1; 63 1; 66 13;
 67 1; 69 1; 70 17; 71 12; 72 34;
 73 999; 74 91; 75 86; 76 7; 77 13;
 78 1; 79 3; 83 2; 84 7; 85 13;
 86 310; 87 34; 88 14; 89 2; 95 5;
 96 1; 97 1; 98 2; 99 33; 100 210;
 101 39; 102 30; 103 12; 104 2; 105 3;
 112 1; 113 10; 114 11; 115 12; 116 16;
 117 33; 118 5; 119 10; 120 1; 126 1;
 128 1; 129 9; 130 87; 131 50; 132 17;
 133 139; 134 21; 135 10; 136 1; 138 1;
 140 1; 142 12; 143 2; 144 4; 145 2;
 146 32; 147 322; 148 50; 149 26; 150 3;
 157 1; 158 5; 159 1; 160 26; 161 5;
 162 2; 163 2; 171 1; 172 12; 173 9;
 174 490; 175 91; 176 48; 177 5; 178 1;
 187 1; 188 8; 189 3; 190 4; 191 1;
 200 1; 202 4; 203 1; 204 5; 205 2;
 206 1; 216 3; 217 1; 218 2; 219 1;
 232 21; 233 4; 234 2; 248 323; 249 93;
 250 47; 251 9; 252 2; 288 5; 289 2;
 290 88; 291 25; 292 12; 293 2; 304 8;
 305 2; 306 1;

Name: 1882.4_beta-D-(+)-Glucose[5TMS_1MEOX]
DATE: 05/12/21
CASNO: 492-61-5
Formula: C6H12O6
SMILES: OCC(O1)C(O)C(O)C(O)C(O)1
KEGG: C00221
CHEBI: 15903
InChI: 1/C6H12O6/c7-1-2-3(8)4(9)5(10)6(11)12-2/h2-11H,1H2/t2-,3-,4+,5-,6-/m1/s1
NIKKAJI: J44.213E
PUBCHEM: 3521
EXACT_MASS: 180.06339
DB#: 79
Synonym: Name:beta-D-(+)-Glucose
Synonym: Name:beta-D-Glucose
Synonym: TMS:5
Synonym: MEOX:1
Synonym: RT(s):459.562
Synonym: RI:1882.4
Synonym: Sample (author):Kusano M, Fukushima A, Plant Science Center, RIKEN.
Num Peaks: 150
 60 5; 61 7; 66 5; 67 4; 69 1;
 70 5; 71 3; 72 17; 73 999; 74 85;
 75 61; 76 4; 77 5; 81 1; 82 5;
 83 13; 84 3; 85 3; 86 5; 87 5;
 88 4; 89 57; 90 5; 91 2; 97 2;
 98 1; 99 4; 100 12; 101 16; 102 9;
 103 114; 104 11; 105 26; 106 2; 107 1;
 110 1; 111 2; 112 1; 113 3; 114 10;
 115 7; 116 6; 117 77; 118 8; 119 8;
 126 1; 127 3; 128 3; 129 95; 130 18;
 131 23; 132 4; 133 52; 134 7; 135 4;
 141 1; 142 4; 143 11; 144 2; 145 6;
 146 1; 147 243; 148 38; 149 23; 150 2;
 151 1; 155 1; 156 1; 157 65; 158 11;
 159 5; 160 119; 161 21; 162 6; 163 7;
 164 1; 168 1; 169 1; 170 1; 172 2;
 173 3; 174 1; 175 3; 176 1; 177 3;
 186 2; 187 1; 188 1; 189 22; 190 6;
 191 11; 192 2; 193 1; 200 1; 201 6;
 202 2; 203 3; 204 23; 205 161; 206 32;
 207 16; 208 2; 210 2; 215 2; 216 6;
 217 70; 218 15; 219 7; 220 1; 221 4;
 222 1; 228 1; 229 18; 230 5; 231 8;
 232 3; 233 5; 234 2; 235 1; 243 1;
 244 2; 245 1; 246 2; 247 1; 256 1;
 262 3; 263 1; 269 1; 270 1; 273 1;
 274 3; 275 1; 277 3; 278 1; 291 6;
 292 1; 293 1; 300 1; 305 4; 306 1;
 307 3; 308 1; 318 2; 319 121; 320 36;
 321 18; 322 3; 364 2; 365 1; 374 1;


Name: 1903.5_beta-D-(+)-Glucose[5TMS_1MEOX]
DATE: 05/12/21
CASNO: 492-61-5
Formula: C6H12O6
SMILES: OCC(O1)C(O)C(O)C(O)C(O)1
KEGG: C00221
CHEBI: 15903
InChI: 1/C6H12O6/c7-1-2-3(8)4(9)5(10)6(11)12-2/h2-11H,1H2/t2-,3-,4+,5-,6-/m1/s1
NIKKAJI: J44.213E
PUBCHEM: 3521
EXACT_MASS: 180.06339
DB#: 80
Synonym: Name:beta-D-(+)-Glucose
Synonym: Name:beta-D-Glucose
Synonym: TMS:5
Synonym: MEOX:1
Synonym: RT(s):463.951
Synonym: RI:1903.5
Synonym: Sample (author):Kusano M, Fukushima A, Plant Science Center, RIKEN.
Num Peaks: 138
 60 4; 61 5; 66 4; 67 2; 69 2;
 70 3; 71 3; 72 15; 73 999; 74 83;
 75 54; 76 4; 77 4; 81 1; 82 2;
 83 12; 84 2; 85 3; 86 2; 87 3;
 88 3; 89 57; 90 5; 91 3; 96 2;
 97 3; 98 1; 99 3; 100 13; 101 12;
 102 7; 103 151; 104 15; 105 15; 106 2;
 111 2; 113 3; 114 3; 115 4; 116 4;
 117 59; 118 6; 119 7; 126 1; 127 2;
 128 1; 129 79; 130 13; 131 20; 132 3;
 133 54; 134 7; 135 4; 141 1; 142 2;
 143 9; 144 1; 145 2; 146 1; 147 198;
 148 32; 149 19; 150 2; 151 1; 154 1;
 157 54; 158 8; 159 5; 160 81; 161 16;
 162 4; 163 6; 164 1; 169 3; 172 2;
 173 2; 174 1; 175 3; 177 5; 178 1;
 186 3; 187 1; 188 1; 189 17; 190 5;
 191 8; 192 1; 196 1; 201 4; 202 1;
 203 3; 204 16; 205 124; 206 25; 207 12;
 208 2; 210 1; 214 3; 215 1; 216 1;
 217 51; 218 11; 219 5; 220 1; 221 3;
 222 1; 229 15; 230 4; 231 3; 232 1;
 233 8; 234 2; 235 4; 236 1; 242 1;
 243 1; 244 1; 245 1; 246 1; 247 1;
 268 1; 269 1; 273 1; 274 1; 277 3;
 278 1; 291 4; 292 1; 300 1; 305 2;
 306 1; 307 3; 308 1; 318 2; 319 93;
 320 29; 321 14; 322 2;

Name: 1365.8_1-Amino-1-cyclopentanecarboxylic acid[2TMS]
DATE: 05/12/21
CASNO: 52-52-8
Formula: C6H11NO2
SMILES: OC(=O)C(N)(C1)CCC1
KEGG: C03969
CHEBI: -
InChI: 1/C6H11NO2/c7-6(5(8)9)3-1-2-4-6/h1-4,7H2,(H,8,9)/f/h8H
NIKKAJI: J4.131I
PUBCHEM: 6689
EXACT_MASS: 129.07898
DB#: 81
Synonym: Name:1-Aminocyclopentanecarboxylate
Synonym: Name:1-Aminocyclopentanecarboxylic acid
Synonym: Name:1-Amino-1-cyclopentanecarboxylic acid
Synonym: TMS:2
Synonym: RT(s):333.172
Synonym: RI:1365.8
Synonym: Sample (author):Kusano M, Fukushima A, Plant Science Center, RIKEN.
Num Peaks: 112
 60 20; 61 19; 62 2; 63 1; 65 8;
 66 19; 67 32; 68 1; 69 2; 70 12;
 71 10; 72 26; 73 999; 74 113; 75 95;
 76 10; 77 13; 78 1; 79 3; 80 7;
 81 4; 82 29; 83 10; 84 75; 85 15;
 86 11; 87 6; 88 2; 89 2; 90 2;
 91 1; 92 1; 93 2; 94 8; 95 9;
 96 5; 97 5; 98 16; 99 8; 100 20;
 101 7; 102 3; 103 8; 104 1; 105 2;
 106 1; 107 1; 108 2; 109 1; 110 6;
 111 3; 112 11; 113 5; 114 10; 115 6;
 116 3; 117 9; 118 2; 119 3; 123 1;
 124 5; 125 3; 126 22; 127 5; 128 6;
 129 3; 130 3; 131 14; 132 8; 133 28;
 134 5; 135 2; 138 4; 139 1; 140 32;
 141 8; 142 3; 143 2; 144 1; 146 6;
 147 94; 148 16; 149 10; 150 2; 152 1;
 154 17; 155 7; 156 972; 157 147; 158 46;
 159 10; 160 1; 168 45; 169 11; 170 3;
 172 1; 174 2; 175 1; 182 1; 184 1;
 186 1; 200 1; 202 1; 214 5; 215 1;
 216 1; 230 56; 231 16; 232 7; 233 1;
 258 6; 259 1;

Name: 1721.2_2,3-Pyridinedicarboxylic acid[2TMS]
DATE: 05/12/21
CASNO: 89-00-9
Formula: C7H5NO4
SMILES: OC(=O)c(c1)c(ncc1)C(O)=O
KEGG: C03722
CHEBI: 16675
InChI: 1/C7H5NO4/c9-6(10)4-2-1-3-8-5(4)7(11)12/h1-3H,(H,9,10)(H,11,12)/f/h9,11H
NIKKAJI: J4.298F
PUBCHEM: 6487
EXACT_MASS: 167.02186
DB#: 82
Synonym: Name:Pyridine-2,3-dicarboxylate
Synonym: Name:Quinolinic acid
Synonym: Name:Quinolinate
Synonym: Name:2,3-Pyridinedicarboxylic acid
Synonym: TMS:2
Synonym: RT(s):422.998
Synonym: RI:1721.2
Synonym: Sample (author):Kusano M, Fukushima A, Plant Science Center, RIKEN.
Num Peaks: 142
 60 8; 61 16; 62 3; 63 9; 64 9;
 65 32; 66 31; 67 16; 69 3; 70 13;
 71 12; 72 45; 73 983; 74 85; 75 90;
 76 38; 77 99; 78 55; 79 20; 80 6;
 81 6; 82 6; 83 9; 84 11; 85 4;
 86 3; 87 5; 88 1; 89 5; 90 4;
 91 22; 92 38; 93 31; 94 12; 95 8;
 96 3; 97 5; 98 2; 99 2; 100 1;
 101 2; 102 4; 103 11; 104 12; 105 21;
 106 35; 107 22; 108 23; 109 18; 110 7;
 111 4; 112 1; 113 1; 115 9; 116 2;
 117 10; 118 10; 119 19; 120 60; 121 9;
 122 7; 123 5; 124 3; 126 1; 127 1;
 128 1; 129 1; 130 1; 131 25; 132 9;
 133 42; 134 19; 135 19; 136 29; 137 5;
 138 2; 141 11; 142 1; 143 1; 144 1;
 146 2; 147 999; 148 162; 149 93; 150 29;
 151 6; 152 7; 153 1; 160 1; 162 9;
 163 2; 164 22; 165 31; 166 8; 167 4;
 168 1; 176 2; 178 9; 179 8; 180 7;
 181 2; 182 2; 184 1; 192 1; 193 12;
 194 195; 195 32; 196 11; 197 1; 204 1;
 208 6; 209 2; 210 5; 211 1; 220 1;
 221 6; 222 8; 223 6; 224 9; 225 2;
 226 1; 234 3; 235 1; 236 3; 237 1;
 238 5; 239 2; 240 1; 250 1; 251 1;
 252 28; 253 6; 254 2; 266 32; 267 11;
 268 11; 269 2; 295 2; 296 137; 297 33;
 298 13; 299 2;

Name: 1766_4-Hydroxyphenylpyruvic acid[3TMS]
DATE: 05/12/21
CASNO: 156-39-8
Formula: C9H8O4
SMILES: Oc(c1)ccc(c1)CC(=O)C(O)=O
KEGG: -
CHEBI: -
InChI: 1/C9H8O4/c10-7-3-1-6(2-4-7)5-8(11)9(12)13/h1-4,10H,5H2,(H,12,13)/f/h12H
NIKKAJI: J101.877I
PUBCHEM: -
EXACT_MASS: 180.04226
DB#: 83
Synonym: Name:4-Hydroxyphenylpyruvic acid
Synonym: TMS:3
Synonym: RT(s):432.898
Synonym: RI:1766
Synonym: Sample (author):Kusano M, Fukushima A, Plant Science Center, RIKEN.
Num Peaks: 113
 60 3; 61 8; 62 2; 63 5; 64 1;
 65 4; 66 8; 67 2; 69 1; 70 4;
 71 4; 72 11; 73 999; 74 84; 75 67;
 76 7; 77 34; 78 3; 79 5; 81 1;
 83 3; 84 1; 85 3; 87 2; 88 1;
 89 8; 90 2; 91 19; 92 2; 93 3;
 95 10; 96 1; 97 1; 99 1; 101 1;
 102 2; 103 8; 104 4; 105 11; 106 1;
 107 2; 109 1; 115 5; 116 1; 117 8;
 118 2; 119 6; 120 1; 121 4; 123 2;
 131 16; 132 2; 133 36; 134 5; 135 16;
 136 2; 137 2; 145 2; 146 1; 147 124;
 148 21; 149 16; 150 2; 151 17; 152 3;
 153 1; 161 9; 162 3; 163 16; 164 3;
 165 2; 175 1; 176 1; 177 10; 178 7;
 179 22; 180 3; 181 2; 191 4; 192 4;
 193 41; 194 8; 195 3; 206 3; 207 2;
 209 3; 219 1; 221 1; 223 2; 225 1;
 235 1; 236 1; 237 9; 238 2; 239 1;
 251 13; 252 6; 253 4; 265 6; 266 5;
 267 480; 268 114; 269 46; 270 7; 271 1;
 281 1; 340 1; 341 24; 342 10; 343 4;
 344 1; 369 5; 370 2;

Name: 1888.4_L-Iditol[nTMS]
DATE: 05/12/21
CASNO: 488-45-9
Formula: C6H14O6
SMILES: OC[C@H](O)[C@@H](O)[C@H](O)[C@@H](O)CO
KEGG: C01507
CHEBI: 18202
InChI: 1/C6H14O6/c7-1-3(9)5(11)6(12)4(10)2-8/h3-12H,1-2H2/t3-,4-,5+,6+/m0/s1
NIKKAJI: J92.811I
PUBCHEM: 4675
EXACT_MASS: 182.07904
DB#: 84
Synonym: Name:L-Iditol
Synonym: TMS:n
Synonym: RT(s):458.983
Synonym: RI:1888.4
Synonym: Sample (author):Kusano M, Fukushima A, Plant Science Center, RIKEN.
Num Peaks: 162
 60 4; 61 7; 65 1; 66 6; 67 3;
 69 9; 70 4; 71 4; 72 17; 73 999;
 74 83; 75 96; 76 8; 77 9; 78 1;
 81 9; 82 1; 83 3; 84 1; 85 5;
 86 1; 87 6; 88 4; 89 31; 90 3;
 91 1; 95 1; 97 4; 98 1; 99 5;
 100 2; 101 36; 102 4; 103 102; 104 9;
 105 5; 109 1; 111 9; 113 4; 114 1;
 115 9; 116 30; 117 135; 118 14; 119 11;
 120 1; 125 1; 127 3; 129 95; 130 11;
 131 22; 132 3; 133 61; 134 8; 135 7;
 141 2; 142 5; 143 19; 144 2; 145 4;
 146 1; 147 264; 148 43; 149 36; 150 4;
 151 2; 155 9; 156 2; 157 18; 158 3;
 159 5; 160 1; 161 3; 163 4; 167 4;
 168 1; 169 4; 170 5; 171 19; 172 3;
 173 4; 174 3; 175 17; 176 3; 177 6;
 178 1; 183 23; 184 11; 185 8; 186 1;
 187 1; 188 9; 189 60; 190 12; 191 29;
 192 4; 193 5; 203 9; 204 35; 205 267;
 206 53; 207 36; 208 6; 209 3; 215 1;
 217 13; 218 3; 219 4; 221 17; 222 4;
 223 2; 229 2; 230 3; 231 10; 232 2;
 233 1; 239 1; 243 3; 244 2; 245 4;
 246 1; 247 1; 249 1; 255 2; 256 1;
 257 13; 258 4; 259 11; 260 2; 261 1;
 262 1; 263 6; 264 1; 265 1; 272 3;
 273 13; 274 3; 275 2; 284 6; 285 26;
 286 6; 287 2; 298 1; 299 1; 317 1;
 332 1; 333 5; 334 1; 346 1; 347 4;
 348 1; 362 6; 363 22; 364 6; 365 3;
 373 1; 374 5; 375 18; 376 6; 377 2;
 388 2; 389 1;

Name: 1900.4_L-Iditol[nTMS]
DATE: 05/12/21
CASNO: 488-45-9
Formula: C6H14O6
SMILES: OC[C@H](O)[C@@H](O)[C@H](O)[C@@H](O)CO
KEGG: C01507
CHEBI: 18202
InChI: 1/C6H14O6/c7-1-3(9)5(11)6(12)4(10)2-8/h3-12H,1-2H2/t3-,4-,5+,6+/m0/s1
NIKKAJI: J92.811I
PUBCHEM: 4675
EXACT_MASS: 182.07904
DB#: 85
Synonym: Name:L-Iditol
Synonym: TMS:n
Synonym: RT(s):461.491
Synonym: RI:1900.4
Synonym: Sample (author):Kusano M, Fukushima A, Plant Science Center, RIKEN.
Num Peaks: 190
 60 5; 61 7; 65 2; 66 7; 67 3;
 69 11; 70 5; 71 5; 72 19; 73 999;
 74 88; 75 103; 76 9; 77 9; 81 20;
 82 1; 83 3; 84 2; 85 6; 86 2;
 87 9; 88 5; 89 23; 90 2; 91 1;
 93 1; 94 1; 96 1; 97 4; 98 1;
 99 5; 100 3; 101 31; 102 5; 103 210;
 104 21; 105 11; 109 2; 111 9; 112 1;
 113 4; 114 2; 115 10; 116 18; 117 109;
 118 11; 119 11; 120 1; 121 1; 125 1;
 126 1; 127 3; 128 1; 129 80; 130 10;
 131 22; 132 3; 133 65; 134 9; 135 7;
 136 1; 138 1; 139 1; 141 2; 142 4;
 143 17; 144 2; 145 4; 146 1; 147 222;
 148 33; 149 33; 150 4; 151 2; 153 1;
 154 1; 155 8; 156 1; 157 19; 158 3;
 159 5; 160 1; 161 3; 162 1; 163 7;
 164 1; 166 1; 167 4; 168 1; 169 4;
 170 4; 171 16; 172 2; 173 4; 174 4;
 175 19; 176 4; 177 8; 178 1; 183 20;
 184 3; 185 5; 186 1; 187 2; 188 11;
 189 63; 190 13; 191 25; 192 4; 193 4;
 197 1; 200 1; 201 7; 202 1; 203 10;
 204 37; 205 70; 206 14; 207 16; 208 3;
 209 3; 215 2; 216 2; 217 283; 218 60;
 219 27; 220 4; 221 16; 222 3; 223 1;
 227 1; 229 3; 230 9; 231 37; 232 8;
 233 3; 234 1; 243 1; 244 1; 245 4;
 246 1; 247 1; 249 1; 250 1; 255 2;
 256 1; 257 10; 258 2; 259 6; 260 2;
 261 3; 262 1; 263 6; 264 1; 265 1;
 272 2; 273 9; 274 1; 277 2; 278 1;
 279 1; 285 4; 286 1; 299 2; 300 1;
 305 1; 307 7; 308 2; 309 1; 320 3;
 321 12; 322 3; 323 1; 332 3; 333 11;
 334 3; 335 1; 346 1; 347 1; 362 1;
 373 1; 374 4; 375 15; 376 5; 377 1;
 378 1; 666 1; 667 1; 712 1; 753 1;


Name: 1925_L-Iditol[6TMS]
DATE: 05/12/21
CASNO: 488-45-9
Formula: C6H14O6
SMILES: OC[C@H](O)[C@@H](O)[C@H](O)[C@@H](O)CO
KEGG: C01507
CHEBI: 18202
InChI: 1/C6H14O6/c7-1-3(9)5(11)6(12)4(10)2-8/h3-12H,1-2H2/t3-,4-,5+,6+/m0/s1
NIKKAJI: J92.811I
PUBCHEM: 4675
EXACT_MASS: 182.07904
DB#: 86
Synonym: Name:L-Iditol
Synonym: TMS:6
Synonym: RT(s):466.408
Synonym: RI:1925
Synonym: Sample (author):Kusano M, Fukushima A, Plant Science Center, RIKEN.
Num Peaks: 126
 60 3; 61 4; 66 4; 67 2; 69 4;
 70 2; 71 3; 72 17; 73 999; 74 86;
 75 49; 76 3; 77 4; 81 2; 83 9;
 84 1; 85 3; 87 5; 88 4; 89 25;
 90 2; 91 1; 97 6; 99 3; 101 20;
 102 4; 103 226; 104 21; 105 9; 111 2;
 113 4; 115 5; 116 6; 117 102; 118 10;
 119 8; 127 2; 129 72; 130 9; 131 24;
 132 3; 133 49; 134 7; 135 4; 141 1;
 142 1; 143 13; 144 1; 145 3; 147 278;
 148 43; 149 26; 150 2; 151 1; 155 3;
 157 45; 158 6; 159 3; 161 2; 163 4;
 169 3; 173 1; 175 6; 176 1; 177 3;
 183 6; 184 1; 189 26; 190 7; 191 28;
 192 5; 193 2; 201 1; 203 3; 204 33;
 205 132; 206 26; 207 14; 208 2; 215 1;
 217 193; 218 40; 219 17; 220 2; 221 7;
 222 1; 223 1; 229 13; 230 4; 231 13;
 232 3; 233 1; 243 1; 247 1; 255 6;
 256 1; 257 1; 259 4; 260 1; 265 1;
 277 7; 278 4; 279 1; 291 5; 292 1;
 305 5; 306 4; 307 29; 308 8; 309 4;
 318 1; 319 101; 320 31; 321 15; 322 3;
 331 9; 332 3; 333 1; 345 4; 346 1;
 409 2; 410 1; 419 3; 420 1; 421 3;
 422 1;

Name: 1172.4_(+-)-3-Methyl-2-oxovaleric acid[3TMS]
DATE: 05/12/21
CASNO: 66872-74-0
Formula: C6H9O3
SMILES: CCC(C)C(=O)C([O-1])=O
KEGG: -
CHEBI: -
InChI: 1/C6H10O3/c1-3-4(2)5(7)6(8)9/h4H,3H2,1-2H3,(H,8,9)/p-1/fC6H9O3/q-1
NIKKAJI: J311.521F
PUBCHEM: -
EXACT_MASS: 129.05517
DB#: 87
Synonym: Std Compound Name:(+-)-3-Methyl-2-oxovaleric acid sodium
Synonym: Std Compound CASNO:66872-74-0
Synonym: Name:(+-)-3-Methyl-2-oxovaleric acid
Synonym: TMS:3
Synonym: RT(s):271.114
Synonym: RI:1172.4
Synonym: Sample (author):Kusano M, Fukushima A, Plant Science Center, RIKEN.
Num Peaks: 80
 60 18; 61 18; 62 1; 63 1; 64 2;
 65 2; 66 4; 67 7; 68 2; 69 2;
 70 22; 71 12; 72 25; 73 999; 74 94;
 75 89; 76 8; 77 8; 79 1; 80 3;
 81 5; 82 77; 83 22; 84 53; 85 61;
 86 18; 87 3; 88 2; 89 333; 90 27;
 91 15; 92 1; 93 1; 94 2; 97 2;
 98 8; 99 16; 100 15; 101 2; 102 1;
 103 3; 105 3; 110 42; 111 3; 112 4;
 113 66; 114 50; 115 8; 116 20; 117 10;
 118 2; 126 6; 127 3; 128 6; 129 4;
 130 1; 140 6; 141 2; 142 1; 143 2;
 144 1; 154 2; 156 9; 157 1; 158 3;
 172 33; 173 5; 174 2; 184 1; 189 66;
 190 8; 191 3; 200 57; 201 9; 202 2;
 203 26; 204 3; 205 1; 216 9; 217 1;


Name: 1191.1_(+-)-3-Methyl-2-oxovaleric acid[3TMS]
DATE: 05/12/21
CASNO: 66872-74-0
Formula: C6H9O3
SMILES: CCC(C)C(=O)C([O-1])=O
KEGG: -
CHEBI: -
InChI: 1/C6H10O3/c1-3-4(2)5(7)6(8)9/h4H,3H2,1-2H3,(H,8,9)/p-1/fC6H9O3/q-1
NIKKAJI: J311.521F
PUBCHEM: -
EXACT_MASS: 129.05517
DB#: 88
Synonym: Std Compound Name:(+-)-3-Methyl-2-oxovaleric acid sodium
Synonym: Std Compound CASNO:66872-74-0
Synonym: Name:(+-)-3-Methyl-2-oxovaleric acid
Synonym: TMS:3
Synonym: RT(s):278.044
Synonym: RI:1191.1
Synonym: Sample (author):Kusano M, Fukushima A, Plant Science Center, RIKEN.
Num Peaks: 84
 60 15; 61 17; 62 1; 63 1; 64 2;
 65 1; 66 3; 67 5; 68 2; 69 2;
 70 20; 71 10; 72 23; 73 999; 74 96;
 75 98; 76 8; 77 10; 78 1; 79 2;
 80 3; 81 6; 82 77; 83 18; 84 58;
 85 42; 86 28; 87 4; 88 2; 89 182;
 90 16; 91 9; 92 1; 93 1; 96 1;
 97 3; 98 8; 99 13; 100 13; 101 3;
 102 1; 103 3; 105 3; 110 39; 111 3;
 112 6; 113 55; 114 41; 115 26; 116 4;
 117 8; 118 1; 126 6; 127 3; 128 9;
 129 26; 130 3; 131 1; 140 10; 141 7;
 142 4; 143 2; 144 1; 154 2; 156 9;
 157 3; 158 2; 160 2; 172 25; 173 4;
 174 2; 184 1; 187 1; 189 53; 190 7;
 191 2; 200 59; 201 9; 202 3; 203 24;
 204 3; 216 54; 217 8; 218 2;

Name: 3152.8_(+-)-alpha-Tocopherol[1TMS]
DATE: 05/12/21
CASNO: 10191-41-0
Formula: C29H50O2
SMILES: C(C(C)CCCC(CCCC(O1)(CCc(c(C)2)c1c(c(c(O)2)C)C)C)C)CCC(C)C
KEGG: -
CHEBI: -
InChI: 1/C29H50O2/c1-20(2)12-9-13-21(3)14-10-15-22(4)16-11-18-29(8)19-17-26-25(7)27(30)23(5)24(6)28(26)31-29/h20-22,30H,9-19H2,1-8H3/t21-,22-,29-/m1/s1
NIKKAJI: J24.789H
PUBCHEM: -
EXACT_MASS: 430.38108
DB#: 89
Synonym: Name:(+-)-alpha-Tocopherol
Synonym: TMS:1
Synonym: RT(s):676.867
Synonym: RI:3152.8
Synonym: Sample (author):Kusano M, Fukushima A, Plant Science Center, RIKEN.
Num Peaks: 183
 60 2; 61 4; 62 1; 63 2; 65 6;
 66 1; 67 21; 69 29; 70 9; 71 82;
 72 7; 73 999; 74 82; 75 61; 76 5;
 77 14; 78 3; 79 10; 80 1; 81 31;
 82 3; 83 21; 84 2; 85 14; 86 1;
 87 1; 88 1; 89 2; 91 19; 92 2;
 93 6; 94 1; 95 16; 96 2; 97 12;
 98 1; 99 3; 102 1; 103 7; 104 2;
 105 11; 106 1; 107 6; 108 1; 109 8;
 110 1; 111 6; 113 1; 115 7; 116 2;
 117 9; 118 2; 119 23; 120 3; 121 6;
 122 1; 123 3; 124 1; 125 1; 127 2;
 128 5; 129 5; 130 2; 131 8; 132 1;
 133 7; 134 3; 135 7; 136 4; 137 2;
 139 1; 141 2; 142 2; 143 3; 144 2;
 145 6; 146 1; 147 4; 148 3; 149 10;
 150 1; 151 1; 153 1; 155 1; 157 2;
 158 1; 159 9; 160 2; 161 5; 162 1;
 163 8; 164 3; 165 9; 166 1; 169 1;
 171 2; 172 1; 173 4; 174 1; 175 4;
 176 2; 177 11; 178 4; 179 5; 180 1;
 181 1; 185 1; 186 1; 187 5; 188 1;
 189 5; 190 1; 191 7; 192 3; 193 20;
 194 5; 195 2; 201 2; 202 1; 203 4;
 204 3; 205 7; 206 4; 207 12; 208 29;
 209 12; 210 3; 211 1; 215 1; 216 1;
 217 2; 218 2; 219 5; 220 5; 221 28;
 222 9; 223 24; 224 8; 225 3; 229 1;
 230 1; 231 2; 232 1; 233 5; 234 5;
 235 8; 236 197; 237 340; 238 73; 239 19;
 240 2; 244 1; 245 2; 246 1; 247 5;
 248 3; 249 6; 250 2; 251 1; 259 1;
 260 1; 261 5; 262 6; 263 4; 264 1;
 275 6; 276 2; 277 24; 278 5; 279 1;
 332 1; 346 1; 360 1; 361 1; 374 1;
 416 1; 500 2; 501 20; 502 118; 503 61;
 504 20; 505 5; 506 1;

Name: 2079.7_1,10-Phenanthroline
DATE: 05/12/21
CASNO: 5144-89-8
Formula: C12H8N2
SMILES: c(c3)cc(c1)c(n3)c(n2)c(ccc2)c1
KEGG: -
CHEBI: -
InChI: 1/C12H8N2/c1-3-9-5-6-10-4-2-8-14-12(10)11(9)13-7-1/h1-8H
NIKKAJI: J543.441F
PUBCHEM: -
EXACT_MASS: 180.06875
DB#: 90
Synonym: Name:1,10-Phenanthroline
Synonym: RT(s):496.635
Synonym: RI:2079.7
Synonym: Sample (author):Kusano M, Fukushima A, Plant Science Center, RIKEN.
Num Peaks: 104
 60 6; 61 52; 62 93; 63 235; 64 29;
 65 8; 66 3; 71 1; 72 3; 73 19;
 74 136; 75 123; 76 158; 77 88; 78 18;
 79 27; 80 3; 83 1; 84 3; 85 13;
 86 29; 87 47; 88 25; 89 23; 90 145;
 91 2; 96 1; 97 7; 98 50; 99 87;
 100 92; 101 61; 102 37; 103 14; 104 3;
 105 1; 109 2; 110 5; 111 6; 112 5;
 113 9; 114 9; 115 1; 120 1; 121 1;
 122 6; 123 9; 124 16; 125 117; 126 103;
 127 126; 128 32; 129 70; 130 8; 138 1;
 139 1; 140 2; 141 2; 142 1; 146 1;
 150 7; 151 36; 152 124; 153 207; 154 231;
 155 27; 156 2; 164 1; 165 1; 166 1;
 167 1; 170 1; 176 1; 177 8; 178 14;
 179 454; 180 999; 181 140; 182 10; 188 1;
 204 1; 227 1; 229 1; 272 1; 303 1;
 327 1; 350 1; 441 1; 472 1; 529 1;
 535 1; 552 1; 595 1; 596 1; 599 1;
 633 1; 645 1; 670 1; 695 1; 723 1;
 740 2; 753 1; 768 2; 796 1;

Name: 2382.3_16-Hydroxyhexadecanoic acid[2TMS]
DATE: 05/12/21
CASNO: 506-13-8
Formula: C16H32O3
SMILES: OCCCCCCCCCCCCCCCC(O)=O
KEGG: -
CHEBI: -
InChI: 1/C16H32O3/c17-15-13-11-9-7-5-3-1-2-4-6-8-10-12-14-16(18)19/h17H,1-15H2,(H,18,19)/f/h18H
NIKKAJI: J11.795A
PUBCHEM: -
EXACT_MASS: 272.23514
DB#: 91
Synonym: Name:16-Hydroxyhexadecanoic acid
Synonym: TMS:2
Synonym: RT(s):550.013
Synonym: RI:2382.3
Synonym: Sample (author):Kusano M, Fukushima A, Plant Science Center, RIKEN.
Num Peaks: 216
 60 17; 61 123; 62 9; 63 6; 65 5;
 66 8; 67 135; 68 3; 69 114; 70 25;
 71 52; 72 47; 73 999; 74 101; 75 828;
 76 78; 77 76; 78 5; 79 40; 80 7;
 81 159; 82 23; 83 176; 84 27; 85 44;
 86 9; 87 24; 88 11; 89 63; 90 7;
 91 52; 92 6; 93 40; 94 6; 95 129;
 96 28; 97 133; 98 26; 99 43; 100 5;
 101 61; 102 8; 103 172; 104 17; 105 23;
 106 3; 107 28; 108 4; 109 55; 110 11;
 111 48; 112 8; 113 20; 114 3; 115 34;
 116 30; 117 186; 118 20; 119 17; 120 2;
 121 43; 122 5; 123 29; 124 5; 125 14;
 126 3; 127 10; 128 3; 129 153; 130 21;
 131 63; 132 28; 133 57; 134 10; 135 37;
 136 5; 137 15; 138 4; 139 7; 140 2;
 141 6; 142 2; 143 17; 144 2; 145 33;
 146 6; 147 201; 148 34; 149 178; 150 26;
 151 18; 152 8; 153 4; 154 2; 155 5;
 156 2; 157 9; 158 1; 159 6; 160 1;
 161 3; 162 1; 163 8; 164 1; 165 2;
 166 2; 167 2; 168 1; 169 3; 170 2;
 171 10; 172 2; 173 3; 174 1; 175 2;
 177 5; 178 1; 179 1; 180 1; 181 1;
 183 2; 184 1; 185 12; 186 2; 187 3;
 188 3; 189 4; 190 3; 191 4; 192 2;
 193 9; 194 5; 195 1; 197 1; 199 11;
 200 2; 201 6; 202 1; 203 17; 204 171;
 205 39; 206 16; 207 4; 208 2; 209 1;
 211 1; 213 3; 214 1; 215 2; 216 1;
 217 89; 218 21; 219 14; 220 3; 221 1;
 227 3; 228 1; 229 2; 230 1; 231 4;
 232 1; 233 2; 234 1; 235 1; 236 7;
 237 10; 238 2; 239 1; 241 4; 242 1;
 243 2; 244 2; 245 2; 246 1; 247 1;
 255 2; 257 3; 258 1; 259 3; 260 1;
 261 1; 267 1; 269 8; 270 2; 271 1;
 273 2; 275 1; 283 3; 284 1; 285 2;
 287 1; 295 1; 297 1; 298 1; 299 1;
 301 1; 310 2; 311 84; 312 22; 313 6;
 314 1; 315 1; 326 5; 327 1; 384 4;
 385 56; 386 28; 387 10; 388 2; 395 1;
 400 7; 401 110; 402 40; 403 15; 404 3;
 416 1;

Name: 1498.8_4-Hydroxybenzyl alcohol[2TMS]
DATE: 05/12/21
CASNO: 623-05-2
Formula: C7H8O2
SMILES: OCc(c1)ccc(O)c1
KEGG: -
CHEBI: -
InChI: 1/C7H8O2/c8-5-6-1-3-7(9)4-2-6/h1-4,8-9H,5H2
NIKKAJI: J6.843H
PUBCHEM: -
EXACT_MASS: 124.05243
DB#: 92
Synonym: Name:4-Hydroxybenzyl alcohol
Synonym: TMS:2
Synonym: RT(s):369.703
Synonym: RI:1498.8
Synonym: Sample (author):Kusano M, Fukushima A, Plant Science Center, RIKEN.
Num Peaks: 132
 60 9; 61 16; 62 5; 63 22; 64 6;
 65 13; 66 7; 67 11; 68 2; 69 3;
 70 4; 71 7; 72 12; 73 999; 74 88;
 75 83; 76 11; 77 45; 78 29; 79 15;
 80 1; 81 4; 82 26; 83 7; 84 1;
 85 11; 86 1; 87 6; 88 1; 89 60;
 90 25; 91 39; 92 4; 93 6; 94 1;
 95 14; 96 3; 97 4; 98 1; 99 2;
 101 2; 102 5; 103 29; 104 26; 105 37;
 106 39; 107 13; 108 1; 109 4; 110 1;
 111 5; 112 1; 113 1; 115 6; 116 1;
 117 7; 118 2; 119 44; 120 5; 121 10;
 122 1; 123 4; 127 1; 131 10; 132 2;
 133 25; 134 5; 135 16; 136 2; 137 7;
 138 1; 143 2; 145 6; 146 1; 147 256;
 148 42; 149 55; 150 10; 151 30; 152 5;
 153 2; 159 1; 161 10; 162 3; 163 45;
 164 15; 165 41; 166 6; 167 3; 175 1;
 177 14; 178 6; 179 474; 180 80; 181 23;
 182 2; 190 2; 191 4; 192 1; 193 17;
 194 4; 195 3; 196 1; 207 5; 208 1;
 209 16; 210 5; 211 2; 221 1; 223 21;
 224 7; 225 9; 226 3; 227 1; 235 4;
 236 1; 237 17; 238 5; 239 2; 251 3;
 252 1; 253 136; 254 34; 255 13; 256 2;
 265 1; 266 1; 267 101; 268 138; 269 37;
 270 12; 271 2;

Name: 2018.8_7-Hydroxy-4-methylcoumarin
DATE: 05/12/21
CASNO: 90-33-5
Formula: C10H8O3
SMILES: Oc(c2)cc(O1)c(c2)C(C)=CC(=O)1
KEGG: C03081
CHEBI: 17224
InChI: 1/C10H8O3/c1-6-4-10(12)13-9-5-7(11)2-3-8(6)9/h2-5,11H,1H3
NIKKAJI: J3.914D
PUBCHEM: 5979
EXACT_MASS: 176.04734
DB#: 93
Synonym: Name:Hymecromone
Synonym: Name:4-Methylumbelliferone
Synonym: Name:7-Hydroxy-4-methylcoumarin
Synonym: RT(s):484.971
Synonym: RI:2018.8
Synonym: Sample (author):Kusano M, Fukushima A, Plant Science Center, RIKEN.
Num Peaks: 175
 60 18; 61 64; 62 77; 63 179; 64 37;
 65 181; 66 32; 67 112; 68 2; 69 43;
 70 15; 71 22; 72 25; 73 915; 74 144;
 75 256; 76 108; 77 456; 78 64; 79 105;
 80 12; 81 18; 82 9; 83 45; 84 7;
 85 37; 86 18; 87 118; 88 146; 89 82;
 90 29; 91 204; 92 25; 93 38; 94 22;
 95 59; 96 8; 97 13; 98 10; 99 59;
 100 9; 101 40; 102 591; 103 308; 104 30;
 105 46; 106 8; 107 21; 108 4; 109 26;
 110 5; 111 8; 112 1; 113 5; 114 4;
 115 124; 116 25; 117 49; 118 12; 119 55;
 120 9; 121 24; 122 5; 123 12; 124 2;
 125 4; 126 2; 127 10; 128 18; 129 34;
 130 15; 131 86; 132 14; 133 25; 134 7;
 135 45; 136 9; 137 12; 138 2; 139 1;
 141 2; 142 1; 143 7; 144 6; 145 50;
 146 11; 147 83; 148 16; 149 91; 150 15;
 151 39; 152 6; 153 2; 155 1; 157 2;
 158 2; 159 42; 160 8; 161 52; 162 31;
 163 40; 164 8; 165 292; 166 46; 167 14;
 168 2; 169 1; 171 3; 172 1; 173 19;
 174 10; 175 50; 176 13; 177 512; 178 84;
 179 26; 180 3; 181 1; 185 3; 186 1;
 187 7; 188 2; 189 83; 190 22; 191 11;
 192 3; 193 2; 194 1; 195 1; 196 1;
 197 1; 199 1; 200 1; 201 3; 202 2;
 203 31; 204 16; 205 389; 206 79; 207 23;
 208 3; 209 1; 210 1; 211 1; 212 1;
 213 1; 214 1; 215 2; 216 2; 217 6;
 218 7; 219 14; 220 286; 221 70; 222 19;
 223 3; 231 2; 232 7; 233 999; 234 187;
 235 56; 236 7; 237 1; 238 1; 239 1;
 240 1; 241 1; 242 1; 243 1; 247 6;
 248 828; 249 164; 250 47; 251 5; 252 1;


Name: 2459.2_5-Hydoxytryptamine[5TMS]
DATE: 05/12/21
CASNO: 153-98-0
Formula: C10H12N2O
SMILES: NCCc(c1)c(c2)c(ccc(O)2)n1
KEGG: -
CHEBI: -
InChI: 1/C10H12N2O/c11-4-3-7-6-12-10-2-1-8(13)5-9(7)10/h1-2,5-6,12-13H,3-4,11H2
NIKKAJI: J237.870A
PUBCHEM: -
EXACT_MASS: 176.09496
DB#: 94
Synonym: Name:5-Hydoxytryptamine
Synonym: TMS:5
Synonym: RT(s):562.521
Synonym: RI:2459.2
Synonym: Sample (author):Kusano M, Fukushima A, Plant Science Center, RIKEN.
Num Peaks: 125
 60 8; 61 5; 62 1; 63 1; 67 1;
 70 4; 71 3; 72 10; 73 999; 74 83;
 75 30; 76 2; 77 8; 78 1; 83 2;
 84 3; 85 3; 86 181; 87 17; 88 7;
 89 1; 91 1; 99 1; 100 79; 101 13;
 102 11; 103 3; 105 1; 113 2; 114 2;
 115 7; 116 7; 117 12; 118 2; 119 2;
 127 1; 128 3; 129 3; 130 25; 131 14;
 132 4; 133 3; 134 1; 135 1; 142 2;
 143 2; 144 6; 145 3; 146 9; 147 5;
 148 1; 149 1; 154 1; 156 2; 157 1;
 158 8; 159 3; 160 2; 161 1; 169 1;
 170 2; 171 1; 172 11; 173 3; 174 963;
 175 174; 176 83; 177 10; 178 2; 184 2;
 185 1; 186 7; 187 2; 188 2; 190 1;
 198 1; 199 1; 200 3; 201 2; 202 16;
 203 3; 204 2; 214 1; 215 1; 216 3;
 217 3; 218 4; 219 1; 230 3; 231 1;
 232 3; 233 2; 234 1; 244 1; 246 1;
 258 1; 260 8; 261 2; 262 1; 272 1;
 273 1; 274 2; 275 1; 276 1; 287 2;
 288 4; 289 2; 290 26; 291 9; 292 3;
 293 1; 302 3; 303 2; 304 1; 361 7;
 362 3; 363 1; 375 1; 448 1; 449 7;
 450 3; 451 1; 464 5; 465 3; 466 1;


Name: 2497.1_5-Hydoxytryptamine[5TMS]
DATE: 05/12/21
CASNO: 153-98-0
Formula: C10H12N2O
SMILES: NCCc(c1)c(c2)c(ccc(O)2)n1
KEGG: -
CHEBI: -
InChI: 1/C10H12N2O/c11-4-3-7-6-12-10-2-1-8(13)5-9(7)10/h1-2,5-6,12-13H,3-4,11H2
NIKKAJI: J237.870A
PUBCHEM: -
EXACT_MASS: 176.09496
DB#: 95
Synonym: Name:5-Hydoxytryptamine
Synonym: TMS:5
Synonym: RT(s):568.626
Synonym: RI:2497.1
Synonym: Sample (author):Kusano M, Fukushima A, Plant Science Center, RIKEN.
Num Peaks: 155
 60 12; 61 9; 62 1; 63 3; 64 1;
 65 2; 66 1; 67 1; 69 1; 70 5;
 71 5; 72 12; 73 770; 74 74; 75 34;
 76 6; 77 11; 78 2; 83 2; 84 3;
 85 4; 86 257; 87 25; 88 11; 89 5;
 90 3; 91 4; 92 1; 93 1; 98 1;
 99 2; 100 114; 101 21; 102 31; 103 9;
 104 2; 105 2; 107 1; 113 3; 114 4;
 115 17; 116 12; 117 21; 118 5; 119 3;
 120 1; 121 2; 126 1; 127 2; 128 13;
 129 19; 130 38; 131 17; 132 7; 133 4;
 134 2; 135 2; 136 1; 137 1; 140 1;
 141 2; 142 7; 143 8; 144 14; 145 5;
 146 36; 147 8; 148 4; 149 1; 150 1;
 154 2; 155 1; 156 5; 157 2; 158 9;
 159 4; 160 6; 161 2; 162 2; 163 1;
 169 1; 170 5; 171 2; 172 15; 173 5;
 174 999; 175 186; 176 91; 177 11; 178 2;
 179 1; 181 1; 184 3; 185 2; 186 6;
 187 2; 188 21; 189 5; 190 3; 191 1;
 193 1; 198 1; 199 1; 200 4; 201 2;
 202 14; 203 4; 204 5; 205 1; 213 1;
 214 1; 215 2; 216 6; 217 2; 218 39;
 219 11; 220 3; 221 1; 229 1; 230 3;
 231 3; 232 5; 233 2; 234 1; 236 1;
 246 1; 248 1; 249 1; 260 3; 261 1;
 262 1; 271 1; 272 1; 273 1; 274 2;
 275 1; 276 3; 277 1; 278 1; 287 1;
 288 1; 289 13; 290 5; 291 1; 292 1;
 303 7; 304 2; 305 1; 375 1; 376 1;
 377 15; 378 6; 379 2; 392 3; 393 1;


Name: 2181_6-(gamma,gamma-Dimethylallylamino)purine[1TMS]
DATE: 05/12/21
CASNO: 2365-40-4
Formula: C10H13N5
SMILES: CC(C)=CCNC(=N2)C(N=1)C(N=C2)=NC1
KEGG: C04083
CHEBI: 17660
InChI: 1/C10H13N5/c1-7(2)3-4-11-9-8-10(13-5-12-8)15-6-14-9/h3,5-6,8H,4H2,1-2H3,(H,11,12,13,14,15)/f/h11H
NIKKAJI: J120.788A
PUBCHEM: 6776
EXACT_MASS: 203.1171
DB#: 96
Synonym: Name:6-(gamma,gamma-Dimethylallylamino)purine
Synonym: Name:N6-Dimethylallyladenine
Synonym: Name:N6-(delta2-Isopentenyl)-adenine
Synonym: Name:N6-(3-Methylbut-2-enyl)adenine
Synonym: TMS:1
Synonym: RT(s):515.265
Synonym: RI:2181
Synonym: Sample (author):Kusano M, Fukushima A, Plant Science Center, RIKEN.
Num Peaks: 166
 60 13; 61 3; 62 2; 63 3; 64 5;
 65 29; 66 29; 67 75; 68 7; 69 37;
 70 56; 71 28; 72 67; 73 999; 74 156;
 75 36; 76 5; 77 15; 78 10; 79 26;
 80 18; 81 15; 82 20; 83 16; 84 188;
 85 62; 86 19; 87 6; 88 5; 89 2;
 90 1; 91 4; 92 24; 93 38; 94 24;
 95 21; 96 12; 97 11; 98 15; 99 50;
 100 18; 101 74; 102 7; 103 3; 104 2;
 105 8; 106 9; 107 12; 108 21; 109 17;
 110 11; 111 30; 112 6; 113 5; 114 1;
 115 2; 117 2; 118 4; 119 51; 120 18;
 121 15; 122 10; 123 26; 124 9; 125 6;
 126 6; 127 1; 130 1; 131 4; 132 8;
 133 9; 134 13; 135 26; 136 20; 137 12;
 138 20; 139 5; 140 2; 142 1; 144 2;
 145 3; 146 5; 147 5; 148 12; 149 7;
 150 20; 151 14; 152 9; 153 2; 154 1;
 157 1; 158 5; 159 17; 160 44; 161 30;
 162 11; 163 5; 164 28; 165 51; 166 38;
 167 7; 168 1; 171 5; 172 5; 173 6;
 174 5; 175 23; 176 14; 177 11; 178 7;
 179 11; 180 14; 181 3; 185 18; 186 12;
 187 5; 188 23; 189 4; 190 5; 191 19;
 192 247; 193 46; 194 11; 195 1; 200 3;
 201 2; 202 16; 203 4; 204 2; 205 3;
 206 50; 207 90; 208 19; 209 4; 216 9;
 217 5; 218 3; 219 4; 220 27; 221 5;
 222 1; 230 1; 231 10; 232 606; 233 147;
 234 41; 235 5; 243 5; 244 7; 245 14;
 246 7; 247 16; 248 5; 249 1; 257 11;
 258 6; 259 14; 260 254; 261 54; 262 13;
 263 1; 272 1; 274 19; 275 99; 276 21;
 277 5;

Name: 1872.4_Adenine[2TMS]
DATE: 05/12/21
CASNO: 73-24-5
Formula: C5H5N5
SMILES: Nc(n2)c(n1)c(nc2)nc1
KEGG: C00147
CHEBI: 16708
InChI: 1/C5H5N5/c6-4-3-5(9-1-7-3)10-2-8-4/h1-2H,(H3,6,7,8,9,10)/f/h9H,6H2
NIKKAJI: J5.257D
PUBCHEM: 3447
EXACT_MASS: 135.0545
DB#: 97
Synonym: Name:6-Aminopurine
Synonym: Name:Adenine
Synonym: TMS:2
Synonym: RT(s):455.617
Synonym: RI:1872.4
Synonym: Sample (author):Kusano M, Fukushima A, Plant Science Center, RIKEN.
Num Peaks: 156
 60 11; 61 2; 63 1; 64 2; 65 3;
 66 5; 67 6; 68 2; 69 17; 70 43;
 71 29; 72 33; 73 999; 74 137; 75 31;
 76 4; 77 6; 78 3; 79 12; 80 3;
 81 5; 82 5; 83 7; 84 141; 85 76;
 86 22; 87 5; 88 5; 89 1; 90 1;
 92 4; 93 7; 94 3; 95 13; 96 9;
 97 9; 98 13; 99 69; 100 43; 101 18;
 102 4; 103 2; 106 1; 107 4; 108 3;
 109 5; 110 11; 111 52; 112 8; 113 6;
 114 3; 115 2; 116 4; 117 1; 118 1;
 119 3; 120 2; 121 2; 122 6; 123 16;
 124 8; 125 15; 126 5; 127 2; 128 1;
 130 15; 131 2; 132 3; 134 2; 135 10;
 136 5; 137 14; 138 16; 139 4; 140 3;
 141 5; 142 2; 143 1; 146 1; 147 1;
 148 2; 149 7; 150 6; 151 7; 152 8;
 153 3; 154 2; 155 2; 156 2; 157 5;
 158 1; 161 1; 162 6; 163 3; 164 17;
 165 52; 166 11; 167 6; 168 3; 169 1;
 171 3; 172 1; 175 1; 176 18; 177 5;
 178 4; 179 11; 180 17; 181 4; 182 3;
 183 3; 184 1; 189 1; 190 2; 191 16;
 192 130; 193 21; 194 10; 195 2; 196 2;
 204 1; 205 1; 206 34; 207 12; 208 4;
 209 2; 210 3; 211 1; 220 1; 221 7;
 222 7; 223 3; 224 1; 234 4; 235 3;
 236 3; 237 16; 238 10; 239 3; 240 1;
 248 9; 249 3; 250 1; 251 1; 262 2;
 263 7; 264 566; 265 136; 266 54; 267 8;
 268 1; 278 14; 279 115; 280 29; 281 10;
 282 1;

Name: 2628.8_Adenosine[4TMS]
DATE: 05/12/21
CASNO: 58-61-7
Formula: C10H13N5O4
SMILES: OC[C@@H](O1)[C@@H](O)[C@@H](O)[C@@H]1n(c3)c(n2)c(n3)c(N)nc2
KEGG: C00212
CHEBI: 16335
InChI: 1/C10H13N5O4/c11-8-5-9(13-2-12-8)15(3-14-5)10-7(18)6(17)4(1-16)19-10/h2-4,6-7,10,16-18H,1H2,(H2,11,12,13)/t4-,6-,7-,10-/m1/s1/f/h11H2
NIKKAJI: J4.501B
PUBCHEM: 3512
EXACT_MASS: 267.09675
DB#: 98
Synonym: Name:Adenosine
Synonym: TMS:4
Synonym: RT(s):588.856
Synonym: RI:2628.8
Synonym: Sample (author):Kusano M, Fukushima A, Plant Science Center, RIKEN.
Num Peaks: 194
 60 4; 61 5; 65 1; 66 2; 67 3;
 69 7; 70 6; 71 5; 72 17; 73 999;
 74 91; 75 57; 76 4; 77 5; 79 3;
 81 4; 82 1; 83 3; 84 17; 85 14;
 86 4; 87 4; 88 2; 89 9; 90 1;
 93 1; 95 2; 96 1; 97 5; 98 3;
 99 14; 100 5; 101 19; 102 3; 103 107;
 104 10; 105 5; 106 1; 108 1; 109 4;
 110 2; 111 15; 112 2; 113 8; 114 2;
 115 19; 116 11; 117 20; 118 2; 119 5;
 120 1; 121 1; 122 1; 123 2; 124 1;
 125 2; 126 2; 127 4; 128 1; 129 31;
 130 5; 131 15; 132 4; 133 27; 134 4;
 135 5; 136 2; 137 3; 138 5; 139 1;
 140 1; 141 3; 142 4; 143 14; 144 4;
 145 5; 146 1; 147 84; 148 14; 149 12;
 150 3; 151 3; 152 1; 153 4; 154 1;
 155 1; 156 1; 157 6; 158 2; 159 1;
 161 1; 162 3; 163 1; 164 4; 165 21;
 166 5; 167 1; 168 1; 169 20; 170 3;
 171 3; 173 1; 175 1; 176 5; 177 3;
 178 1; 179 2; 180 4; 181 2; 189 8;
 190 3; 191 8; 192 76; 193 12; 194 3;
 203 1; 204 4; 205 3; 206 20; 207 15;
 208 44; 209 9; 210 2; 215 3; 216 2;
 217 73; 218 17; 219 9; 220 4; 221 2;
 222 1; 223 1; 229 2; 230 185; 231 42;
 232 19; 233 3; 234 3; 235 1; 236 162;
 237 28; 238 8; 239 1; 243 30; 244 7;
 245 72; 246 16; 247 7; 248 2; 250 1;
 257 2; 258 8; 259 16; 260 4; 261 1;
 262 1; 263 1; 264 11; 265 3; 266 2;
 278 4; 279 10; 280 20; 281 5; 282 2;
 291 1; 292 1; 306 9; 307 2; 308 2;
 320 2; 321 1; 322 13; 323 3; 324 1;
 334 5; 335 1; 337 4; 338 1; 348 6;
 349 2; 350 1; 362 1; 375 1; 376 1;
 394 1; 450 1; 452 1; 465 1; 539 2;
 540 7; 541 4; 542 2; 555 1;

Name: 1610.4_Anthranilic acid[2TMS]
DATE: 05/12/21
CASNO: 118-92-3
Formula: C7H7NO2
SMILES: Nc(c1)c(ccc1)C(O)=O
KEGG: C00108
CHEBI: 30754
InChI: 1/C7H7NO2/c8-6-4-2-1-3-5(6)7(9)10/h1-4H,8H2,(H,9,10)/f/h9H
NIKKAJI: J2.912B
PUBCHEM: 3408
EXACT_MASS: 137.04768
DB#: 99
Synonym: Name:Anthranilic acid
Synonym: Name:Anthranilate
Synonym: Name:2-Aminobenzoate
Synonym: Name:Vitamin L1
Synonym: Name:o-Aminobenzoic acid
Synonym: TMS:2
Synonym: RT(s):397.356
Synonym: RI:1610.4
Synonym: Sample (author):Kusano M, Fukushima A, Plant Science Center, RIKEN.
Num Peaks: 147
 60 9; 61 16; 62 5; 63 19; 64 25;
 65 28; 66 10; 67 10; 69 2; 70 17;
 71 7; 72 15; 73 999; 74 92; 75 123;
 76 16; 77 41; 78 8; 79 19; 80 3;
 81 2; 82 1; 83 4; 84 9; 85 4;
 86 4; 87 4; 88 2; 89 13; 90 12;
 91 75; 92 63; 93 12; 94 4; 95 6;
 96 4; 97 3; 98 1; 99 1; 100 1;
 101 2; 102 5; 103 11; 104 9; 105 22;
 106 13; 107 5; 108 3; 109 2; 110 1;
 111 1; 113 1; 115 12; 116 8; 117 21;
 118 128; 119 50; 120 33; 121 14; 122 4;
 123 3; 124 1; 126 5; 128 1; 129 1;
 130 10; 131 21; 132 43; 133 95; 134 158;
 135 33; 136 10; 137 2; 143 1; 144 1;
 145 4; 146 14; 147 73; 148 46; 149 102;
 150 39; 151 12; 152 3; 156 1; 158 3;
 159 1; 160 5; 161 1; 162 7; 163 3;
 164 6; 165 2; 172 1; 174 29; 175 5;
 176 29; 177 5; 178 31; 179 7; 180 4;
 181 1; 188 1; 190 3; 191 3; 192 56;
 193 21; 194 14; 195 3; 196 1; 202 1;
 204 2; 205 1; 206 2; 207 2; 208 39;
 209 13; 210 15; 211 3; 212 1; 218 1;
 220 3; 221 1; 222 4; 223 1; 224 4;
 225 1; 232 49; 233 18; 234 8; 235 2;
 236 1; 248 6; 249 3; 250 8; 251 2;
 252 1; 264 8; 265 6; 266 575; 267 136;
 268 54; 269 8; 270 1; 280 1; 281 31;
 282 8; 283 3;

Name: 1331.4_Uracil[2TMS]
DATE: 05/12/21
CASNO: 66-22-8
Formula: C4H4N2O2
SMILES: O=C(C=1)NC(=O)NC1
KEGG: C00106
CHEBI: 17568
InChI: 1/C4H4N2O2/c7-3-1-2-5-4(8)6-3/h1-2H,(H2,5,6,7,8)/f/h5-6H
NIKKAJI: J4.842I
PUBCHEM: 3406
EXACT_MASS: 112.02728
DB#: 100
Synonym: Name:Uracil
Synonym: TMS:2
Synonym: RT(s):323.107
Synonym: RI:1331.4
Synonym: Sample (author):Kusano M, Fukushima A, Plant Science Center, RIKEN.
Num Peaks: 143
 60 13; 61 16; 62 4; 63 3; 64 1;
 65 3; 66 37; 67 18; 68 2; 69 19;
 70 98; 71 45; 72 118; 73 794; 74 77;
 75 63; 76 22; 77 20; 78 4; 79 19;
 80 3; 81 1; 82 8; 83 12; 84 27;
 85 79; 86 35; 87 19; 88 3; 89 4;
 90 1; 91 3; 92 3; 93 3; 94 4;
 95 8; 96 26; 97 14; 98 43; 99 999;
 100 207; 101 80; 102 17; 103 16; 104 3;
 105 31; 106 7; 107 1; 108 1; 109 34;
 110 8; 111 15; 112 9; 113 260; 114 28;
 115 18; 116 6; 117 29; 118 5; 119 6;
 120 5; 121 1; 123 1; 124 6; 125 5;
 126 227; 127 35; 128 14; 129 4; 130 3;
 131 86; 132 17; 133 45; 134 7; 135 3;
 137 1; 138 2; 139 4; 140 6; 141 7;
 142 7; 143 3; 144 4; 145 1; 146 1;
 147 536; 148 81; 149 42; 150 4; 151 1;
 152 1; 153 17; 154 3; 155 2; 156 9;
 157 14; 158 15; 159 4; 160 2; 161 1;
 166 5; 167 7; 168 3; 169 18; 170 4;
 171 3; 172 4; 173 2; 174 6; 175 1;
 181 2; 182 6; 183 16; 184 8; 185 17;
 186 4; 187 2; 195 1; 196 1; 197 3;
 198 3; 199 3; 200 1; 211 4; 212 4;
 213 3; 214 1; 225 4; 226 1; 227 1;
 239 20; 240 8; 241 501; 242 107; 243 46;
 244 7; 245 1; 254 2; 255 251; 256 225;
 257 61; 258 19; 259 3;

Name: 1736.3_1,4-Butanediamine[4TMS]
DATE: 05/12/21
CASNO: 110-60-1
Formula: C4H12N2
SMILES: NCCCCN
KEGG: C00134
CHEBI: 17148
InChI: 1/C4H12N2/c5-3-1-2-4-6/h1-6H2
NIKKAJI: J1.979H
PUBCHEM: 3434
EXACT_MASS: 88.10005
DB#: 101
Synonym: Name:Putrescine
Synonym: Name:1,4-Butanediamine
Synonym: Name:Tetramethylenediamine
Synonym: Name:1,4-Diaminobutane
Synonym: TMS:4
Synonym: RT(s):426.331
Synonym: RI:1736.3
Synonym: Sample (author):Kusano M, Fukushima A, Plant Science Center, RIKEN.
Num Peaks: 100
 60 22; 61 9; 69 1; 70 12; 71 12;
 72 19; 73 999; 74 93; 75 26; 76 1;
 77 2; 82 1; 83 3; 84 9; 85 15;
 86 250; 87 27; 88 12; 89 1; 96 1;
 97 4; 98 11; 99 43; 100 124; 101 23;
 102 20; 103 5; 104 1; 110 9; 111 2;
 112 14; 113 10; 114 31; 115 16; 116 28;
 117 23; 118 6; 119 1; 124 2; 125 2;
 126 37; 127 5; 128 21; 129 8; 130 72;
 131 34; 132 16; 133 3; 134 1; 139 2;
 140 12; 141 2; 142 35; 143 6; 144 9;
 145 2; 146 38; 147 6; 148 3; 156 3;
 157 1; 158 10; 159 2; 160 5; 161 4;
 162 1; 170 3; 171 1; 172 42; 173 11;
 174 696; 175 138; 176 66; 177 8; 178 1;
 184 1; 186 5; 187 12; 188 6; 189 2;
 198 2; 199 4; 200 52; 201 12; 202 6;
 203 1; 213 2; 214 87; 215 20; 216 8;
 217 1; 218 1; 228 3; 273 1; 361 16;
 362 6; 363 3; 376 10; 377 4; 378 2;


Name: 2225.3_3-(2-Aminoethyl)indole [Tryptamine][2TMS]
DATE: 05/12/21
CASNO: 61-54-1
Formula: C10H12N2
SMILES: NCCc(c1)c(c2)c(ccc2)n1
KEGG: C00398
CHEBI: 16765
InChI: 1/C10H12N2/c11-6-5-8-7-12-10-4-2-1-3-9(8)10/h1-4,7,12H,5-6,11H2
NIKKAJI: J4.816J
PUBCHEM: 3688
EXACT_MASS: 160.10005
DB#: 102
Synonym: Name:Tryptamine
Synonym: Name:3-(2-Aminoethyl)indole
Synonym: Name:3-(2-Aminoethyl)indole [Tryptamine]
Synonym: TMS:2
Synonym: RT(s):523.153
Synonym: RI:2225.3
Synonym: Sample (author):Kusano M, Fukushima A, Plant Science Center, RIKEN.
Num Peaks: 108
 60 22; 61 10; 62 3; 63 10; 64 2;
 65 6; 66 1; 67 1; 69 1; 70 12;
 71 9; 72 24; 73 987; 74 93; 75 33;
 76 15; 77 88; 78 9; 79 2; 83 2;
 84 6; 85 9; 86 501; 87 46; 88 20;
 89 11; 90 6; 91 6; 92 1; 93 1;
 98 1; 99 5; 100 223; 101 43; 102 58;
 103 60; 104 8; 105 2; 113 6; 114 7;
 115 34; 116 27; 117 47; 118 8; 119 4;
 120 2; 127 4; 128 23; 129 17; 130 215;
 131 45; 132 12; 133 3; 134 6; 135 1;
 136 1; 137 34; 138 3; 140 1; 141 1;
 142 8; 143 20; 144 27; 145 10; 146 35;
 147 7; 148 5; 149 1; 154 1; 155 1;
 156 3; 157 1; 158 12; 159 4; 160 15;
 161 2; 162 1; 170 3; 171 1; 172 16;
 173 5; 174 999; 175 188; 176 90; 177 10;
 178 1; 184 4; 185 1; 186 6; 187 2;
 188 20; 189 4; 190 2; 199 3; 200 3;
 201 38; 202 8; 203 2; 214 3; 215 29;
 216 6; 217 1; 287 2; 289 32; 290 8;
 291 3; 304 3; 305 1;

Name: 2230.8_3-(2-Aminoethyl)indole [Tryptamine][3TMS]
DATE: 05/12/21
CASNO: 61-54-1
Formula: C10H12N2
SMILES: NCCc(c1)c(c2)c(ccc2)n1
KEGG: C00398
CHEBI: 16765
InChI: 1/C10H12N2/c11-6-5-8-7-12-10-4-2-1-3-9(8)10/h1-4,7,12H,5-6,11H2
NIKKAJI: J4.816J
PUBCHEM: 3688
EXACT_MASS: 160.10005
DB#: 103
Synonym: Name:Tryptamine
Synonym: Name:3-(2-Aminoethyl)indole
Synonym: Name:3-(2-Aminoethyl)indole [Tryptamine]
Synonym: TMS:3
Synonym: RT(s):524.11
Synonym: RI:2230.8
Synonym: Sample (author):Kusano M, Fukushima A, Plant Science Center, RIKEN.
Num Peaks: 98
 60 11; 61 4; 63 1; 65 1; 67 1;
 70 7; 71 5; 72 16; 73 999; 74 85;
 75 27; 76 3; 77 6; 78 1; 79 1;
 83 1; 84 5; 85 4; 86 220; 87 21;
 88 8; 89 2; 91 1; 93 1; 99 2;
 100 102; 101 18; 102 17; 103 5; 104 1;
 105 2; 113 2; 114 2; 115 9; 116 12;
 117 20; 118 4; 119 3; 120 1; 128 2;
 129 6; 130 42; 131 17; 132 6; 133 2;
 134 1; 142 1; 143 4; 144 11; 145 14;
 146 11; 147 2; 148 1; 156 3; 157 1;
 158 9; 159 3; 160 5; 161 1; 169 1;
 170 5; 171 1; 172 14; 173 13; 174 886;
 175 164; 176 78; 177 9; 178 1; 184 4;
 185 1; 186 8; 187 3; 188 3; 198 1;
 199 3; 200 7; 201 1; 202 31; 203 8;
 204 2; 213 1; 214 3; 215 3; 216 2;
 244 1; 246 2; 258 1; 273 23; 274 6;
 275 2; 287 4; 288 1; 361 10; 362 3;
 363 1; 376 5; 377 2;

Name: 2016_7-Hydroxy-4-methylcoumarin[1TMS]
DATE: 05/12/21
CASNO: 90-33-5
Formula: C10H8O3
SMILES: Oc(c2)cc(O1)c(c2)C(C)=CC(=O)1
KEGG: C03081
CHEBI: 17224
InChI: 1/C10H8O3/c1-6-4-10(12)13-9-5-7(11)2-3-8(6)9/h2-5,11H,1H3
NIKKAJI: J3.914D
PUBCHEM: 5979
EXACT_MASS: 176.04734
DB#: 104
Synonym: Name:Hymecromone
Synonym: Name:4-Methylumbelliferone
Synonym: Name:7-Hydroxy-4-methylcoumarin
Synonym: TMS:1
Synonym: RT(s):484.444
Synonym: RI:2016
Synonym: Sample (author):Kusano M, Fukushima A, Plant Science Center, RIKEN.
Num Peaks: 174
 60 18; 61 64; 62 79; 63 184; 64 39;
 65 184; 66 31; 67 111; 68 2; 69 43;
 70 16; 71 23; 72 26; 73 924; 74 150;
 75 260; 76 110; 77 434; 78 61; 79 99;
 80 12; 81 19; 82 9; 83 44; 84 7;
 85 37; 86 20; 87 122; 88 147; 89 85;
 90 29; 91 206; 92 24; 93 39; 94 22;
 95 60; 96 8; 97 12; 98 10; 99 60;
 100 9; 101 40; 102 595; 103 314; 104 29;
 105 46; 106 8; 107 21; 108 4; 109 26;
 110 5; 111 8; 112 1; 113 4; 114 4;
 115 125; 116 25; 117 48; 118 13; 119 54;
 120 9; 121 24; 122 5; 123 11; 124 2;
 125 4; 126 2; 127 10; 128 18; 129 35;
 130 15; 131 88; 132 13; 133 25; 134 7;
 135 44; 136 9; 137 13; 138 2; 139 1;
 141 2; 143 8; 144 6; 145 50; 146 12;
 147 86; 148 17; 149 94; 150 16; 151 41;
 152 6; 153 2; 155 1; 157 3; 158 2;
 159 42; 160 8; 161 53; 162 32; 163 40;
 164 8; 165 292; 166 46; 167 15; 168 2;
 169 1; 170 1; 171 3; 172 1; 173 20;
 174 9; 175 49; 176 14; 177 518; 178 86;
 179 27; 180 4; 181 1; 185 3; 186 1;
 187 6; 188 2; 189 83; 190 22; 191 11;
 192 3; 193 1; 194 1; 195 1; 196 1;
 197 1; 198 1; 199 1; 201 2; 202 2;
 203 31; 204 15; 205 390; 206 80; 207 23;
 208 3; 209 1; 210 1; 211 1; 212 1;
 213 1; 214 1; 215 2; 216 2; 217 6;
 218 6; 219 14; 220 283; 221 69; 222 19;
 223 3; 231 2; 232 7; 233 999; 234 187;
 235 57; 236 7; 237 1; 238 1; 239 1;
 240 1; 241 1; 242 1; 243 1; 247 6;
 248 837; 249 164; 250 47; 251 5;

Name: 1990.6_Chalcone[1MEOX]
DATE: 05/12/21
CASNO: 94-41-7
Formula: C15H12O
SMILES: O=C(C=Cc(c2)cccc2)c(c1)cccc1
KEGG: C01484
CHEBI: -
InChI: 1/C15H12O/c16-15(14-9-5-2-6-10-14)12-11-13-7-3-1-4-8-13/h1-12H/b12-11+
NIKKAJI: J4.699J
PUBCHEM: 4654
EXACT_MASS: 208.08882
DB#: 105
Synonym: Name:Chalcone
Synonym: Name:Benzylideneacetophenone
Synonym: Name:1,3-Diphenyl-2-propen-1-one
Synonym: MEOX:1
Synonym: RT(s):479.494
Synonym: RI:1990.6
Synonym: Sample (author):Kusano M, Fukushima A, Plant Science Center, RIKEN.
Num Peaks: 126
 60 1; 61 10; 62 40; 63 125; 64 29;
 65 50; 66 4; 70 2; 73 6; 74 71;
 75 76; 76 218; 77 999; 78 133; 79 13;
 80 1; 81 6; 82 26; 83 9; 84 1;
 85 2; 86 11; 87 21; 88 40; 89 104;
 90 38; 91 148; 92 13; 93 5; 94 13;
 95 16; 96 5; 97 2; 98 7; 99 7;
 100 7; 101 71; 102 369; 103 455; 104 160;
 105 45; 106 3; 107 1; 108 2; 109 1;
 110 3; 111 3; 112 1; 113 12; 114 9;
 115 42; 116 8; 117 3; 118 4; 119 22;
 120 2; 121 37; 122 4; 123 1; 125 1;
 126 7; 127 9; 128 428; 129 71; 130 14;
 131 1; 133 5; 134 21; 135 2; 137 2;
 138 1; 139 12; 140 3; 141 1; 144 2;
 145 2; 150 7; 151 12; 152 17; 153 5;
 154 1; 160 10; 161 2; 162 3; 163 12;
 164 12; 165 77; 166 14; 167 5; 174 1;
 175 3; 176 20; 177 15; 178 56; 179 30;
 180 9; 181 1; 186 1; 187 6; 188 6;
 189 55; 190 33; 191 56; 192 12; 193 6;
 194 2; 201 2; 202 6; 203 19; 204 148;
 205 218; 206 701; 207 128; 208 12; 209 1;
 217 1; 218 2; 219 1; 220 12; 221 9;
 222 2; 235 2; 236 480; 237 187; 238 27;
 239 2;

Name: 2040.3_Chalcone[1MEOX]
DATE: 05/12/21
CASNO: 94-41-7
Formula: C15H12O
SMILES: O=C(C=Cc(c2)cccc2)c(c1)cccc1
KEGG: C01484
CHEBI: -
InChI: 1/C15H12O/c16-15(14-9-5-2-6-10-14)12-11-13-7-3-1-4-8-13/h1-12H/b12-11+
NIKKAJI: J4.699J
PUBCHEM: 4654
EXACT_MASS: 208.08882
DB#: 106
Synonym: Name:Chalcone
Synonym: Name:Benzylideneacetophenone
Synonym: Name:1,3-Diphenyl-2-propen-1-one
Synonym: MEOX:1
Synonym: RT(s):489.097
Synonym: RI:2040.3
Synonym: Sample (author):Kusano M, Fukushima A, Plant Science Center, RIKEN.
Num Peaks: 125
 60 1; 61 10; 62 41; 63 128; 64 24;
 65 52; 66 3; 70 2; 73 2; 74 74;
 75 74; 76 217; 77 999; 78 137; 79 15;
 80 2; 81 5; 82 24; 83 9; 84 1;
 85 2; 86 10; 87 20; 88 38; 89 108;
 90 41; 91 152; 92 13; 93 4; 94 12;
 95 16; 96 5; 97 2; 98 7; 99 8;
 100 8; 101 71; 102 373; 103 448; 104 151;
 105 46; 106 4; 107 1; 108 3; 109 2;
 110 3; 111 3; 113 11; 114 9; 115 42;
 116 8; 118 4; 119 22; 120 3; 121 38;
 122 3; 125 1; 126 7; 127 11; 128 439;
 129 76; 130 15; 131 1; 133 5; 134 21;
 135 2; 137 2; 138 1; 139 13; 140 3;
 144 2; 145 1; 149 1; 150 7; 151 13;
 152 17; 153 4; 154 1; 160 9; 161 2;
 162 3; 163 13; 164 11; 165 77; 166 15;
 167 5; 168 1; 173 1; 174 1; 175 3;
 176 18; 177 15; 178 59; 179 32; 180 9;
 181 1; 186 1; 187 4; 188 6; 189 52;
 190 32; 191 54; 192 12; 193 6; 194 3;
 201 1; 202 6; 203 19; 204 151; 205 224;
 206 712; 207 128; 208 12; 209 1; 217 1;
 218 2; 219 1; 220 12; 221 7; 222 3;
 235 2; 236 493; 237 191; 238 27; 239 2;


Name: 1929.8_D-(+)-Galacturonic acid[5TMS]
DATE: 05/12/21
CASNO: 91510-62-2
Formula: C6H10O7
SMILES: OC(=O)C(O1)C(O)C(O)C(O)C(O)1
KEGG: -
CHEBI: -
InChI: 1/C6H10O7/c7-1-2(8)4(5(10)11)13-6(12)3(1)9/h1-4,6-9,12H,(H,10,11)/t1-,2+,3+,4-,6?/m0/s1/f/h10H
NIKKAJI: -
PUBCHEM: -
EXACT_MASS: 194.04265
DB#: 107
Synonym: Name:D-(+)-Galacturonic acid
Synonym: TMS:5
Synonym: RT(s):467.366
Synonym: RI:1929.8
Synonym: Sample (author):Kusano M, Fukushima A, Plant Science Center, RIKEN.
Num Peaks: 160
 60 4; 61 5; 66 3; 67 3; 69 1;
 70 4; 71 3; 72 16; 73 999; 74 85;
 75 53; 76 4; 77 6; 82 3; 83 3;
 84 2; 85 3; 86 4; 87 3; 88 1;
 89 47; 90 4; 91 2; 98 1; 99 4;
 100 8; 101 8; 102 12; 103 32; 104 3;
 105 23; 106 2; 107 1; 111 1; 112 1;
 113 2; 114 8; 115 6; 116 4; 117 9;
 118 1; 119 4; 126 1; 127 3; 128 3;
 129 17; 130 8; 131 19; 132 3; 133 41;
 134 5; 135 3; 140 1; 141 1; 142 4;
 143 52; 144 7; 145 6; 146 1; 147 182;
 148 27; 149 18; 150 2; 151 1; 156 1;
 157 2; 158 4; 159 2; 160 153; 161 20;
 162 7; 163 7; 164 1; 168 1; 170 1;
 171 18; 172 4; 173 4; 174 2; 175 2;
 177 1; 186 1; 189 36; 190 8; 191 14;
 192 2; 193 1; 200 1; 201 1; 203 1;
 204 19; 205 6; 206 2; 207 4; 208 1;
 214 1; 215 2; 216 7; 217 27; 218 6;
 219 17; 220 3; 221 9; 222 2; 223 1;
 228 1; 229 1; 230 1; 231 6; 232 2;
 233 2; 234 2; 240 1; 242 1; 244 1;
 245 3; 246 2; 247 1; 248 1; 256 2;
 257 1; 261 1; 262 1; 263 1; 274 6;
 275 1; 277 7; 278 2; 279 1; 291 3;
 292 6; 293 2; 294 1; 305 12; 306 5;
 307 2; 314 3; 315 1; 318 2; 319 1;
 321 1; 332 4; 333 139; 334 42; 335 21;
 336 4; 337 1; 345 1; 364 6; 365 2;
 366 1; 388 1; 393 2; 394 1; 395 1;
 419 1; 422 1; 423 11; 424 4; 425 2;


Name: 1951.2_D-(+)-Galacturonic acid[5TMS]
DATE: 05/12/21
CASNO: 91510-62-2
Formula: C6H10O7
SMILES: OC(=O)C(O1)C(O)C(O)C(O)C(O)1
KEGG: -
CHEBI: -
InChI: 1/C6H10O7/c7-1-2(8)4(5(10)11)13-6(12)3(1)9/h1-4,6-9,12H,(H,10,11)/t1-,2+,3+,4-,6?/m0/s1/f/h10H
NIKKAJI: -
PUBCHEM: -
EXACT_MASS: 194.04265
DB#: 108
Synonym: Name:D-(+)-Galacturonic acid
Synonym: TMS:5
Synonym: RT(s):471.623
Synonym: RI:1951.2
Synonym: Sample (author):Kusano M, Fukushima A, Plant Science Center, RIKEN.
Num Peaks: 132
 60 3; 61 4; 66 3; 67 2; 70 3;
 71 3; 72 15; 73 999; 74 83; 75 48;
 76 3; 77 4; 82 1; 83 3; 84 1;
 85 2; 86 2; 87 2; 88 1; 89 49;
 90 4; 91 2; 96 1; 99 3; 100 7;
 101 6; 102 11; 103 63; 104 6; 105 12;
 106 1; 111 1; 113 2; 114 3; 115 3;
 116 3; 117 7; 118 1; 119 5; 126 1;
 127 2; 128 1; 129 14; 130 7; 131 17;
 132 3; 133 43; 134 5; 135 3; 141 1;
 142 1; 143 40; 144 5; 145 4; 147 143;
 148 22; 149 15; 150 1; 151 1; 157 1;
 158 1; 159 1; 160 71; 161 10; 162 3;
 163 6; 164 1; 171 16; 172 4; 173 3;
 174 1; 175 2; 177 2; 182 1; 183 1;
 187 1; 189 26; 190 6; 191 11; 192 2;
 193 1; 201 1; 203 1; 204 13; 205 7;
 206 2; 207 3; 214 2; 215 1; 216 1;
 217 20; 218 4; 219 13; 220 3; 221 7;
 222 1; 223 1; 229 1; 230 1; 231 3;
 232 1; 233 3; 234 1; 235 1; 245 4;
 246 1; 274 1; 277 4; 278 1; 291 2;
 292 24; 293 7; 294 3; 305 10; 306 4;
 307 1; 318 1; 319 1; 321 1; 332 3;
 333 118; 334 36; 335 18; 336 4; 337 1;
 345 1; 361 1; 393 1; 419 1; 423 8;
 424 3; 425 1;

Name: 1888.1_3-Indolylacetonitrile[1TMS]
DATE: 05/12/21
CASNO: 771-51-7
Formula: C10H8N2
SMILES: N#CCc(c1)c(c2)c(ccc2)n1
KEGG: C02938
CHEBI: 17566
InChI: 1/C10H8N2/c11-6-5-8-7-12-10-4-2-1-3-9(8)10/h1-4,7,12H,5H2
NIKKAJI: J1.733G
PUBCHEM: 5857
EXACT_MASS: 156.06875
DB#: 109
Synonym: Name:3-Indolylacetonitrile
Synonym: Name:Indole-3-acetonitrile
Synonym: Name:3-Indoleacetonitrile
Synonym: Name:(Indole-3-yl)acetonitrile
Synonym: Name:Indol-3-ylacetonitrile
Synonym: TMS:1
Synonym: RT(s):458.902
Synonym: RI:1888.1
Synonym: Sample (author):Kusano M, Fukushima A, Plant Science Center, RIKEN.
Num Peaks: 123
 60 3; 61 5; 62 14; 63 30; 64 10;
 65 8; 66 6; 67 8; 68 1; 69 2;
 70 23; 71 8; 72 20; 73 999; 74 105;
 75 62; 76 44; 77 72; 78 17; 79 7;
 80 2; 81 1; 82 2; 83 2; 84 147;
 85 14; 86 8; 87 7; 88 8; 89 15;
 90 5; 91 9; 92 4; 93 4; 94 2;
 95 1; 96 1; 98 8; 99 7; 100 20;
 101 74; 102 73; 103 31; 104 7; 105 10;
 106 2; 107 1; 113 3; 114 4; 115 20;
 116 7; 117 13; 118 3; 119 5; 120 2;
 126 3; 127 27; 128 71; 129 579; 130 146;
 131 20; 132 6; 133 2; 134 2; 140 3;
 141 3; 142 8; 143 14; 144 12; 145 9;
 146 6; 147 2; 153 3; 154 8; 155 49;
 156 39; 157 8; 158 6; 159 3; 160 5;
 161 1; 167 1; 168 3; 169 6; 170 23;
 171 6; 172 19; 173 4; 174 2; 181 3;
 182 3; 183 5; 184 7; 185 3; 186 17;
 187 14; 188 17; 189 3; 190 1; 194 1;
 195 2; 196 1; 197 2; 198 1; 199 3;
 200 9; 201 3; 202 21; 203 6; 204 1;
 211 4; 212 2; 213 196; 214 38; 215 10;
 216 1; 225 2; 226 1; 227 45; 228 388;
 229 79; 230 19; 231 2;

Name: 1892.5_Indole-3-carboxyaldehyde[1TMS]
DATE: 05/12/21
CASNO: 487-89-8
Formula: C9H7NO
SMILES: O=Cc(c1)c(c2)c(ccc2)n1
KEGG: C08493
CHEBI: -
InChI: 1/C9H7NO/c11-6-7-5-10-9-4-2-1-3-8(7)9/h1-6,10H
NIKKAJI: J26.057F
PUBCHEM: 10686
EXACT_MASS: 145.05276
DB#: 110
Synonym: Name:Indole-3-carboxaldehyde
Synonym: Name:Indole-3-carbaldehyde
Synonym: Name:Indole-3-carboxyaldehyde
Synonym: TMS:1
Synonym: RT(s):459.826
Synonym: RI:1892.5
Synonym: Sample (author):Kusano M, Fukushima A, Plant Science Center, RIKEN.
Num Peaks: 121
 60 7; 61 8; 62 20; 63 24; 64 8;
 65 7; 66 4; 67 5; 69 1; 70 7;
 71 5; 72 10; 73 999; 74 89; 75 55;
 76 14; 77 18; 78 5; 79 7; 80 1;
 81 1; 83 3; 84 17; 85 4; 86 5;
 87 10; 88 29; 89 72; 90 10; 91 16;
 92 4; 93 3; 94 1; 95 1; 98 1;
 99 1; 100 3; 101 20; 102 11; 103 28;
 104 9; 105 11; 106 2; 107 1; 113 1;
 114 30; 115 81; 116 37; 117 16; 118 4;
 119 5; 120 2; 127 2; 128 14; 129 9;
 130 44; 131 14; 132 11; 133 4; 134 3;
 135 1; 140 1; 141 5; 142 41; 143 33;
 144 17; 145 11; 146 17; 147 5; 148 2;
 154 1; 155 3; 156 11; 157 4; 158 13;
 159 4; 160 7; 161 2; 162 2; 168 1;
 169 4; 170 8; 171 6; 172 10; 173 13;
 174 12; 175 2; 176 1; 181 1; 182 1;
 183 1; 184 5; 185 4; 186 15; 187 5;
 188 22; 189 19; 190 4; 195 1; 197 2;
 198 1; 199 8; 200 2; 201 2; 202 1;
 204 31; 205 5; 206 1; 213 5; 214 16;
 215 116; 216 32; 217 7; 218 1; 219 2;
 231 1; 245 2; 246 245; 247 50; 248 13;
 249 1;

Name: 1934.5_Indole-3-carboxyaldehyde[1TMS]
DATE: 05/12/21
CASNO: 487-89-8
Formula: C9H7NO
SMILES: O=Cc(c1)c(c2)c(ccc2)n1
KEGG: C08493
CHEBI: -
InChI: 1/C9H7NO/c11-6-7-5-10-9-4-2-1-3-8(7)9/h1-6,10H
NIKKAJI: J26.057F
PUBCHEM: 10686
EXACT_MASS: 145.05276
DB#: 111
Synonym: Name:Indole-3-carboxaldehyde
Synonym: Name:Indole-3-carbaldehyde
Synonym: Name:Indole-3-carboxyaldehyde
Synonym: TMS:1
Synonym: RT(s):468.307
Synonym: RI:1934.5
Synonym: Sample (author):Kusano M, Fukushima A, Plant Science Center, RIKEN.
Num Peaks: 120
 60 6; 61 7; 62 19; 63 24; 64 8;
 65 7; 66 5; 67 5; 69 1; 70 8;
 71 4; 72 10; 73 999; 74 90; 75 55;
 76 13; 77 18; 78 5; 79 5; 80 1;
 83 3; 84 17; 85 3; 86 5; 87 10;
 88 29; 89 80; 90 11; 91 16; 92 4;
 93 3; 94 1; 98 1; 99 1; 100 3;
 101 21; 102 11; 103 28; 104 10; 105 12;
 106 2; 107 1; 113 1; 114 32; 115 85;
 116 38; 117 17; 118 5; 119 5; 120 2;
 127 2; 128 16; 129 10; 130 44; 131 15;
 132 11; 133 4; 134 3; 135 1; 140 1;
 141 6; 142 42; 143 33; 144 17; 145 11;
 146 17; 147 5; 148 2; 154 1; 155 3;
 156 12; 157 4; 158 14; 159 4; 160 7;
 161 2; 162 2; 168 1; 169 4; 170 9;
 171 6; 172 12; 173 15; 174 11; 175 1;
 176 1; 181 1; 182 1; 183 1; 184 4;
 185 5; 186 17; 187 7; 188 23; 189 20;
 190 4; 195 1; 197 2; 198 1; 199 11;
 200 3; 201 2; 202 1; 203 1; 204 29;
 205 5; 206 1; 213 5; 214 22; 215 122;
 216 33; 217 8; 218 1; 219 2; 231 1;
 245 2; 246 263; 247 53; 248 14; 249 1;


Name: 1207.6_Methylmalonic acid[2TMS]
DATE: 05/12/21
CASNO: 516-05-2
Formula: C4H6O4
SMILES: CC(C(O)=O)C(O)=O
KEGG: C02170
CHEBI: 30860
InChI: 1/C4H6O4/c1-2(3(5)6)4(7)8/h2H,1H3,(H,5,6)(H,7,8)/f/h5,7H
NIKKAJI: J6.302I
PUBCHEM: 5245
EXACT_MASS: 118.02661
DB#: 112
Synonym: Name:Methylmalonic acid
Synonym: Name:Methylmalonate
Synonym: TMS:2
Synonym: RT(s):283.802
Synonym: RI:1207.6
Synonym: Sample (author):Kusano M, Fukushima A, Plant Science Center, RIKEN.
Num Peaks: 80
 60 15; 61 38; 62 3; 63 2; 65 1;
 66 128; 67 11; 69 2; 70 7; 71 9;
 72 42; 73 815; 74 77; 75 186; 76 18;
 77 26; 78 1; 79 3; 81 1; 83 46;
 84 5; 85 9; 86 24; 87 10; 88 2;
 89 4; 93 3; 94 17; 95 2; 99 4;
 100 1; 101 3; 102 3; 103 9; 104 1;
 105 5; 113 32; 114 3; 115 19; 116 17;
 117 23; 118 3; 119 5; 129 20; 130 12;
 131 34; 132 6; 133 47; 134 6; 135 4;
 143 1; 145 1; 146 1; 147 999; 148 160;
 149 83; 150 8; 151 2; 157 14; 158 1;
 159 1; 163 4; 172 5; 173 1; 175 1;
 190 2; 191 1; 203 12; 204 2; 205 1;
 217 1; 218 41; 219 8; 220 3; 231 4;
 232 1; 247 46; 248 9; 249 4; 262 4;


Name: 1890.3_Pentachlorophenol[1TMS]
DATE: 05/12/21
CASNO: 87-86-5
Formula: C6HCl5O
SMILES: Oc(c(Cl)1)c(Cl)c(Cl)c(Cl)c(Cl)1
KEGG: C02575
CHEBI: 17642
InChI: 1/C6HCl5O/c7-1-2(8)4(10)6(12)5(11)3(1)9/h12H
NIKKAJI: J3.904G
PUBCHEM: 5570
EXACT_MASS: 263.847
DB#: 113
Synonym: Name:Pentachlorophenol
Synonym: Name:PCP
Synonym: TMS:1
Synonym: RT(s):459.364
Synonym: RI:1890.3
Synonym: Sample (author):Kusano M, Fukushima A, Plant Science Center, RIKEN.
Num Peaks: 227
 60 26; 61 13; 62 4; 63 238; 64 22;
 65 298; 66 22; 67 78; 69 1; 70 6;
 71 24; 72 27; 73 429; 74 56; 75 35;
 76 5; 77 14; 78 18; 79 94; 80 13;
 81 33; 82 3; 83 8; 84 9; 85 12;
 86 6; 87 26; 88 3; 89 15; 90 2;
 91 2; 92 22; 93 999; 94 85; 95 447;
 96 44; 97 45; 98 9; 99 15; 100 5;
 101 15; 102 5; 103 6; 104 4; 105 5;
 106 15; 107 34; 108 22; 109 42; 110 12;
 111 16; 112 5; 113 115; 114 10; 115 79;
 116 6; 117 27; 118 12; 119 13; 120 9;
 121 7; 122 2; 123 10; 124 2; 125 9;
 126 2; 127 7; 129 4; 130 87; 131 18;
 132 58; 133 33; 134 11; 135 25; 136 4;
 137 12; 138 2; 139 3; 141 18; 142 26;
 143 28; 144 19; 145 22; 146 6; 147 10;
 148 1; 149 3; 151 1; 152 1; 153 1;
 155 2; 157 6; 158 6; 159 6; 160 4;
 161 7; 162 7; 163 5; 164 2; 165 97;
 166 7; 167 92; 168 7; 169 30; 170 3;
 171 7; 172 4; 173 8; 174 3; 175 4;
 177 7; 178 1; 179 9; 180 3; 181 6;
 182 2; 183 2; 184 1; 185 1; 186 1;
 187 1; 188 1; 189 1; 191 4; 192 2;
 193 7; 194 3; 195 6; 196 2; 197 2;
 198 1; 200 19; 201 3; 202 26; 203 4;
 204 13; 205 3; 206 3; 207 3; 208 1;
 209 2; 211 1; 212 3; 213 1; 214 5;
 215 28; 216 10; 217 19; 218 5; 219 4;
 220 1; 221 1; 223 2; 225 2; 226 1;
 227 23; 228 10; 229 30; 230 13; 231 16;
 232 6; 233 4; 234 1; 235 19; 236 2;
 237 30; 238 3; 239 19; 240 2; 241 6;
 243 2; 245 2; 247 1; 249 5; 250 9;
 251 26; 252 15; 253 23; 254 8; 255 8;
 256 2; 257 2; 259 1; 261 1; 263 6;
 264 3; 265 10; 266 6; 267 7; 268 4;
 269 2; 270 1; 271 2; 272 1; 273 2;
 275 1; 285 7; 286 22; 287 17; 288 30;
 289 15; 290 16; 291 8; 292 4; 293 3;
 295 1; 320 2; 321 200; 322 35; 323 339;
 324 54; 325 232; 326 35; 327 81; 328 11;
 329 14; 330 2; 331 1; 336 38; 337 6;
 338 61; 339 10; 340 40; 341 6; 342 13;
 343 2; 344 2;

Name: 2168.1_Phytol[1TMS]
DATE: 05/12/21
CASNO: 150-86-7
Formula: C20H40O
SMILES: C(CCCC(CCCC(CCCC(=CCO)C)C)C)(C)C
KEGG: C01389
CHEBI: 17327
InChI: 1/C20H40O/c1-17(2)9-6-10-18(3)11-7-12-19(4)13-8-14-20(5)15-16-21/h15,17-19,21H,6-14,16H2,1-5H3/b20-15+/t18-,19-/m1/s1
NIKKAJI: -
PUBCHEM: 4582
EXACT_MASS: 296.30792
DB#: 114
Synonym: Name:Phytol
Synonym: TMS:1
Synonym: RT(s):512.922
Synonym: RI:2168.1
Synonym: Sample (author):Kusano M, Fukushima A, Plant Science Center, RIKEN.
Num Peaks: 108
 60 6; 61 29; 62 2; 63 2; 64 7;
 65 9; 66 4; 67 90; 68 9; 69 58;
 70 35; 71 81; 72 12; 73 594; 74 57;
 75 375; 76 34; 77 26; 78 2; 79 32;
 80 36; 81 182; 82 69; 83 63; 84 10;
 85 27; 86 2; 87 3; 88 1; 89 9;
 90 1; 91 11; 92 1; 93 11; 94 11;
 95 93; 96 52; 97 56; 98 8; 99 12;
 100 1; 101 18; 102 2; 103 47; 104 4;
 105 3; 107 6; 108 2; 109 37; 110 17;
 111 34; 112 8; 113 16; 114 2; 115 4;
 116 7; 117 9; 118 1; 121 3; 122 16;
 123 162; 124 64; 125 16; 126 10; 127 19;
 128 3; 129 9; 130 2; 131 1; 135 1;
 136 1; 137 12; 138 6; 139 3; 140 2;
 141 7; 142 3; 143 999; 144 126; 145 40;
 146 3; 149 1; 150 1; 151 5; 152 5;
 153 2; 155 2; 156 3; 157 15; 158 3;
 165 3; 166 1; 167 1; 169 2; 179 2;
 180 1; 181 1; 182 6; 183 1; 185 3;
 193 2; 196 3; 197 1; 213 10; 214 2;
 278 5; 279 1; 353 2;

Name: 1385.4_O-Acetyl-L-serine[2TMS]
DATE: 05/12/21
CASNO: 66638-22-0
Formula: C5H9NO4
SMILES: CC(=O)OCC(N)C(O)=O
KEGG: -
CHEBI: -
InChI: 1/C5H9NO4/c1-3(7)10-2-4(6)5(8)9/h4H,2,6H2,1H3,(H,8,9)/t4-/m0/s1/f/h8H
NIKKAJI: -
PUBCHEM: -
EXACT_MASS: 147.05316
DB#: 115
Synonym: Std Compound Name:O-Acetyl-L-Serine hydrochloride
Synonym: Std Compound CASNO:66638-22-0
Synonym: Name:O-Acetyl-L-serine
Synonym: TMS:2
Synonym: RT(s):338.914
Synonym: RI:1385.4
Synonym: Sample (author):Kusano M, Fukushima A, Plant Science Center, RIKEN.
Num Peaks: 73
 60 48; 61 45; 66 4; 70 11; 71 7;
 72 39; 73 999; 74 108; 75 281; 76 22;
 77 26; 83 1; 84 110; 85 10; 86 21;
 87 7; 88 17; 89 11; 91 1; 98 3;
 99 1; 100 153; 101 26; 102 39; 103 25;
 104 1; 105 1; 114 37; 115 20; 116 370;
 117 97; 118 21; 119 6; 128 1; 129 5;
 130 17; 131 25; 132 396; 133 78; 134 21;
 135 2; 142 5; 144 41; 145 5; 146 4;
 147 143; 148 24; 149 15; 156 2; 157 1;
 158 21; 159 9; 160 2; 163 1; 172 14;
 173 1; 174 632; 175 82; 176 30; 186 11;
 188 22; 189 3; 190 1; 203 1; 216 57;
 217 11; 218 84; 219 15; 220 4; 231 10;
 232 2; 248 4; 276 2;

Name: 1497_N-Acetyl-DL-serine[2TMS]
DATE: 05/12/21
CASNO: 97-14-3
Formula: C5H9NO4
SMILES: OCC(NC(C)=O)C(O)=O
KEGG: -
CHEBI: -
InChI: 1/C5H9NO4/c1-3(8)6-4(2-7)5(9)10/h4,7H,2H2,1H3,(H,6,8)(H,9,10)/f/h6,9H
NIKKAJI: -
PUBCHEM: -
EXACT_MASS: 147.05316
DB#: 116
Synonym: Name:N-Acetyl-DL-serine
Synonym: TMS:2
Synonym: RT(s):369.241
Synonym: RI:1497
Synonym: Sample (author):Kusano M, Fukushima A, Plant Science Center, RIKEN.
Num Peaks: 113
 60 17; 61 46; 62 4; 63 3; 65 1;
 66 5; 67 2; 68 4; 69 2; 70 10;
 71 8; 72 30; 73 999; 74 101; 75 285;
 76 30; 77 42; 78 5; 79 21; 80 2;
 82 3; 83 3; 84 90; 85 15; 86 15;
 87 15; 88 22; 89 15; 90 3; 91 3;
 92 1; 93 2; 94 1; 95 1; 98 6;
 99 35; 100 104; 101 68; 102 24; 103 220;
 104 21; 105 11; 111 5; 112 21; 113 3;
 114 13; 115 15; 116 293; 117 54; 118 19;
 119 7; 120 1; 127 1; 128 6; 129 12;
 130 22; 131 23; 132 131; 133 52; 134 11;
 135 5; 140 2; 141 1; 142 18; 143 31;
 144 102; 145 20; 146 18; 147 99; 148 16;
 149 15; 150 2; 151 1; 156 26; 157 11;
 158 73; 159 15; 160 6; 161 1; 163 1;
 171 68; 172 11; 173 7; 174 95; 175 14;
 176 5; 177 2; 184 14; 185 2; 186 136;
 187 18; 188 7; 189 2; 190 1; 201 26;
 202 4; 203 1; 204 3; 217 20; 218 7;
 219 3; 231 1; 232 1; 248 5; 249 1;
 258 3; 261 79; 262 17; 263 7; 264 1;
 276 16; 277 3; 278 1;

Name: 2044.8_cysteinylglycine[nTMS]
DATE: 05/12/21
CASNO: 19246-18-5
Formula: C5H10N2O3S
SMILES: NC(CS)C(=O)NCC(O)=O
KEGG: -
CHEBI: -
InChI: 1/C5H10N2O3S/c6-3(2-11)5(10)7-1-4(8)9/h3,11H,1-2,6H2,(H,7,10)(H,8,9)/t3-/m0/s1/f/h7-8H
NIKKAJI: -
PUBCHEM: -
EXACT_MASS: 178.04121
DB#: 117
Synonym: Name:cysteinylglycine
Synonym: TMS:n
Synonym: RT(s):489.955
Synonym: RI:2044.8
Synonym: Sample (author):Kusano M, Fukushima A, Plant Science Center, RIKEN.
Num Peaks: 139
 60 15; 61 19; 62 2; 63 2; 66 1;
 67 2; 69 1; 70 11; 71 7; 72 37;
 73 999; 74 110; 75 133; 76 16; 77 28;
 78 3; 79 9; 81 4; 82 2; 83 3;
 84 6; 85 11; 86 28; 87 8; 88 13;
 89 5; 90 6; 91 28; 92 4; 93 5;
 95 1; 97 1; 98 8; 99 4; 100 115;
 101 39; 102 27; 103 7; 104 4; 105 7;
 106 6; 107 1; 112 2; 113 7; 114 15;
 115 31; 116 61; 117 17; 118 7; 119 8;
 120 2; 121 1; 125 2; 126 1; 127 2;
 128 4; 129 11; 130 26; 131 10; 132 79;
 133 17; 134 8; 135 2; 140 1; 141 11;
 142 9; 143 4; 144 3; 145 2; 146 22;
 147 38; 148 40; 149 11; 150 3; 151 1;
 153 1; 154 2; 155 5; 156 4; 157 17;
 158 34; 159 6; 160 5; 161 1; 162 1;
 163 2; 169 1; 170 1; 171 2; 172 5;
 173 1; 174 2; 176 3; 177 1; 183 1;
 184 1; 185 14; 186 3; 187 2; 188 2;
 189 1; 190 1; 199 1; 201 1; 202 1;
 203 1; 204 6; 205 1; 206 1; 215 1;
 216 1; 217 1; 218 1; 219 3; 220 500;
 221 101; 222 72; 223 11; 224 4; 232 5;
 233 1; 247 1; 248 1; 260 2; 262 1;
 272 1; 273 3; 274 1; 275 73; 276 16;
 277 6; 278 1; 289 1; 290 3; 361 1;
 378 1; 379 8; 380 2; 381 1;

Name: 1656.6_DL-Homocysteine[3TMS]
DATE: 05/12/21
CASNO: 454-29-5
Formula: C4H9NO2S
SMILES: NC(CCS)C(O)=O
KEGG: -
CHEBI: -
InChI: 1/C4H9NO2S/c5-3(1-2-8)4(6)7/h3,8H,1-2,5H2,(H,6,7)/f/h6H
NIKKAJI: -
PUBCHEM: -
EXACT_MASS: 135.0354
DB#: 118
Synonym: Name:DL-Homocysteine
Synonym: TMS:3
Synonym: RT(s):408.148
Synonym: RI:1656.6
Synonym: Sample (author):Kusano M, Fukushima A, Plant Science Center, RIKEN.
Num Peaks: 122
 60 15; 61 13; 62 1; 63 2; 66 4;
 67 1; 69 1; 70 10; 71 6; 72 22;
 73 999; 74 89; 75 84; 76 8; 77 22;
 78 1; 79 3; 82 2; 83 7; 84 5;
 85 6; 86 10; 87 5; 88 2; 89 1;
 90 6; 91 15; 92 2; 93 3; 96 2;
 97 2; 98 10; 99 3; 100 93; 101 21;
 102 11; 103 10; 104 2; 105 4; 106 1;
 110 1; 112 10; 113 3; 114 33; 115 12;
 116 4; 117 10; 118 6; 119 96; 120 10;
 121 8; 126 7; 127 3; 128 418; 129 62;
 130 29; 131 15; 132 13; 133 26; 134 4;
 135 3; 140 1; 142 1; 144 3; 145 1;
 146 5; 147 93; 148 16; 149 12; 150 1;
 156 1; 157 1; 158 2; 159 1; 160 4;
 161 2; 162 6; 163 5; 164 1; 165 1;
 172 7; 173 4; 174 5; 175 1; 176 1;
 179 1; 186 1; 188 3; 189 2; 190 1;
 191 1; 200 2; 202 24; 203 7; 204 3;
 205 1; 216 1; 218 21; 219 44; 220 9;
 221 4; 230 7; 231 2; 232 7; 233 1;
 234 230; 235 50; 236 30; 237 4; 238 1;
 245 4; 246 5; 261 9; 262 2; 263 1;
 308 9; 309 3; 310 2; 336 1; 351 14;
 352 4; 353 2;

Name: 2516_DL-Homocystine[3TMS]
DATE: 05/12/21
CASNO: 870-93-9
Formula: C8H16N2O4S2
SMILES: OC(=O)C(N)CCSSCCC(N)C(O)=O
KEGG: -
CHEBI: -
InChI: 1/C8H16N2O4S2/c9-5(7(11)12)1-3-15-16-4-2-6(10)8(13)14/h5-6H,1-4,9-10H2,(H,11,12)(H,13,14)/t5-,6-/m0/s1/f/h11,13H
NIKKAJI: -
PUBCHEM: -
EXACT_MASS: 268.05515
DB#: 119
Synonym: Name:DL-Homocystine
Synonym: TMS:3
Synonym: RT(s):571.564
Synonym: RI:2516
Synonym: Sample (author):Kusano M, Fukushima A, Plant Science Center, RIKEN.
Num Peaks: 145
 60 18; 61 16; 62 1; 63 1; 64 1;
 66 3; 67 1; 69 1; 70 7; 71 5;
 72 20; 73 999; 74 94; 75 93; 76 9;
 77 21; 78 2; 79 4; 82 3; 83 2;
 84 7; 85 7; 86 13; 87 6; 88 68;
 89 6; 90 9; 91 11; 92 2; 93 3;
 95 1; 96 1; 97 2; 98 10; 99 3;
 100 115; 101 17; 102 10; 103 22; 104 3;
 105 15; 106 1; 107 1; 110 1; 112 10;
 113 2; 114 40; 115 19; 116 6; 117 10;
 118 11; 119 12; 120 2; 121 1; 122 1;
 126 7; 127 2; 128 874; 129 120; 130 47;
 131 18; 132 20; 133 26; 134 5; 135 3;
 141 1; 142 1; 144 3; 145 1; 146 10;
 147 98; 148 17; 149 12; 150 1; 151 1;
 156 2; 157 1; 158 3; 159 2; 160 291;
 161 72; 162 60; 163 9; 164 3; 165 1;
 172 7; 173 2; 174 5; 175 1; 176 1;
 186 1; 188 15; 189 3; 190 5; 191 2;
 192 1; 193 1; 194 3; 198 1; 202 22;
 203 6; 204 3; 205 1; 206 5; 207 1;
 212 1; 216 2; 217 1; 218 100; 219 24;
 220 10; 221 3; 222 4; 223 2; 229 1;
 230 1; 232 1; 234 5; 235 1; 236 1;
 244 2; 245 1; 246 3; 247 1; 248 1;
 260 1; 261 1; 262 2; 274 2; 277 7;
 278 213; 279 57; 280 32; 281 6; 282 1;
 291 7; 292 1; 312 18; 313 4; 314 3;
 336 1; 338 2; 351 2; 439 1; 556 1;


Name: 2793.1_S-ADENOSYL-L-METHIONINE[3TMS]
DATE: 05/12/21
CASNO: 24346-00-7
Formula: C15H23N6O5S
SMILES: OC(=O)C(N)CC[S+1](C)CC(O1)C(O)C(O)C1n(c3)c(n2)c(n3)c(N)nc2
KEGG: -
CHEBI: -
InChI: 1/C15H22N6O5S/c1-27(3-2-7(16)15(24)25)4-8-10(22)11(23)14(26-8)21-6-20-9-12(17)18-5-19-13(9)21/h5-8,10-11,14,22-23H,2-4,16H2,1H3,(H2-,17,18,19,24,25)/p+1/t7?,8-,10-,11-,14-,27+/m1/s1/fC15H23N6O5S/h24H,17H2/q+1
NIKKAJI: -
PUBCHEM: -
EXACT_MASS: 399.14506
DB#: 120
Synonym: Name:S-ADENOSYL-L-METHIONINE
Synonym: TMS:3
Synonym: RT(s):613.342
Synonym: RI:2793.1
Synonym: Sample (author):Kusano M, Fukushima A, Plant Science Center, RIKEN.
Num Peaks: 193
 60 7; 61 181; 62 7; 63 8; 64 1;
 65 4; 66 4; 67 4; 69 8; 70 9;
 71 8; 72 16; 73 999; 74 96; 75 78;
 76 6; 77 9; 78 1; 79 5; 80 1;
 81 8; 82 3; 83 4; 84 30; 85 24;
 86 7; 87 19; 88 2; 89 5; 90 1;
 91 3; 92 2; 93 2; 94 1; 95 3;
 96 2; 97 9; 98 4; 99 23; 100 7;
 101 24; 102 4; 103 31; 104 2; 105 15;
 106 2; 107 2; 108 3; 109 9; 110 3;
 111 21; 112 3; 113 6; 114 2; 115 14;
 116 11; 117 9; 118 2; 119 7; 120 2;
 121 2; 122 1; 123 4; 124 2; 125 3;
 126 2; 127 11; 128 1; 129 58; 130 8;
 131 15; 132 3; 133 21; 134 3; 135 6;
 136 3; 137 4; 138 7; 139 2; 140 2;
 141 5; 142 15; 143 23; 144 3; 145 5;
 146 1; 147 73; 148 12; 149 14; 150 3;
 151 3; 152 1; 153 3; 154 1; 155 2;
 156 2; 157 6; 158 2; 159 2; 160 1;
 161 2; 162 5; 163 3; 164 6; 165 32;
 166 7; 167 2; 168 1; 169 123; 170 18;
 171 12; 172 2; 173 6; 174 2; 175 176;
 176 32; 177 19; 178 4; 179 3; 180 8;
 181 3; 182 1; 185 1; 187 1; 188 246;
 189 41; 190 25; 191 10; 192 95; 193 15;
 194 4; 201 3; 202 1; 203 1; 204 7;
 205 3; 206 22; 207 35; 208 61; 209 13;
 210 3; 215 2; 216 1; 217 17; 218 5;
 219 4; 220 5; 221 1; 230 2; 231 2;
 232 1; 234 4; 235 4; 236 327; 237 56;
 238 16; 239 2; 243 5; 244 2; 245 26;
 246 6; 247 3; 248 1; 258 2; 259 2;
 260 1; 262 2; 264 7; 265 2; 266 1;
 278 4; 279 3; 280 11; 281 3; 282 1;
 289 3; 290 1; 291 1; 292 1; 306 5;
 307 1; 308 1; 322 2; 334 3; 335 1;
 338 3; 376 2; 466 2; 497 2; 498 9;
 499 4; 500 2; 513 2;

Name: 2819.1_Harmaline[1TMS]
DATE: 05/12/21
CASNO: 6027-98-1
Formula: C13H14N2O
SMILES: COc(c3)cc(=N1)c(c3)=C(C2)C(=C(C)NC2)1
KEGG: -
CHEBI: -
InChI: 1/C13H14N2O/c1-8-13-11(5-6-14-8)10-4-3-9(16-2)7-12(10)15-13/h3-4,7,14H,5-6H2,1-2H3
NIKKAJI: -
PUBCHEM: -
EXACT_MASS: 214.11061
DB#: 121
Synonym: Name:Harmaline
Synonym: TMS:1
Synonym: RT(s):612.979
Synonym: RI:2819.1
Synonym: Sample (author):Kusano M, Fukushima A, Plant Science Center, RIKEN.
Num Peaks: 121
 60 11; 61 6; 62 2; 63 6; 64 1;
 65 2; 70 4; 71 3; 72 9; 73 541;
 74 52; 75 23; 76 4; 77 10; 78 3;
 79 2; 83 1; 84 3; 85 3; 86 253;
 87 24; 88 12; 89 43; 90 6; 91 2;
 92 1; 98 1; 99 2; 100 106; 101 21;
 102 21; 103 9; 104 2; 105 1; 108 1;
 113 2; 114 6; 115 13; 116 22; 117 17;
 118 3; 119 2; 126 1; 127 3; 128 7;
 129 9; 130 29; 131 13; 132 6; 133 2;
 134 1; 140 2; 141 3; 142 10; 143 6;
 144 11; 145 5; 146 4; 147 2; 148 1;
 154 2; 155 4; 156 6; 157 12; 158 14;
 159 18; 160 10; 161 1; 162 1; 168 2;
 169 4; 170 9; 171 4; 172 10; 173 5;
 174 999; 175 157; 176 75; 177 9; 178 1;
 183 1; 184 5; 185 19; 186 7; 187 2;
 188 1; 189 1; 190 33; 191 6; 192 3;
 198 4; 199 7; 200 26; 201 9; 202 6;
 203 1; 204 1; 212 1; 213 15; 214 4;
 215 3; 216 9; 217 4; 218 1; 228 1;
 229 1; 230 1; 231 2; 232 1; 243 2;
 244 1; 245 1; 257 3; 258 2; 259 2;
 273 1; 286 1; 289 1; 374 1; 405 5;
 406 2;

Name: 1876.8_Histamine[3TMS]
DATE: 05/12/21
CASNO: 51-45-6
Formula: C5H9N3
SMILES: NCCc(c1)ncn1
KEGG: C00388
CHEBI: 18295
InChI: 1/C5H9N3/c6-2-1-5-3-7-4-8-5/h3-4H,1-2,6H2,(H,7,8)/f/h8H
NIKKAJI: J4.117C
PUBCHEM: 3678
EXACT_MASS: 111.07965
DB#: 122
Synonym: Name:2-(4-Imidazolyl)ethylamine
Synonym: Name:Histamine
Synonym: Name:1H-Imidazole-4-ethanamine
Synonym: TMS:3
Synonym: RT(s):451.939
Synonym: RI:1876.8
Synonym: Sample (author):Kusano M, Fukushima A, Plant Science Center, RIKEN.
Num Peaks: 126
 60 12; 61 5; 66 1; 67 2; 69 3;
 70 15; 71 8; 72 20; 73 999; 74 79;
 75 27; 76 2; 77 8; 78 2; 79 15;
 80 2; 81 5; 82 3; 83 8; 84 24;
 85 11; 86 271; 87 26; 88 10; 89 1;
 95 2; 96 2; 97 2; 98 8; 99 4;
 100 133; 101 19; 102 12; 103 2; 109 1;
 110 3; 111 5; 112 11; 113 6; 114 4;
 115 4; 116 11; 117 10; 118 2; 119 1;
 123 2; 124 1; 125 3; 126 2; 127 2;
 128 1; 129 2; 130 49; 131 12; 132 6;
 133 1; 135 1; 136 1; 137 3; 138 3;
 139 4; 140 2; 141 2; 142 2; 143 1;
 144 2; 145 1; 146 7; 147 2; 148 1;
 149 2; 150 3; 151 3; 152 2; 153 11;
 154 13; 155 4; 156 1; 158 3; 160 1;
 164 2; 165 1; 166 10; 167 3; 168 3;
 170 4; 171 1; 172 6; 173 2; 174 727;
 175 119; 176 58; 177 6; 178 1; 180 1;
 181 1; 182 1; 184 2; 185 1; 195 1;
 197 2; 198 1; 208 1; 210 1; 211 3;
 212 2; 222 1; 223 1; 224 28; 225 9;
 226 96; 227 22; 228 8; 229 1; 238 5;
 239 2; 240 7; 241 1; 254 2; 310 1;
 311 2; 312 59; 313 18; 314 8; 315 1;
 326 1;

Name: 1454.2_(S)-1-Aminoethylphosphonic acid[3TMS]
DATE: 05/12/21
CASNO: 66068-76-6
Formula: C2H8NO3P
SMILES: CC(N)P(O)(O)=O
KEGG: -
CHEBI: -
InChI: 1/C2H8NO3P/c1-2(3)7(4,5)6/h2H,3H2,1H3,(H2,4,5,6)/t2-/m0/s1/f/h4-5H
NIKKAJI: -
PUBCHEM: -
EXACT_MASS: 125.02418
DB#: 123
Synonym: Name:(S)-1-Aminoethylphosphonic acid
Synonym: TMS:3
Synonym: RT(s):352.84
Synonym: RI:1454.2
Synonym: Sample (author):Kusano M, Fukushima A, Plant Science Center, RIKEN.
Num Peaks: 106
 60 21; 61 33; 62 2; 63 3; 66 3;
 67 1; 69 1; 70 16; 71 7; 72 23;
 73 827; 74 68; 75 47; 76 4; 77 47;
 78 4; 79 14; 80 1; 82 1; 83 2;
 84 5; 85 2; 86 14; 87 4; 88 1;
 89 3; 90 1; 91 5; 92 1; 93 1;
 96 2; 98 3; 99 2; 100 99; 101 14;
 102 7; 103 9; 104 2; 105 7; 106 1;
 107 4; 113 1; 114 19; 115 34; 116 999;
 117 109; 118 38; 119 10; 120 2; 121 34;
 122 3; 123 2; 130 1; 131 14; 132 4;
 133 47; 134 7; 135 62; 136 7; 137 5;
 147 62; 148 10; 149 10; 150 1; 151 7;
 152 1; 164 2; 165 2; 174 1; 177 4;
 178 1; 179 2; 181 2; 190 3; 191 5;
 192 1; 193 2; 194 1; 195 44; 196 7;
 197 5; 207 58; 208 12; 209 11; 210 5;
 211 24; 212 4; 213 1; 221 1; 223 1;
 225 7; 226 3; 227 3; 283 20; 284 7;
 285 3; 297 2; 298 133; 299 36; 300 19;
 301 3; 326 6; 327 1; 328 1; 341 5;
 342 1;

Name: 1765.6_1-Methylhistamine[2TMS]
DATE: 05/12/21
CASNO: 6481-48-7
Formula: C6H11N3
SMILES: NCCc(n1)cn(C)c1
KEGG: -
CHEBI: -
InChI: 1/C6H11N3/c1-9-4-6(2-3-7)8-5-9/h4-5H,2-3,7H2,1H3
NIKKAJI: J415.011B
PUBCHEM: -
EXACT_MASS: 125.0953
DB#: 124
Synonym: Std Compound Name:1-Methylhistamine dihydrochloride
Synonym: Std Compound CASNO:6481-48-7
Synonym: Name:1-Methylhistamine
Synonym: TMS:2
Synonym: RT(s):428.142
Synonym: RI:1765.6
Synonym: Sample (author):Kusano M, Fukushima A, Plant Science Center, RIKEN.
Num Peaks: 126
 60 24; 61 10; 64 1; 65 2; 66 10;
 67 14; 68 7; 69 6; 70 21; 71 12;
 72 27; 73 999; 74 82; 75 28; 76 2;
 77 6; 78 4; 79 22; 80 5; 81 23;
 82 9; 83 13; 84 23; 85 16; 86 487;
 87 46; 88 19; 89 1; 90 1; 91 1;
 92 1; 93 1; 94 2; 95 77; 96 37;
 97 24; 98 15; 99 8; 100 228; 101 34;
 102 22; 103 3; 104 1; 107 6; 108 9;
 109 12; 110 5; 111 4; 112 33; 113 12;
 114 9; 115 6; 116 16; 117 18; 118 4;
 119 1; 120 4; 121 1; 122 1; 123 4;
 124 3; 125 4; 126 21; 127 9; 128 3;
 129 3; 130 62; 131 15; 132 9; 133 2;
 134 1; 135 5; 136 1; 137 4; 138 2;
 139 10; 140 4; 141 3; 142 2; 144 4;
 145 1; 146 20; 147 4; 148 2; 149 1;
 150 3; 151 4; 152 2; 153 9; 154 4;
 155 2; 156 1; 158 4; 159 1; 160 1;
 164 2; 165 5; 166 4; 167 6; 168 131;
 169 21; 170 7; 171 1; 172 8; 173 2;
 174 718; 175 129; 176 63; 177 7; 178 2;
 179 1; 180 56; 181 10; 182 7; 183 1;
 194 1; 196 4; 224 1; 238 2; 252 2;
 253 1; 254 118; 255 28; 256 10; 257 1;
 268 2;

Name: 1734.5_2-Aminoethylphosphonic acid[3TMS]
DATE: 05/12/21
CASNO: 2041-14-7
Formula: C2H8NO3P
SMILES: NCCP(O)(O)=O
KEGG: -
CHEBI: -
InChI: 1/C2H8NO3P/c3-1-2-7(4,5)6/h1-3H2,(H2,4,5,6)/f/h4-5H
NIKKAJI: J13.761H
PUBCHEM: -
EXACT_MASS: 125.02418
DB#: 125
Synonym: Name:2-Aminoethylphosphonic acid
Synonym: TMS:3
Synonym: RT(s):421.265
Synonym: RI:1734.5
Synonym: Sample (author):Kusano M, Fukushima A, Plant Science Center, RIKEN.
Num Peaks: 177
 60 13; 61 14; 62 1; 63 2; 66 1;
 70 8; 71 7; 72 28; 73 999; 74 83;
 75 48; 76 4; 77 30; 78 3; 79 14;
 83 2; 84 4; 85 7; 86 97; 87 14;
 88 5; 89 3; 90 1; 91 2; 92 1;
 93 1; 96 1; 97 1; 98 3; 99 3;
 100 64; 101 11; 102 8; 103 9; 104 2;
 105 6; 106 1; 107 4; 112 1; 113 8;
 114 66; 115 28; 116 13; 117 14; 118 4;
 119 15; 120 2; 121 15; 122 1; 123 1;
 128 1; 129 5; 130 81; 131 35; 132 18;
 133 60; 134 11; 135 63; 136 8; 137 6;
 142 1; 143 2; 144 2; 145 2; 146 33;
 147 62; 148 12; 149 10; 150 1; 151 6;
 152 1; 156 2; 157 1; 158 4; 159 1;
 160 4; 161 1; 162 1; 163 3; 164 1;
 165 4; 166 1; 167 1; 170 1; 171 1;
 172 100; 173 19; 174 167; 175 31; 176 16;
 177 8; 178 2; 179 5; 180 1; 181 10;
 182 2; 183 1; 187 3; 188 7; 189 5;
 190 3; 191 17; 192 11; 193 14; 194 5;
 195 15; 196 3; 197 1; 203 1; 204 1;
 205 3; 206 3; 207 35; 208 13; 209 38;
 210 8; 211 10; 212 1; 221 2; 222 1;
 223 2; 224 2; 225 22; 226 5; 227 2;
 236 3; 237 7; 238 2; 239 1; 251 1;
 252 1; 254 1; 266 5; 267 2; 268 1;
 269 1; 281 1; 282 7; 283 6; 284 2;
 285 1; 294 3; 295 1; 296 1; 297 22;
 298 48; 299 16; 300 7; 301 1; 308 1;
 309 1; 310 28; 311 8; 312 19; 313 8;
 314 3; 315 1; 324 2; 325 3; 326 2;
 339 1; 340 24; 341 8; 342 4; 343 1;
 368 1; 382 2; 383 1; 396 4; 397 22;
 398 249; 399 95; 400 53; 401 15; 402 4;
 403 1; 412 1;

Name: 2626.2_2'-Deoxyadenosine[3TMS]
DATE: 05/12/21
CASNO: 16373-93-6
Formula: C10H13N5O3
SMILES: OCC(O1)C(O)CC1n(c3)c(n2)c(n3)c(N)nc2
KEGG: -
CHEBI: -
InChI: 1/C10H13N5O3/c11-9-8-10(13-3-12-9)15(4-14-8)7-1-5(17)6(2-16)18-7/h3-7,16-17H,1-2H2,(H2,11,12,13)/t5-,6+,7+/m0/s1/f/h11H2
NIKKAJI: -
PUBCHEM: -
EXACT_MASS: 251.10184
DB#: 126
Synonym: Name:2'-Deoxyadenosine
Synonym: TMS:3
Synonym: RT(s):584.269
Synonym: RI:2626.2
Synonym: Sample (author):Kusano M, Fukushima A, Plant Science Center, RIKEN.
Num Peaks: 192
 60 10; 61 11; 62 1; 63 1; 64 1;
 65 2; 66 7; 67 4; 68 1; 69 4;
 70 10; 71 10; 72 23; 73 999; 74 89;
 75 94; 76 9; 77 11; 78 2; 79 9;
 80 3; 81 100; 82 8; 83 5; 84 33;
 85 23; 86 7; 87 7; 88 3; 89 8;
 90 1; 91 1; 92 2; 93 2; 94 2;
 95 4; 96 5; 97 5; 98 5; 99 24;
 100 9; 101 37; 102 5; 103 235; 104 22;
 105 11; 106 1; 107 2; 108 6; 109 7;
 110 8; 111 27; 112 4; 113 10; 114 2;
 115 7; 116 6; 117 44; 118 6; 119 7;
 120 2; 121 2; 122 2; 123 5; 124 2;
 125 5; 126 2; 127 7; 128 2; 129 22;
 130 4; 131 10; 132 2; 133 22; 134 4;
 135 9; 136 5; 137 6; 138 8; 139 2;
 140 1; 141 2; 142 11; 143 10; 144 2;
 145 20; 146 3; 147 36; 148 7; 149 7;
 150 4; 151 5; 152 2; 153 1; 155 23;
 156 4; 157 6; 158 1; 159 1; 161 2;
 162 7; 163 3; 164 20; 165 48; 166 12;
 167 3; 169 17; 170 19; 171 12; 172 3;
 173 1; 174 2; 175 2; 176 10; 177 5;
 178 3; 179 3; 180 28; 181 8; 182 2;
 188 1; 189 12; 190 8; 191 12; 192 302;
 193 49; 194 14; 195 1; 198 1; 199 1;
 200 1; 201 1; 202 2; 203 1; 204 3;
 205 3; 206 32; 207 314; 208 202; 209 40;
 210 8; 211 1; 215 2; 217 19; 218 32;
 219 12; 220 5; 221 3; 222 1; 231 1;
 232 2; 233 4; 234 17; 235 5; 236 113;
 237 38; 238 8; 239 2; 245 3; 246 2;
 249 1; 250 1; 259 1; 260 1; 262 1;
 264 6; 265 1; 266 2; 278 1; 279 3;
 280 5; 281 1; 282 1; 288 1; 306 1;
 322 1; 334 1; 335 1; 348 1; 349 3;
 350 2; 351 2; 362 1; 364 1; 377 2;
 378 1; 452 4; 453 2; 466 1; 467 9;
 468 4; 469 2;

Name: 3077.7_2'-Deoxyadenosine 5'-monophosphate[6TMS]
DATE: 05/12/21
CASNO: 653-63-4
Formula: C10H14N5O6P
SMILES: Nc(n3)c(n2)c(nc3)n(c2)[C@@H](C1)O[C@H](COP(O)(O)=O)[C@@H](O)1
KEGG: C00360
CHEBI: 17713
InChI: 1/C10H14N5O6P/c11-9-8-10(13-3-12-9)15(4-14-8)7-1-5(16)6(21-7)2-20-22(17,18)19/h3-7,16H,1-2H2,(H2,11,12,13)(H2,17,18,19)/t5-,6+,7+/m0/s1/f/h17-18H,11H2
NIKKAJI: J205.943F
PUBCHEM: 3651
EXACT_MASS: 331.06817
DB#: 127
Synonym: Name:2'-Deoxyadenosine 5'-phosphate
Synonym: Name:Deoxyadenosine monophosphate
Synonym: Name:Deoxyadenylic acid
Synonym: Name:2'-Deoxyadenosine 5'-monophosphate
Synonym: Name:dAMP
Synonym: TMS:6
Synonym: RT(s):656.307
Synonym: RI:3077.7
Synonym: Sample (author):Kusano M, Fukushima A, Plant Science Center, RIKEN.
Num Peaks: 172
 60 3; 61 4; 63 1; 65 1; 66 1;
 67 1; 70 3; 71 4; 72 8; 73 360;
 74 38; 75 31; 76 3; 77 12; 79 2;
 80 2; 81 999; 82 59; 83 5; 84 12;
 85 11; 86 3; 87 2; 88 1; 89 2;
 91 1; 92 1; 93 1; 95 1; 96 1;
 97 2; 98 2; 99 9; 100 3; 101 11;
 102 1; 103 8; 104 1; 105 1; 107 1;
 108 1; 109 3; 110 2; 111 9; 112 1;
 113 4; 115 3; 116 1; 117 2; 119 2;
 121 1; 122 1; 123 2; 124 1; 125 1;
 127 10; 128 2; 129 15; 130 2; 131 2;
 133 18; 134 3; 135 9; 136 5; 137 5;
 138 3; 139 1; 141 1; 142 19; 143 7;
 144 1; 145 1; 147 12; 148 2; 149 3;
 150 1; 151 4; 152 1; 153 1; 155 7;
 156 1; 157 1; 162 3; 163 1; 164 6;
 165 20; 166 4; 167 2; 169 5; 170 15;
 171 8; 172 1; 176 3; 177 2; 178 1;
 179 1; 180 3; 181 5; 182 1; 183 2;
 189 1; 190 1; 191 4; 192 84; 193 16;
 194 4; 195 4; 196 1; 197 1; 204 1;
 205 2; 206 15; 207 29; 208 34; 209 6;
 210 2; 211 32; 212 5; 213 3; 218 10;
 219 2; 220 2; 221 4; 222 1; 225 5;
 226 1; 227 7; 228 1; 229 1; 232 1;
 233 3; 234 4; 235 5; 236 17; 237 3;
 243 2; 246 1; 253 2; 260 1; 264 3;
 277 1; 278 2; 279 3; 280 1; 285 1;
 286 1; 288 4; 289 1; 294 1; 299 14;
 300 4; 301 1; 314 1; 315 35; 316 9;
 317 4; 318 1; 323 14; 324 3; 325 1;
 334 1; 335 1; 336 1; 349 3; 350 1;
 362 1; 377 2; 378 3; 387 1; 397 1;
 604 2; 605 1;

Name: 2087.8_3,4-Dihydroxy-L-phenylalanine[4TMS]
DATE: 05/12/21
CASNO: 59-92-7
Formula: C9H11NO4
SMILES: OC(=O)[C@@H](N)Cc(c1)cc(O)c(O)c1
KEGG: C00355
CHEBI: 15765
InChI: 1/C9H11NO4/c10-6(9(13)14)3-5-1-2-7(11)8(12)4-5/h1-2,4,6,11-12H,3,10H2,(H,13,14)/t6-/m0/s1/f/h13H
NIKKAJI: J9.225H
PUBCHEM: 3648
EXACT_MASS: 197.06881
DB#: 128
Synonym: Name:3,4-Dihydroxy-L-phenylalanine
Synonym: Name:L-Dopa
Synonym: Name:Levodopa
Synonym: Name:L-beta-(3,4-Dihydroxyphenyl)alanine
Synonym: Name:Dihydroxy-L-phenylalanine
Synonym: Name:3-Hydroxy-L-tyrosine
Synonym: TMS:4
Synonym: RT(s):493.683
Synonym: RI:2087.8
Synonym: Sample (author):Kusano M, Fukushima A, Plant Science Center, RIKEN.
Num Peaks: 135
 60 3; 61 5; 63 1; 65 1; 66 1;
 67 1; 70 4; 71 3; 72 14; 73 999;
 74 87; 75 59; 76 5; 77 15; 78 3;
 79 4; 82 1; 83 2; 84 2; 85 2;
 86 7; 87 2; 89 2; 91 4; 92 1;
 93 1; 95 1; 97 1; 98 1; 99 1;
 100 109; 101 21; 102 8; 103 9; 104 6;
 105 7; 107 1; 115 6; 116 2; 117 7;
 118 2; 119 6; 120 1; 121 1; 122 1;
 128 1; 129 2; 130 14; 131 14; 132 14;
 133 18; 134 3; 135 3; 136 1; 137 1;
 144 1; 145 1; 146 3; 147 66; 148 12;
 149 15; 150 3; 151 2; 158 1; 159 2;
 160 3; 161 3; 162 1; 163 6; 164 1;
 165 2; 166 2; 167 1; 172 1; 174 3;
 175 1; 176 1; 177 3; 178 1; 179 68;
 180 12; 181 13; 182 2; 188 1; 190 1;
 191 5; 192 1; 193 2; 195 1; 202 1;
 203 4; 204 1; 205 1; 207 2; 209 1;
 217 1; 218 537; 219 101; 220 45; 221 6;
 222 1; 223 1; 237 2; 251 1; 265 2;
 266 1; 267 57; 268 19; 269 7; 270 1;
 279 1; 280 15; 281 6; 282 2; 291 3;
 292 1; 295 1; 306 1; 353 1; 354 1;
 367 3; 368 26; 369 9; 370 4; 371 1;
 380 5; 381 2; 382 1; 442 5; 443 2;
 444 1; 470 4; 471 2; 472 1; 485 1;


Name: 2051_3,5-Dimethoxy-4-hydroxycinnamic acid[2TMS]
DATE: 05/12/21
CASNO: 530-59-6
Formula: C11H12O5
SMILES: COc(c1)c(O)c(OC)cc(C=CC(O)=O)1
KEGG: C00482
CHEBI: 15714
InChI: 1/C11H12O5/c1-15-8-5-7(3-4-10(12)13)6-9(16-2)11(8)14/h3-6,14H,1-2H3,(H,12,13)/b4-3+/f/h12H
NIKKAJI: J11.713G
PUBCHEM: 3765
EXACT_MASS: 224.06847
DB#: 129
Synonym: Name:3,5-Dimethoxy-4-hydroxycinnamic acid
Synonym: Name:Sinapate
Synonym: Name:Sinapic acid
Synonym: TMS:2
Synonym: RT(s):486.654
Synonym: RI:2051
Synonym: Sample (author):Kusano M, Fukushima A, Plant Science Center, RIKEN.
Num Peaks: 263
 60 19; 61 42; 62 11; 63 31; 64 15;
 65 16; 66 9; 67 7; 69 6; 70 8;
 71 8; 72 24; 73 999; 74 100; 75 281;
 76 54; 77 88; 78 15; 79 27; 80 4;
 81 7; 82 2; 83 22; 84 5; 85 9;
 86 2; 87 6; 88 11; 89 104; 90 16;
 91 49; 92 24; 93 13; 94 2; 95 9;
 96 9; 97 3; 98 2; 99 15; 100 2;
 101 8; 102 16; 103 36; 104 18; 105 26;
 106 6; 107 11; 108 3; 109 7; 110 3;
 111 5; 112 1; 113 2; 114 1; 115 31;
 116 13; 117 33; 118 12; 119 46; 120 23;
 121 14; 122 4; 123 3; 124 2; 125 2;
 126 2; 127 3; 128 7; 129 13; 130 14;
 131 21; 132 25; 133 38; 134 9; 135 42;
 136 8; 137 10; 138 1; 139 2; 140 6;
 141 2; 142 3; 143 7; 144 4; 145 18;
 146 7; 147 60; 148 16; 149 19; 150 9;
 151 8; 152 2; 153 3; 154 12; 155 2;
 156 1; 157 2; 158 3; 159 9; 160 17;
 161 31; 162 27; 163 27; 164 5; 165 7;
 166 5; 167 3; 168 1; 169 32; 170 4;
 171 2; 172 1; 173 11; 174 8; 175 47;
 176 22; 177 63; 178 21; 179 14; 180 4;
 181 3; 182 1; 185 2; 186 1; 187 6;
 188 6; 189 14; 190 25; 191 34; 192 14;
 193 14; 194 5; 195 4; 196 4; 197 2;
 199 1; 201 2; 202 2; 203 20; 204 17;
 205 43; 206 35; 207 12; 208 3; 209 39;
 210 8; 211 3; 212 1; 213 1; 215 1;
 216 2; 217 6; 218 46; 219 43; 220 44;
 221 27; 222 25; 223 7; 224 2; 225 1;
 227 1; 230 1; 231 3; 232 5; 233 17;
 234 21; 235 12; 236 6; 237 5; 238 2;
 239 7; 240 1; 245 1; 246 1; 247 11;
 248 26; 249 81; 250 20; 251 11; 252 3;
 253 1; 254 1; 259 1; 261 2; 262 3;
 263 16; 264 12; 265 7; 266 3; 267 2;
 268 1; 277 5; 278 4; 279 79; 280 29;
 281 11; 282 2; 283 1; 287 1; 292 2;
 293 8; 294 6; 295 9; 296 3; 297 1;
 303 1; 304 1; 305 1; 306 1; 307 3;
 308 4; 309 16; 310 7; 311 4; 312 1;
 321 1; 322 6; 323 117; 324 53; 325 19;
 326 4; 327 1; 328 1; 329 2; 330 3;
 331 2; 332 2; 333 3; 334 2; 335 2;
 336 1; 337 17; 338 298; 339 119; 340 45;
 341 12; 342 2; 343 1; 344 1; 345 2;
 346 2; 347 2; 348 2; 349 1; 350 1;
 352 8; 353 139; 354 52; 355 20; 356 5;
 357 1; 359 1; 360 1; 361 2; 362 1;
 363 2; 364 2; 365 1; 367 15; 368 207;
 369 65; 370 25; 371 6;

Name: 2239.2_3,5-Dimethoxy-4-hydroxycinnamic acid[2TMS]
DATE: 05/12/21
CASNO: 530-59-6
Formula: C11H12O5
SMILES: COc(c1)c(O)c(OC)cc(C=CC(O)=O)1
KEGG: C00482
CHEBI: 15714
InChI: 1/C11H12O5/c1-15-8-5-7(3-4-10(12)13)6-9(16-2)11(8)14/h3-6,14H,1-2H3,(H,12,13)/b4-3+/f/h12H
NIKKAJI: J11.713G
PUBCHEM: 3765
EXACT_MASS: 224.06847
DB#: 130
Synonym: Name:3,5-Dimethoxy-4-hydroxycinnamic acid
Synonym: Name:Sinapate
Synonym: Name:Sinapic acid
Synonym: TMS:2
Synonym: RT(s):521.172
Synonym: RI:2239.2
Synonym: Sample (author):Kusano M, Fukushima A, Plant Science Center, RIKEN.
Num Peaks: 299
 60 18; 61 40; 62 12; 63 30; 64 14;
 65 16; 66 9; 67 9; 68 1; 69 7;
 70 9; 71 9; 72 28; 73 999; 74 101;
 75 289; 76 58; 77 81; 78 15; 79 30;
 80 4; 81 8; 82 4; 83 22; 84 6;
 85 10; 86 3; 87 7; 88 13; 89 108;
 90 17; 91 52; 92 24; 93 14; 94 3;
 95 10; 96 9; 97 5; 98 3; 99 16;
 100 3; 101 9; 102 17; 103 40; 104 22;
 105 26; 106 6; 107 12; 108 3; 109 8;
 110 3; 111 6; 112 2; 113 3; 114 2;
 115 34; 116 17; 117 55; 118 16; 119 52;
 120 26; 121 14; 122 5; 123 4; 124 2;
 125 4; 126 3; 127 4; 128 7; 129 20;
 130 18; 131 26; 132 36; 133 44; 134 12;
 135 43; 136 8; 137 9; 138 2; 139 3;
 140 8; 141 3; 142 4; 143 8; 144 5;
 145 22; 146 9; 147 65; 148 17; 149 22;
 150 10; 151 9; 152 3; 153 3; 154 19;
 155 4; 156 1; 157 2; 158 4; 159 10;
 160 19; 161 36; 162 39; 163 25; 164 6;
 165 7; 166 5; 167 4; 168 2; 169 39;
 170 5; 171 3; 172 2; 173 11; 174 9;
 175 54; 176 26; 177 74; 178 23; 179 15;
 180 4; 181 3; 182 1; 183 1; 184 1;
 185 2; 186 2; 187 5; 188 8; 189 16;
 190 28; 191 35; 192 15; 193 14; 194 5;
 195 4; 196 5; 197 2; 198 1; 199 1;
 200 1; 201 4; 202 3; 203 22; 204 17;
 205 49; 206 37; 207 13; 208 4; 209 39;
 210 8; 211 3; 212 1; 213 1; 214 1;
 215 1; 216 2; 217 6; 218 49; 219 45;
 220 45; 221 27; 222 27; 223 8; 224 3;
 225 1; 226 1; 227 1; 229 1; 230 1;
 231 4; 232 6; 233 21; 234 22; 235 13;
 236 6; 237 6; 238 2; 239 7; 240 2;
 241 1; 242 1; 243 1; 245 1; 246 1;
 247 12; 248 23; 249 89; 250 22; 251 12;
 252 5; 253 1; 254 1; 259 1; 260 1;
 261 3; 262 2; 263 15; 264 12; 265 7;
 266 5; 267 1; 268 1; 272 1; 273 1;
 274 1; 275 1; 276 1; 277 4; 278 5;
 279 90; 280 31; 281 12; 282 2; 283 1;
 289 1; 290 1; 291 1; 292 2; 293 10;
 294 7; 295 10; 296 4; 297 2; 298 1;
 299 1; 302 1; 303 1; 304 1; 305 1;
 306 1; 307 4; 308 4; 309 17; 310 8;
 311 4; 312 2; 313 1; 321 1; 322 5;
 323 115; 324 56; 325 21; 326 5; 327 2;
 328 2; 329 2; 330 3; 331 3; 332 3;
 333 3; 334 3; 335 2; 336 3; 337 16;
 338 321; 339 130; 340 49; 341 15; 342 3;
 343 1; 344 1; 345 2; 346 2; 347 2;
 348 2; 349 2; 350 2; 351 1; 352 9;
 353 160; 354 61; 355 23; 356 5; 357 2;
 358 1; 359 1; 360 2; 361 2; 362 2;
 363 2; 364 2; 365 2; 366 2; 367 16;
 368 240; 369 76; 370 31; 371 6; 372 1;
 393 1; 435 1; 474 1; 508 1; 525 1;
 644 1; 663 1; 692 1; 767 1;

Name: 1271.4_3-Aminopropionitrile fumarate[nTMS]
DATE: 05/12/21
CASNO: 2079-89-2
Formula: C3H6N2
SMILES: NCCC#N
KEGG: -
CHEBI: -
InChI: 1/C3H6N2/c4-2-1-3-5/h1-2,4H2
NIKKAJI: J257.060B J300.705G
PUBCHEM: -
EXACT_MASS: 70.0531
DB#: 131
Synonym: Name:3-Aminopropionitrile fumarate
Synonym: TMS:n
Synonym: RT(s):299.478
Synonym: RI:1271.4
Synonym: Sample (author):Kusano M, Fukushima A, Plant Science Center, RIKEN.
Num Peaks: 94
 60 41; 61 18; 63 1; 64 1; 65 1;
 66 2; 67 4; 68 3; 69 8; 70 172;
 71 34; 72 52; 73 999; 74 83; 75 27;
 76 1; 77 6; 78 11; 79 1; 81 5;
 82 6; 83 8; 84 56; 85 26; 86 676;
 87 61; 88 23; 89 2; 92 25; 93 2;
 95 1; 96 1; 97 6; 98 152; 99 31;
 100 220; 101 43; 102 22; 103 5; 104 2;
 110 1; 111 18; 112 4; 113 16; 114 17;
 115 24; 116 19; 117 21; 118 4; 119 1;
 125 8; 126 7; 128 2; 129 11; 130 72;
 131 30; 132 8; 133 2; 140 2; 141 9;
 142 5; 143 2; 144 3; 145 1; 146 26;
 147 4; 148 2; 154 2; 155 3; 156 11;
 157 3; 158 6; 159 1; 160 1; 169 2;
 170 545; 171 103; 172 122; 173 24; 174 598;
 175 96; 176 46; 177 5; 183 2; 184 1;
 185 1; 197 1; 198 4; 199 229; 200 45;
 201 20; 202 2; 214 6; 215 1;

Name: 1344.3_3-Aminopropionitrile fumarate[2TMS]
DATE: 05/12/21
CASNO: 2079-89-2
Formula: C3H6N2
SMILES: NCCC#N
KEGG: -
CHEBI: -
InChI: 1/C3H6N2/c4-2-1-3-5/h1-2,4H2
NIKKAJI: J257.060B J300.705G
PUBCHEM: -
EXACT_MASS: 70.0531
DB#: 132
Synonym: Name:3-Aminopropionitrile fumarate
Synonym: TMS:2
Synonym: RT(s):321.852
Synonym: RI:1344.3
Synonym: Sample (author):Kusano M, Fukushima A, Plant Science Center, RIKEN.
Num Peaks: 103
 60 21; 61 72; 62 5; 63 5; 64 4;
 65 1; 66 26; 67 14; 68 3; 69 23;
 70 12; 71 14; 72 30; 73 999; 74 96;
 75 374; 76 36; 77 49; 78 5; 79 4;
 81 7; 82 18; 83 175; 84 74; 85 32;
 86 5; 87 6; 88 1; 89 9; 93 2;
 95 1; 97 8; 98 16; 99 16; 100 4;
 101 4; 102 2; 103 13; 104 2; 105 5;
 111 3; 112 1; 113 22; 114 2; 115 89;
 116 9; 117 19; 118 3; 119 9; 120 1;
 121 3; 126 13; 127 34; 128 16; 129 8;
 130 1; 131 19; 132 7; 133 113; 134 16;
 135 11; 136 1; 141 3; 142 7; 143 206;
 144 25; 145 11; 146 2; 147 616; 148 91;
 149 77; 150 9; 151 4; 155 54; 156 9;
 157 28; 158 4; 159 6; 160 1; 161 1;
 170 11; 171 12; 172 2; 173 6; 174 1;
 185 1; 201 6; 202 1; 203 1; 215 5;
 216 1; 217 31; 218 9; 219 4; 220 1;
 230 1; 242 2; 244 3; 245 811; 246 149;
 247 67; 248 8; 249 1;

Name: 3099.3_Adenosine 3':5'-cyclicmonophosphate[3TMS]
DATE: 05/12/21
CASNO: 60-92-4
Formula: C10H12N5O6P
SMILES: Nc(n4)c(n3)c(nc4)n(c3)[C@H](O1)[C@H](O)[C@H](O2)[C@@H](COP(O)(=O)2)1
KEGG: C00575
CHEBI: 17489
InChI: 1/C10H12N5O6P/c11-8-5-9(13-2-12-8)15(3-14-5)10-6(16)7-4(20-10)1-19-22(17,18)21-7/h2-4,6-7,10,16H,1H2,(H,17,18)(H2,11,12,13)/t4-,6-,7-,10-/m1/s1/f/h17H,11H2
NIKKAJI: J4.811I
PUBCHEM: 3854
EXACT_MASS: 329.05252
DB#: 133
Synonym: Name:Cyclic AMP
Synonym: Name:cAMP
Synonym: Name:Cyclic adenylic acid
Synonym: Name:Adenosine 3',5'-phosphate
Synonym: Name:Adenosine 3':5'-cyclicmonophosphate
Synonym: Name:3',5'-Cyclic AMP
Synonym: TMS:3
Synonym: RT(s):660.268
Synonym: RI:3099.3
Synonym: Sample (author):Kusano M, Fukushima A, Plant Science Center, RIKEN.
Num Peaks: 254
 60 9; 61 15; 62 1; 63 2; 65 6;
 66 4; 67 8; 68 9; 69 13; 70 14;
 71 13; 72 30; 73 999; 74 111; 75 114;
 76 10; 77 51; 78 5; 79 16; 80 5;
 81 32; 82 6; 83 9; 84 56; 85 36;
 86 12; 87 7; 88 3; 89 11; 91 2;
 92 2; 93 5; 94 4; 95 7; 96 6;
 97 39; 98 10; 99 37; 100 10; 101 32;
 102 4; 103 13; 104 1; 105 4; 106 4;
 107 12; 108 5; 109 24; 110 6; 111 37;
 112 7; 113 8; 114 1; 115 8; 116 10;
 117 10; 118 2; 119 13; 120 4; 121 22;
 122 5; 123 16; 124 4; 125 21; 126 4;
 127 10; 128 3; 129 25; 130 5; 131 5;
 132 2; 133 65; 134 11; 135 32; 136 11;
 137 39; 138 16; 139 9; 140 54; 141 11;
 142 28; 143 24; 144 4; 145 4; 146 1;
 147 27; 148 5; 149 8; 150 5; 151 11;
 152 3; 153 29; 154 5; 155 30; 156 3;
 157 3; 158 4; 159 2; 160 1; 161 2;
 162 8; 163 5; 164 9; 165 65; 166 13;
 167 8; 168 6; 169 88; 170 12; 171 18;
 172 3; 173 2; 174 2; 175 1; 176 12;
 177 5; 178 5; 179 12; 180 9; 181 18;
 182 3; 183 8; 184 1; 185 2; 186 3;
 187 1; 189 1; 190 3; 191 11; 192 195;
 193 39; 194 10; 195 13; 196 4; 197 6;
 199 1; 202 2; 203 1; 204 6; 205 9;
 206 45; 207 40; 208 167; 209 35; 210 11;
 211 160; 212 29; 213 16; 214 5; 216 1;
 217 3; 218 3; 219 2; 220 52; 221 10;
 222 5; 225 29; 226 5; 227 31; 228 5;
 229 4; 230 1; 231 2; 232 2; 233 4;
 234 4; 235 4; 236 331; 237 57; 238 15;
 239 2; 241 1; 242 1; 243 54; 244 10;
 245 5; 246 4; 247 1; 249 2; 251 1;
 252 1; 257 3; 258 8; 259 1; 260 2;
 264 6; 265 2; 268 1; 270 1; 272 2;
 274 1; 277 1; 278 6; 279 2; 280 4;
 281 12; 285 1; 286 5; 287 3; 288 2;
 289 1; 290 2; 295 3; 303 3; 305 1;
 306 5; 308 1; 309 1; 310 51; 311 12;
 312 4; 321 2; 322 21; 323 8; 324 3;
 325 1; 328 1; 330 1; 332 1; 334 1;
 335 1; 336 2; 337 45; 338 20; 339 6;
 340 1; 346 1; 348 1; 370 1; 375 4;
 376 1; 377 1; 378 14; 379 4; 380 2;
 383 1; 393 1; 398 1; 442 2; 455 4;
 456 1; 457 1; 529 7; 530 26; 531 11;
 532 4; 533 1; 544 2; 545 1; 595 1;
 644 1; 746 1; 756 1; 796 1;

Name: 1710.9_Adonitol[5TMS]
DATE: 05/12/21
CASNO: 488-81-3
Formula: C5H12O5
SMILES: OC[C@@H](O)[C@@H](O)[C@@H](O)CO
KEGG: C00474
CHEBI: 15963
InChI: 1/C5H12O5/c6-1-3(8)5(10)4(9)2-7/h3-10H,1-2H2/t3-,4+,5-
NIKKAJI: J6.033J
PUBCHEM: 3757
EXACT_MASS: 152.06847
DB#: 134
Synonym: Name:Ribitol
Synonym: Name:Adonitol
Synonym: TMS:5
Synonym: RT(s):416.034
Synonym: RI:1710.9
Synonym: Sample (author):Kusano M, Fukushima A, Plant Science Center, RIKEN.
Num Peaks: 118
 60 4; 61 6; 66 4; 67 1; 69 2;
 70 3; 71 3; 72 19; 73 999; 74 85;
 75 51; 76 3; 77 4; 81 7; 83 4;
 84 1; 85 3; 87 5; 88 4; 89 25;
 90 2; 91 1; 97 1; 99 3; 101 23;
 102 4; 103 281; 104 25; 105 12; 111 2;
 113 5; 115 6; 116 9; 117 94; 118 10;
 119 9; 120 1; 127 2; 129 127; 130 15;
 131 29; 132 4; 133 59; 134 8; 135 5;
 141 1; 142 2; 143 9; 144 1; 145 3;
 146 1; 147 292; 148 42; 149 26; 150 3;
 151 1; 153 1; 155 4; 157 19; 158 2;
 159 2; 161 3; 163 4; 169 1; 170 2;
 171 2; 173 1; 175 5; 176 1; 177 3;
 189 49; 190 11; 191 22; 192 4; 193 2;
 201 1; 203 12; 204 42; 205 99; 206 21;
 207 12; 208 2; 215 1; 217 235; 218 57;
 219 22; 220 4; 221 7; 222 1; 223 1;
 229 5; 230 1; 231 1; 243 14; 244 3;
 245 2; 277 10; 278 4; 279 2; 291 3;
 292 1; 305 1; 306 2; 307 31; 308 9;
 309 4; 317 5; 318 2; 319 54; 320 16;
 321 7; 322 1; 332 9; 333 3; 334 1;
 395 1; 422 3; 423 1;

Name: 1755.1_Adonitol[5TMS]
DATE: 05/12/21
CASNO: 488-81-3
Formula: C5H12O5
SMILES: OC[C@@H](O)[C@@H](O)[C@@H](O)CO
KEGG: C00474
CHEBI: 15963
InChI: 1/C5H12O5/c6-1-3(8)5(10)4(9)2-7/h3-10H,1-2H2/t3-,4+,5-
NIKKAJI: J6.033J
PUBCHEM: 3757
EXACT_MASS: 152.06847
DB#: 135
Synonym: Name:Ribitol
Synonym: Name:Adonitol
Synonym: TMS:5
Synonym: RT(s):425.835
Synonym: RI:1755.1
Synonym: Sample (author):Kusano M, Fukushima A, Plant Science Center, RIKEN.
Num Peaks: 160
 60 6; 61 10; 63 1; 65 1; 66 5;
 67 2; 69 19; 70 5; 71 7; 72 21;
 73 999; 74 77; 75 115; 76 10; 77 10;
 81 50; 82 3; 83 2; 84 1; 85 6;
 86 1; 87 8; 88 2; 89 22; 90 2;
 91 1; 96 1; 97 5; 98 1; 99 10;
 100 3; 101 33; 102 5; 103 133; 104 13;
 105 8; 111 5; 112 1; 113 8; 114 2;
 115 15; 116 8; 117 80; 118 8; 119 12;
 120 1; 121 1; 125 1; 127 5; 128 1;
 129 269; 130 32; 131 31; 132 5; 133 82;
 134 11; 135 10; 136 1; 141 1; 142 5;
 143 19; 144 3; 145 5; 146 1; 147 175;
 148 28; 149 33; 150 4; 151 2; 153 1;
 155 67; 156 21; 157 28; 158 5; 159 6;
 160 1; 161 4; 162 1; 163 9; 164 1;
 165 1; 169 1; 170 6; 171 26; 172 5;
 173 8; 174 5; 175 32; 176 6; 177 12;
 178 1; 179 1; 185 1; 187 1; 188 19;
 189 98; 190 20; 191 27; 192 4; 193 6;
 194 1; 197 2; 200 1; 201 6; 202 1;
 203 9; 204 6; 205 19; 206 4; 207 23;
 208 5; 209 3; 215 2; 216 3; 217 151;
 218 35; 219 21; 220 3; 221 30; 222 8;
 223 4; 229 1; 230 2; 231 9; 232 3;
 233 4; 234 1; 235 1; 242 4; 243 16;
 244 44; 245 24; 246 7; 247 2; 248 1;
 249 3; 250 1; 259 1; 262 3; 263 11;
 264 3; 265 1; 271 1; 272 3; 273 12;
 274 2; 275 1; 286 1; 287 1; 305 2;
 306 1; 331 1; 332 3; 333 2; 334 2;
 361 1; 363 1; 450 1; 451 3; 452 1;


Name: 1877.7_Allantoin[4TMS]
DATE: 05/12/21
CASNO: 97-59-6
Formula: C4H6N4O3
SMILES: NC(=O)N[C@H](N1)C(=O)NC(=O)1
KEGG: C01551
CHEBI: 15676
InChI: 1/C4H6N4O3/c5-3(10)6-1-2(9)8-4(11)7-1/h1H,(H3,5,6,10)(H2,7,8,9,11)/t1-/m1/s1/f/h6-8H,5H2
NIKKAJI: J3.978K
PUBCHEM: 4709
EXACT_MASS: 158.04399
DB#: 136
Synonym: Name:Allantoin
Synonym: Name:Glyoxyldiureide
Synonym: Name:5-Ureidohydantoin
Synonym: TMS:4
Synonym: RT(s):452.137
Synonym: RI:1877.7
Synonym: Sample (author):Kusano M, Fukushima A, Plant Science Center, RIKEN.
Num Peaks: 141
 60 5; 61 6; 63 1; 64 1; 66 2;
 69 2; 70 24; 71 11; 72 60; 73 999;
 74 98; 75 66; 76 5; 77 13; 78 2;
 79 6; 84 10; 85 9; 86 17; 87 5;
 88 2; 89 2; 90 1; 98 3; 99 33;
 100 152; 101 25; 102 17; 103 4; 105 1;
 111 1; 113 3; 114 5; 115 14; 116 26;
 117 10; 118 3; 119 1; 126 1; 127 5;
 128 2; 129 2; 130 32; 131 27; 132 21;
 133 15; 134 3; 135 1; 141 4; 142 3;
 143 9; 144 3; 145 2; 146 33; 147 119;
 148 21; 149 10; 150 1; 154 1; 155 2;
 156 1; 157 12; 158 9; 159 8; 160 3;
 161 1; 168 1; 169 1; 170 1; 171 25;
 172 14; 173 29; 174 19; 175 5; 176 1;
 185 1; 186 3; 187 56; 188 74; 189 38;
 190 10; 191 2; 198 2; 199 2; 200 5;
 201 29; 202 8; 203 4; 204 5; 205 1;
 213 1; 214 1; 215 3; 216 2; 217 2;
 228 2; 229 1; 230 1; 231 1; 241 1;
 242 3; 243 32; 244 7; 245 10; 246 4;
 247 1; 257 1; 258 7; 259 4; 260 2;
 261 14; 262 4; 263 2; 285 1; 288 2;
 302 1; 314 1; 315 2; 316 12; 317 4;
 318 2; 329 1; 330 9; 331 92; 332 29;
 333 13; 334 3; 356 5; 357 7; 358 2;
 359 1; 430 2; 431 20; 432 8; 433 4;
 434 1; 445 2; 446 16; 447 7; 448 3;
 449 1;

Name: 1896.7_Allantoin[5TMS]
DATE: 05/12/21
CASNO: 97-59-6
Formula: C4H6N4O3
SMILES: NC(=O)N[C@H](N1)C(=O)NC(=O)1
KEGG: C01551
CHEBI: 15676
InChI: 1/C4H6N4O3/c5-3(10)6-1-2(9)8-4(11)7-1/h1H,(H3,5,6,10)(H2,7,8,9,11)/t1-/m1/s1/f/h6-8H,5H2
NIKKAJI: J3.978K
PUBCHEM: 4709
EXACT_MASS: 158.04399
DB#: 137
Synonym: Name:Allantoin
Synonym: Name:Glyoxyldiureide
Synonym: Name:5-Ureidohydantoin
Synonym: TMS:5
Synonym: RT(s):456.13
Synonym: RI:1896.7
Synonym: Sample (author):Kusano M, Fukushima A, Plant Science Center, RIKEN.
Num Peaks: 116
 60 2; 61 2; 66 1; 70 8; 71 4;
 72 40; 73 999; 74 89; 75 47; 76 3;
 77 5; 79 3; 84 6; 85 4; 86 6;
 87 3; 98 2; 99 7; 100 67; 101 8;
 102 5; 103 2; 113 1; 114 3; 115 5;
 116 9; 117 5; 118 1; 119 1; 127 2;
 128 1; 129 1; 130 12; 131 17; 132 6;
 133 10; 134 1; 141 4; 142 1; 143 1;
 144 1; 145 1; 146 3; 147 61; 148 10;
 149 4; 155 1; 156 1; 157 5; 158 6;
 159 2; 160 1; 161 1; 170 1; 171 13;
 172 14; 173 7; 174 10; 175 1; 185 1;
 186 2; 187 4; 188 119; 189 29; 190 12;
 191 2; 198 1; 199 2; 200 1; 201 1;
 202 2; 204 2; 213 1; 214 1; 215 2;
 216 1; 231 1; 241 1; 242 1; 243 10;
 244 2; 245 5; 246 2; 247 1; 261 1;
 273 4; 274 1; 314 1; 315 1; 316 1;
 330 5; 331 5; 332 4; 333 1; 356 1;
 357 3; 358 1; 388 1; 402 1; 403 11;
 404 5; 405 2; 427 2; 428 16; 429 8;
 430 5; 431 2; 503 3; 504 1; 505 1;
 517 4; 518 21; 519 13; 520 7; 521 2;
 522 1;

Name: 1492_Amantadine[1TMS]
DATE: 05/12/21
CASNO: 211-560-2
Formula: C10H17N
SMILES: NC(C3)(C1)CC(C2)CC(CC23)1
KEGG: -
CHEBI: -
InChI: 1/C10H17N/c11-10-4-7-1-8(5-10)3-9(2-7)6-10/h7-9H,1-6,11H2
NIKKAJI: -
PUBCHEM: -
EXACT_MASS: 151.1361
DB#: 138
Synonym: Name:Amantadine
Synonym: TMS:1
Synonym: RT(s):363.037
Synonym: RI:1492
Synonym: Sample (author):Kusano M, Fukushima A, Plant Science Center, RIKEN.
Num Peaks: 126
 60 26; 61 5; 62 3; 63 5; 64 2;
 65 39; 66 21; 67 75; 68 3; 69 10;
 70 19; 71 13; 72 28; 73 648; 74 104;
 75 21; 76 7; 77 95; 78 18; 79 101;
 80 25; 81 33; 82 13; 83 16; 84 18;
 85 16; 86 10; 87 2; 88 5; 89 2;
 90 3; 91 78; 92 14; 93 81; 94 95;
 95 22; 96 10; 97 10; 98 25; 99 9;
 100 19; 101 3; 102 5; 103 3; 104 7;
 105 12; 106 8; 107 20; 108 18; 109 9;
 110 14; 111 5; 112 9; 113 11; 114 81;
 115 18; 116 5; 117 3; 118 1; 119 3;
 120 7; 121 3; 122 3; 123 4; 124 9;
 125 4; 126 11; 127 2; 128 7; 129 198;
 130 30; 131 10; 132 4; 133 4; 134 11;
 135 29; 136 15; 137 3; 138 6; 139 5;
 140 7; 141 2; 142 3; 143 1; 146 2;
 147 1; 148 10; 149 5; 150 252; 151 49;
 152 27; 153 9; 154 10; 155 3; 156 1;
 157 1; 158 1; 159 1; 160 1; 161 1;
 162 2; 163 1; 164 12; 165 6; 166 999;
 167 189; 168 52; 169 6; 178 1; 179 2;
 180 47; 181 12; 182 6; 183 1; 192 1;
 194 1; 206 2; 207 1; 208 146; 209 28;
 210 7; 222 7; 223 177; 224 35; 225 9;
 226 1;

Name: 1975.8_Caffeic acid[3TMS]
DATE: 05/12/21
CASNO: 331-39-5
Formula: C9H8O4
SMILES: OC(=O)C=Cc(c1)cc(O)c(O)c1
KEGG: C01481
CHEBI: 17395
InChI: 1/C9H8O4/c10-7-3-1-6(5-8(7)11)2-4-9(12)13/h1-5,10-11H,(H,12,13)/b4-2+/f/h12H
NIKKAJI: J1.524E
PUBCHEM: 4652
EXACT_MASS: 180.04226
DB#: 139
Synonym: Name:3,4-Dihydroxycinnamic acid
Synonym: Name:Caffeic acid
Synonym: Name:Caffeate
Synonym: Name:cis-Caffeic acid
Synonym: TMS:3
Synonym: RT(s):472.036
Synonym: RI:1975.8
Synonym: Sample (author):Kusano M, Fukushima A, Plant Science Center, RIKEN.
Num Peaks: 149
 60 4; 61 12; 62 3; 63 9; 64 1;
 65 1; 66 1; 67 1; 69 1; 70 4;
 71 4; 72 14; 73 999; 74 87; 75 104;
 76 11; 77 29; 78 3; 79 12; 81 1;
 83 8; 84 2; 85 3; 87 3; 88 10;
 89 26; 90 2; 91 6; 92 1; 93 2;
 95 1; 99 1; 101 2; 102 7; 103 11;
 104 2; 105 9; 106 1; 107 3; 109 3;
 113 1; 115 24; 116 8; 117 28; 118 3;
 119 8; 121 2; 127 2; 128 5; 129 8;
 130 1; 131 17; 132 2; 133 22; 134 2;
 135 20; 136 3; 137 6; 139 1; 141 2;
 142 1; 143 4; 144 1; 145 6; 146 1;
 147 30; 148 6; 149 7; 150 1; 151 1;
 159 2; 160 11; 161 12; 162 2; 163 16;
 164 3; 165 2; 173 3; 174 1; 175 16;
 176 3; 177 4; 178 1; 179 9; 180 1;
 181 1; 185 1; 187 1; 188 1; 189 7;
 190 9; 191 90; 192 26; 193 8; 194 1;
 195 1; 201 1; 203 9; 204 3; 205 6;
 206 1; 207 2; 209 1; 216 1; 217 3;
 218 4; 219 491; 220 87; 221 27; 222 3;
 223 4; 224 1; 231 2; 233 12; 234 3;
 235 1; 247 2; 249 37; 250 9; 251 3;
 263 1; 265 2; 267 6; 268 1; 277 1;
 278 1; 279 1; 280 3; 291 3; 292 3;
 293 15; 294 3; 295 1; 305 1; 306 1;
 307 19; 308 6; 309 2; 323 1; 380 2;
 381 30; 382 14; 383 6; 384 1; 395 10;
 396 102; 397 39; 398 18; 399 4;

Name: 2133.4_Caffeic acid[3TMS]
DATE: 05/12/21
CASNO: 331-39-5
Formula: C9H8O4
SMILES: OC(=O)C=Cc(c1)cc(O)c(O)c1
KEGG: C01481
CHEBI: 17395
InChI: 1/C9H8O4/c10-7-3-1-6(5-8(7)11)2-4-9(12)13/h1-5,10-11H,(H,12,13)/b4-2+/f/h12H
NIKKAJI: J1.524E
PUBCHEM: 4652
EXACT_MASS: 180.04226
DB#: 140
Synonym: Name:3,4-Dihydroxycinnamic acid
Synonym: Name:Caffeic acid
Synonym: Name:Caffeate
Synonym: Name:cis-Caffeic acid
Synonym: TMS:3
Synonym: RT(s):502.132
Synonym: RI:2133.4
Synonym: Sample (author):Kusano M, Fukushima A, Plant Science Center, RIKEN.
Num Peaks: 156
 60 3; 61 9; 62 3; 63 8; 64 1;
 65 1; 66 2; 67 1; 70 4; 71 3;
 72 14; 73 999; 74 74; 75 90; 76 9;
 77 24; 78 3; 79 11; 81 1; 83 7;
 84 1; 85 2; 88 9; 89 25; 90 2;
 91 5; 92 1; 93 2; 95 1; 99 1;
 101 2; 102 6; 103 10; 104 3; 105 8;
 106 1; 107 3; 109 3; 113 1; 115 25;
 116 7; 117 28; 118 3; 119 7; 120 1;
 121 3; 127 2; 128 4; 129 8; 130 2;
 131 17; 132 3; 133 20; 134 3; 135 18;
 136 3; 137 6; 138 1; 139 1; 141 2;
 142 1; 143 3; 144 1; 145 6; 146 1;
 147 30; 148 7; 149 6; 150 1; 151 1;
 157 1; 159 3; 160 10; 161 11; 162 2;
 163 14; 164 3; 165 2; 171 1; 173 3;
 174 1; 175 15; 176 3; 177 4; 178 1;
 179 7; 180 1; 181 1; 185 1; 187 1;
 188 1; 189 8; 190 8; 191 82; 192 23;
 193 8; 194 1; 195 2; 201 1; 203 9;
 204 3; 205 6; 206 2; 207 2; 209 1;
 216 1; 217 3; 218 4; 219 471; 220 84;
 221 27; 222 3; 223 4; 224 1; 231 1;
 233 12; 234 3; 235 1; 247 2; 248 1;
 249 35; 250 9; 251 4; 263 2; 264 1;
 265 2; 266 1; 267 6; 268 1; 277 1;
 278 1; 279 2; 280 4; 281 1; 291 3;
 292 4; 293 17; 294 5; 295 2; 306 1;
 307 19; 308 7; 309 2; 323 1; 337 1;
 380 2; 381 37; 382 15; 383 7; 384 1;
 395 10; 396 110; 397 41; 398 19; 399 4;
 400 1;

Name: 1627.4_D-(-)-Penicillamine[3TMS]
DATE: 05/12/21
CASNO: 52-67-5
Formula: C5H11NO2S
SMILES: OC(=O)C(N)C(C)(C)S
KEGG: C07418
CHEBI: -
InChI: 1/C5H11NO2S/c1-5(2,9)3(6)4(7)8/h3,9H,6H2,1-2H3,(H,7,8)/t3-/m0/s1/f/h7H
NIKKAJI: J9.116B
PUBCHEM: 9622
EXACT_MASS: 149.05105
DB#: 141
Synonym: Name:D-(-)-Penicillamine
Synonym: Name:Penicillamine
Synonym: TMS:3
Synonym: RT(s):396.598
Synonym: RI:1627.4
Synonym: Sample (author):Kusano M, Fukushima A, Plant Science Center, RIKEN.
Num Peaks: 101
 60 12; 61 8; 62 1; 63 1; 66 2;
 67 1; 69 2; 70 17; 71 7; 72 15;
 73 999; 74 88; 75 67; 76 6; 77 20;
 78 1; 79 2; 82 2; 83 4; 84 4;
 85 5; 86 11; 87 4; 88 1; 89 1;
 90 5; 91 17; 92 2; 93 2; 96 1;
 97 2; 98 3; 99 4; 100 78; 101 98;
 102 15; 103 8; 104 1; 105 2; 106 2;
 110 1; 111 1; 112 6; 113 3; 114 3;
 115 5; 116 2; 117 4; 118 1; 119 2;
 126 4; 127 1; 128 38; 129 38; 130 26;
 131 12; 132 14; 133 12; 134 2; 135 1;
 142 51; 143 29; 144 11; 145 6; 146 4;
 147 193; 148 27; 149 17; 150 2; 156 1;
 157 1; 158 1; 159 3; 160 4; 161 2;
 163 5; 164 1; 172 2; 174 3; 175 1;
 176 1; 190 2; 203 5; 204 2; 216 2;
 217 1; 218 106; 219 57; 220 15; 221 5;
 232 1; 244 1; 248 25; 249 5; 250 3;
 260 1; 291 56; 292 15; 293 7; 294 1;
 322 2;

Name: 2415.6_D-(-)-Penicillamine[nTMS]
DATE: 05/12/21
CASNO: 52-67-5
Formula: C5H11NO2S
SMILES: OC(=O)C(N)C(C)(C)S
KEGG: C07418
CHEBI: -
InChI: 1/C5H11NO2S/c1-5(2,9)3(6)4(7)8/h3,9H,6H2,1-2H3,(H,7,8)/t3-/m0/s1/f/h7H
NIKKAJI: J9.116B
PUBCHEM: 9622
EXACT_MASS: 149.05105
DB#: 142
Synonym: Name:D-(-)-Penicillamine
Synonym: Name:Penicillamine
Synonym: TMS:n
Synonym: RT(s):551.17
Synonym: RI:2415.6
Synonym: Sample (author):Kusano M, Fukushima A, Plant Science Center, RIKEN.
Num Peaks: 142
 60 17; 61 9; 62 1; 63 1; 64 1;
 66 1; 67 2; 68 1; 69 5; 70 43;
 71 34; 72 22; 73 999; 74 120; 75 80;
 76 8; 77 21; 78 1; 82 5; 83 13;
 84 6; 85 8; 86 14; 87 5; 88 1;
 89 2; 90 2; 91 6; 92 1; 93 1;
 96 1; 97 3; 98 18; 99 7; 100 156;
 101 29; 102 15; 103 8; 104 2; 105 12;
 106 1; 107 2; 110 2; 111 1; 112 12;
 113 8; 114 3; 115 14; 116 3; 117 9;
 118 4; 119 3; 120 1; 121 1; 126 8;
 127 4; 128 115; 129 19; 130 17; 131 12;
 132 21; 133 17; 134 3; 135 2; 140 2;
 141 1; 142 79; 143 128; 144 31; 145 19;
 146 6; 147 83; 148 17; 149 9; 150 1;
 155 1; 156 3; 157 2; 158 2; 159 8;
 160 9; 161 4; 162 1; 163 9; 164 1;
 165 1; 170 4; 171 1; 172 4; 173 1;
 174 21; 175 5; 176 6; 177 2; 179 1;
 186 1; 187 1; 188 2; 190 3; 202 5;
 203 25; 204 5; 205 2; 206 2; 216 15;
 217 8; 218 217; 219 56; 220 22; 221 4;
 222 1; 229 1; 230 2; 232 6; 233 2;
 234 1; 244 4; 245 1; 248 1; 250 2;
 251 1; 260 84; 261 20; 262 8; 268 1;
 276 3; 277 1; 278 1; 289 5; 290 2;
 291 47; 292 152; 293 43; 294 27; 295 5;
 296 2; 324 2; 366 5; 367 1; 368 1;
 619 1; 729 1;

Name: 1928.9_D-(+)-Glucosamine[6TMS]
DATE: 05/12/21
CASNO: 66-84-2
Formula: C6H13NO5
SMILES: OCC(O1)C(O)C(O)C(N)C(O)1
KEGG: -
CHEBI: -
InChI: 1/C6H13NO5/c7-3-5(10)4(9)2(1-8)12-6(3)11/h2-6,8-11H,1,7H2/t2-,3-,4-,5-,6-/m1/s1
NIKKAJI: J237.204E
PUBCHEM: -
EXACT_MASS: 179.07937
DB#: 143
Synonym: Name:D-(+)-Glucosamine
Synonym: TMS:6
Synonym: RT(s):462.631
Synonym: RI:1928.9
Synonym: Sample (author):Kusano M, Fukushima A, Plant Science Center, RIKEN.
Num Peaks: 162
 60 8; 61 7; 66 4; 67 2; 69 2;
 70 4; 71 3; 72 17; 73 999; 74 87;
 75 76; 76 6; 77 8; 78 1; 79 2;
 80 1; 81 2; 82 2; 83 12; 84 12;
 85 4; 86 11; 87 7; 88 5; 89 61;
 90 5; 91 2; 96 1; 97 1; 98 2;
 99 6; 100 25; 101 26; 102 15; 103 89;
 104 9; 105 10; 106 1; 110 1; 111 2;
 112 2; 113 16; 114 4; 115 6; 116 7;
 117 66; 118 8; 119 6; 125 1; 126 2;
 127 7; 128 13; 129 99; 130 18; 131 25;
 132 7; 133 32; 134 4; 135 2; 137 1;
 140 1; 141 7; 142 7; 143 11; 144 12;
 145 3; 146 3; 147 188; 148 30; 149 18;
 150 2; 151 1; 152 1; 153 1; 154 1;
 155 1; 156 1; 157 51; 158 9; 159 344;
 160 39; 161 13; 162 2; 163 3; 165 1;
 168 5; 169 1; 170 1; 171 2; 172 3;
 173 2; 174 1; 175 2; 177 1; 185 1;
 186 1; 187 1; 188 2; 189 10; 190 4;
 191 4; 192 1; 195 1; 199 1; 200 2;
 201 11; 202 3; 203 9; 204 19; 205 120;
 206 24; 207 11; 208 1; 209 1; 213 1;
 214 2; 215 4; 216 8; 217 35; 218 8;
 219 3; 221 2; 227 2; 228 1; 229 17;
 230 5; 231 4; 232 6; 233 2; 234 1;
 240 2; 241 1; 242 2; 243 2; 244 2;
 245 1; 258 1; 261 2; 267 1; 273 7;
 274 1; 277 2; 278 1; 290 1; 291 4;
 292 1; 303 2; 304 4; 305 3; 306 1;
 307 2; 318 1; 319 75; 320 22; 321 11;
 322 2; 332 1; 357 1; 447 1; 537 3;
 538 2; 539 1;

Name: 1478_D-(+)-Malic acid[3TMS]
DATE: 05/12/21
CASNO: 636-61-3
Formula: C4H6O5
SMILES: OC(=O)C[C@@H](O)C(O)=O
KEGG: C00497
CHEBI: 30796
InChI: 1/C4H6O5/c5-2(4(8)9)1-3(6)7/h2,5H,1H2,(H,6,7)(H,8,9)/t2-/m1/s1/f/h6,8H
NIKKAJI: J14.674I
PUBCHEM: 3780
EXACT_MASS: 134.02152
DB#: 144
Synonym: Name:D-Malic acid
Synonym: Name:D-Malate
Synonym: Name:D-(+)-Malic acid
Synonym: Name:(R)-Malate
Synonym: TMS:3
Synonym: RT(s):359.242
Synonym: RI:1478
Synonym: Sample (author):Kusano M, Fukushima A, Plant Science Center, RIKEN.
Num Peaks: 106
 60 8; 61 17; 62 1; 63 1; 66 8;
 67 2; 69 1; 70 5; 71 8; 72 28;
 73 999; 74 86; 75 97; 76 8; 77 17;
 78 1; 79 1; 83 2; 84 2; 85 4;
 86 1; 87 3; 88 1; 89 2; 93 2;
 99 6; 100 1; 101 64; 102 8; 103 9;
 104 1; 105 3; 113 1; 115 8; 116 9;
 117 38; 118 4; 119 8; 120 1; 129 8;
 130 1; 131 27; 132 4; 133 91; 134 13;
 135 9; 136 1; 143 15; 144 2; 145 3;
 146 1; 147 385; 148 55; 149 37; 150 4;
 151 5; 157 1; 159 1; 161 1; 163 1;
 171 16; 172 2; 173 3; 175 33; 176 6;
 177 12; 178 1; 185 1; 189 42; 190 35;
 191 29; 192 7; 193 2; 203 4; 204 2;
 205 2; 207 1; 217 17; 218 3; 219 2;
 221 8; 222 2; 223 1; 233 80; 234 16;
 235 7; 236 1; 245 42; 246 8; 247 6;
 260 1; 263 9; 264 3; 265 12; 266 3;
 267 1; 305 2; 306 4; 307 13; 308 6;
 309 2; 319 4; 320 1; 335 15; 336 4;
 337 2;

Name: 1973.2_D,L-alpha,epsilon-Diaminopimelic acid[4TMS]
DATE: 05/12/21
CASNO: 2577-62-0
Formula: C7H14N2O4
SMILES: NC(CCCC(N)C(O)=O)C(O)=O
KEGG: -
CHEBI: -
InChI: 1/C7H14N2O4/c8-4(6(10)11)2-1-3-5(9)7(12)13/h4-5H,1-3,8-9H2,(H,10,11)(H,12,13)/t4-,5-/m1/s1/f/h10,12H
NIKKAJI: -
PUBCHEM: -
EXACT_MASS: 190.09536
DB#: 145
Synonym: Name:D,L-alpha,epsilon-Diaminopimelic acid
Synonym: TMS:4
Synonym: RT(s):471.508
Synonym: RI:1973.2
Synonym: Sample (author):Kusano M, Fukushima A, Plant Science Center, RIKEN.
Num Peaks: 177
 60 11; 61 10; 62 2; 63 2; 65 1;
 66 3; 67 3; 68 1; 69 1; 70 10;
 71 5; 72 21; 73 999; 74 114; 75 90;
 76 9; 77 40; 78 3; 79 4; 80 6;
 81 3; 82 183; 83 14; 84 6; 85 6;
 86 9; 87 4; 88 3; 89 2; 90 3;
 92 4; 93 3; 94 1; 95 1; 96 2;
 97 2; 98 9; 99 4; 100 78; 101 15;
 102 21; 103 16; 104 2; 105 2; 108 2;
 109 10; 110 12; 111 2; 112 9; 113 3;
 114 23; 115 22; 116 20; 117 18; 118 5;
 119 4; 120 2; 122 12; 123 1; 124 1;
 126 34; 127 8; 128 242; 129 38; 130 22;
 131 19; 132 15; 133 27; 134 5; 135 3;
 138 2; 139 1; 140 6; 141 3; 142 15;
 143 3; 144 17; 145 3; 146 8; 147 124;
 148 23; 149 14; 150 2; 151 1; 152 2;
 153 1; 154 35; 155 41; 156 23; 157 7;
 158 3; 159 2; 160 2; 161 1; 162 3;
 163 2; 164 1; 165 2; 166 5; 167 2;
 168 3; 169 2; 170 5; 171 7; 172 16;
 173 4; 174 5; 175 1; 176 1; 177 1;
 180 1; 181 43; 182 41; 183 10; 184 20;
 185 3; 186 4; 187 1; 188 8; 189 2;
 190 12; 191 11; 192 3; 193 2; 194 1;
 198 1; 199 1; 200 407; 201 61; 202 27;
 203 5; 204 2; 205 1; 214 1; 215 1;
 216 3; 217 2; 218 22; 219 12; 220 4;
 221 2; 227 1; 228 3; 229 2; 230 6;
 231 1; 232 3; 242 2; 243 2; 244 4;
 245 2; 246 1; 255 6; 256 4; 257 1;
 258 1; 260 1; 271 25; 272 242; 273 60;
 274 24; 275 4; 283 2; 284 2; 299 1;
 345 1; 346 3; 347 1; 361 2; 373 6;
 374 4; 375 2; 463 1; 477 2; 478 11;
 479 5; 480 2;

Name: 1132.1_Sarcosine[2TMS]
DATE: 05/12/21
CASNO: 107-97-1
Formula: C3H7NO2
SMILES: CNCC(O)=O
KEGG: C00213
CHEBI: 15611
InChI: 1/C3H7NO2/c1-4-2-3(5)6/h4H,2H2,1H3,(H,5,6)/f/h5H
NIKKAJI: J5.067I
PUBCHEM: 3513
EXACT_MASS: 89.04768
DB#: 146
Synonym: Name:Sarcosine
Synonym: Name:N-Methylglycine
Synonym: TMS:2
Synonym: RT(s):291.658
Synonym: RI:1132.1
Synonym: Sample (author):Kusano M, Fukushima A, Plant Science Center, RIKEN.
Num Peaks: 89
 60 46; 61 6; 62 2; 66 7; 67 12;
 70 7; 71 26; 72 57; 73 999; 74 123;
 75 56; 77 27; 78 2; 82 3; 83 1;
 84 7; 85 13; 86 47; 88 6; 90 2;
 93 1; 94 2; 96 2; 97 3; 101 23;
 105 2; 106 1; 108 2; 109 1; 113 6;
 114 12; 116 863; 117 86; 118 17; 121 4;
 129 1; 130 6; 131 5; 134 3; 141 1;
 142 2; 144 7; 147 177; 148 40; 149 9;
 159 2; 163 1; 166 5; 169 1; 171 1;
 173 1; 174 2; 175 10; 176 3; 177 4;
 182 1; 185 3; 187 2; 188 2; 190 46;
 191 1; 192 9; 195 1; 202 1; 206 2;
 208 1; 213 2; 214 1; 218 29; 219 2;
 226 1; 227 1; 230 1; 233 18; 234 1;
 368 1; 464 1; 475 1; 528 1; 538 1;
 542 1; 639 1; 683 1; 704 1; 707 2;
 715 1; 753 1; 766 1; 768 1;

Name: 1424.8_Diethanolamine[3TMS]
DATE: 05/12/21
CASNO: 111-42-2
Formula: C4H11NO2
SMILES: OCCNCCO
KEGG: C06772
CHEBI: 28123
InChI: 1/C4H11NO2/c6-3-1-5-2-4-7/h5-7H,1-4H2
NIKKAJI: J808G
PUBCHEM: 8992
EXACT_MASS: 105.07898
DB#: 147
Synonym: Name:Diethanolamine
Synonym: TMS:3
Synonym: RT(s):384.685
Synonym: RI:1424.8
Synonym: Sample (author):Kusano M, Fukushima A, Plant Science Center, RIKEN.
Num Peaks: 86
 60 20; 61 24; 62 2; 63 2; 66 10;
 67 1; 68 1; 69 1; 70 195; 71 21;
 72 29; 73 999; 74 93; 75 90; 76 8;
 77 26; 78 2; 79 5; 83 1; 84 4;
 85 5; 86 76; 87 18; 88 28; 89 22;
 90 2; 91 1; 92 1; 98 3; 99 3;
 100 45; 101 45; 102 29; 103 42; 104 5;
 105 5; 112 1; 113 1; 114 10; 115 15;
 116 18; 117 19; 118 3; 119 12; 120 1;
 121 1; 126 1; 128 11; 129 5; 130 187;
 131 41; 132 14; 133 50; 134 8; 135 4;
 140 1; 142 12; 143 2; 144 25; 145 4;
 146 15; 147 99; 148 16; 149 9; 150 1;
 158 4; 159 1; 160 2; 163 1; 172 2;
 174 6; 175 1; 188 2; 189 1; 202 1;
 216 2; 217 1; 218 479; 219 100; 220 44;
 221 7; 222 1; 232 1; 233 2; 306 2;
 321 1;

Name: 1134_Dihydrouracil[2TMS]
DATE: 05/12/21
CASNO: 504-07-4
Formula: C4H6N2O2
SMILES: O=C(C1)NC(=O)NC1
KEGG: C00429
CHEBI: 15901
InChI: 1/C4H6N2O2/c7-3-1-2-5-4(8)6-3/h1-2H2,(H2,5,6,7,8)/f/h5-6H
NIKKAJI: J11.667J
PUBCHEM: 3718
EXACT_MASS: 114.04293
DB#: 148
Synonym: Name:Hydrouracil
Synonym: Name:5,6-Dihydro-2,4-dihydroxypyrimidine
Synonym: Name:Dihydrouracile
Synonym: Name:2,4(1H,3H)-Pyrimidinedione, dihydro-
Synonym: Name:Dihydrouracil
Synonym: Name:5,6-Dihydrouracil
Synonym: TMS:2
Synonym: RT(s):292.351
Synonym: RI:1134
Synonym: Sample (author):Kusano M, Fukushima A, Plant Science Center, RIKEN.
Num Peaks: 80
 60 29; 61 29; 62 2; 63 1; 65 1;
 66 27; 67 4; 69 1; 70 228; 71 29;
 72 273; 73 999; 74 116; 75 132; 76 13;
 77 16; 78 2; 79 15; 80 1; 84 4;
 85 16; 86 123; 87 19; 88 33; 89 109;
 90 11; 91 5; 99 7; 100 606; 101 61;
 102 43; 103 79; 104 12; 105 10; 106 1;
 113 2; 114 2; 115 26; 116 11; 117 20;
 118 8; 119 15; 120 2; 121 1; 130 8;
 131 43; 132 19; 133 172; 134 26; 135 13;
 136 1; 144 3; 145 1; 146 54; 147 441;
 148 74; 149 36; 150 3; 158 2; 160 29;
 161 5; 162 13; 163 7; 164 1; 174 13;
 175 2; 176 1; 188 1; 190 22; 191 1;
 192 1; 205 14; 206 3; 207 1; 220 49;
 221 10; 222 4; 235 39; 236 8; 237 3;


Name: 1399_DL-2,3-Diaminopropionic acid[2TMS]
DATE: 05/12/21
CASNO: 54879-59-5
Formula: C3H8N2O2
SMILES: NCC(N)C(O)=O
KEGG: -
CHEBI: -
InChI: 1/C3H8N2O2/c4-1-2(5)3(6)7/h2H,1,4-5H2,(H,6,7)/f/h6H
NIKKAJI: -
PUBCHEM: -
EXACT_MASS: 104.05858
DB#: 149
Synonym: Name:DL-2,3-Diaminopropionic acid
Synonym: TMS:2
Synonym: RT(s):377.755
Synonym: RI:1399
Synonym: Sample (author):Kusano M, Fukushima A, Plant Science Center, RIKEN.
Num Peaks: 97
 60 18; 61 12; 62 2; 63 1; 66 6;
 67 1; 69 1; 70 12; 71 7; 72 42;
 73 999; 74 128; 75 95; 76 9; 77 24;
 78 2; 79 6; 82 1; 83 1; 84 13;
 85 6; 86 48; 87 13; 88 18; 89 4;
 90 2; 92 1; 98 2; 99 26; 100 63;
 101 174; 102 801; 103 93; 104 32; 105 3;
 113 3; 114 10; 115 21; 116 11; 117 8;
 118 5; 119 4; 120 1; 128 2; 129 47;
 130 17; 131 17; 132 31; 133 22; 134 5;
 135 1; 142 1; 143 1; 144 4; 145 1;
 146 5; 147 57; 148 13; 149 6; 158 3;
 159 7; 160 6; 161 1; 171 3; 172 2;
 173 1; 174 4; 176 11; 177 2; 178 1;
 187 10; 188 4; 189 1; 190 1; 191 1;
 202 1; 203 20; 204 28; 205 6; 206 3;
 215 1; 216 1; 218 6; 219 10; 220 3;
 221 2; 248 7; 249 2; 250 1; 276 3;
 277 3; 278 1; 290 1; 291 71; 292 21;
 293 10; 294 2;

Name: 1644.2_DL-2,3-Diaminopropionic acid[3TMS]
DATE: 05/12/21
CASNO: 54879-59-5
Formula: C3H8N2O2
SMILES: NCC(N)C(O)=O
KEGG: -
CHEBI: -
InChI: 1/C3H8N2O2/c4-1-2(5)3(6)7/h2H,1,4-5H2,(H,6,7)/f/h6H
NIKKAJI: -
PUBCHEM: -
EXACT_MASS: 104.05858
DB#: 150
Synonym: Name:DL-2,3-Diaminopropionic acid
Synonym: TMS:3
Synonym: RT(s):440.191
Synonym: RI:1644.2
Synonym: Sample (author):Kusano M, Fukushima A, Plant Science Center, RIKEN.
Num Peaks: 100
 60 17; 61 11; 62 1; 63 1; 66 2;
 69 1; 70 12; 71 7; 72 29; 73 999;
 74 98; 75 64; 76 6; 77 18; 78 2;
 79 4; 83 1; 84 9; 85 6; 86 242;
 87 26; 88 19; 89 2; 98 2; 99 15;
 100 149; 101 58; 102 48; 103 12; 104 2;
 105 1; 113 7; 114 8; 115 16; 116 13;
 117 18; 118 6; 119 4; 120 1; 128 2;
 129 14; 130 49; 131 21; 132 28; 133 18;
 134 4; 135 1; 141 1; 142 1; 143 1;
 144 8; 145 2; 146 19; 147 50; 148 9;
 149 4; 157 1; 158 6; 159 6; 160 7;
 161 2; 162 1; 171 11; 172 12; 173 3;
 174 632; 175 121; 176 59; 177 7; 178 1;
 186 2; 187 5; 188 7; 189 2; 190 3;
 191 13; 192 3; 193 1; 203 10; 204 4;
 205 1; 218 4; 219 1; 220 1; 243 1;
 246 1; 248 4; 249 1; 259 6; 260 2;
 261 1; 275 4; 276 4; 277 1; 290 1;
 291 44; 292 12; 293 6; 294 1; 349 1;


Name: 1797.8_DL-Isocitric acid[4TMS]
DATE: 05/12/21
CASNO: 1637-73-6
Formula: C6H8O7
SMILES: OC(=O)CC(C(O)=O)C(O)C(O)=O
KEGG: -
CHEBI: -
InChI: 1/C6H8O7/c7-3(8)1-2(5(10)11)4(9)6(12)13/h2,4,9H,1H2,(H,7,8)(H,10,11)(H,12,13)/f/h7,10,12H
NIKKAJI: J195.269B
PUBCHEM: -
EXACT_MASS: 192.027
DB#: 151
Synonym: Name:DL-Isocitric acid
Synonym: TMS:4
Synonym: RT(s):474.94
Synonym: RI:1797.8
Synonym: Sample (author):Kusano M, Fukushima A, Plant Science Center, RIKEN.
Num Peaks: 159
 60 6; 61 14; 62 2; 63 2; 65 1;
 66 9; 67 20; 69 2; 70 6; 71 5;
 72 37; 73 999; 74 94; 75 112; 76 10;
 77 32; 78 3; 79 8; 81 2; 82 2;
 83 51; 84 5; 85 8; 86 1; 87 4;
 88 3; 89 3; 92 1; 93 1; 95 12;
 96 1; 97 3; 98 1; 99 6; 100 1;
 101 6; 102 3; 103 8; 104 1; 105 2;
 111 2; 112 1; 113 17; 114 2; 115 6;
 116 12; 117 17; 118 2; 119 5; 127 3;
 128 4; 129 28; 130 4; 131 22; 132 4;
 133 52; 134 7; 135 6; 139 3; 141 3;
 142 1; 143 22; 144 3; 145 2; 147 259;
 148 42; 149 42; 150 5; 151 2; 155 1;
 156 2; 157 14; 158 2; 159 2; 161 2;
 162 1; 163 1; 169 2; 171 3; 173 1;
 177 5; 183 1; 185 5; 187 1; 189 3;
 190 1; 191 12; 192 2; 193 1; 201 1;
 203 5; 204 14; 205 4; 206 1; 207 4;
 208 1; 211 16; 212 2; 213 7; 214 1;
 215 3; 216 1; 217 12; 218 2; 219 2;
 220 1; 221 13; 222 3; 223 1; 229 2;
 230 1; 231 3; 232 1; 243 1; 245 75;
 246 22; 247 9; 248 1; 257 1; 259 4;
 260 1; 261 1; 265 1; 272 4; 273 81;
 274 19; 275 8; 276 1; 285 6; 286 1;
 287 2; 301 1; 303 3; 304 1; 305 6;
 306 2; 318 2; 319 28; 320 11; 321 5;
 322 1; 346 1; 347 16; 348 5; 349 3;
 362 1; 363 11; 364 3; 365 1; 374 2;
 375 18; 376 6; 377 3; 390 2; 391 1;
 464 2; 465 9; 466 4; 467 2;

Name: 1531.6_DL-threo-beta-Methylaspartic acid[3TMS]
DATE: 05/12/21
CASNO: 6667-60-3
Formula: C5H9NO4
SMILES: CC(C(O)=O)C(N)C(O)=O
KEGG: -
CHEBI: -
InChI: 1/C5H9NO4/c1-2(4(7)8)3(6)5(9)10/h2-3H,6H2,1H3,(H,7,8)(H,9,10)/f/h7,9H
NIKKAJI: J441.386E
PUBCHEM: -
EXACT_MASS: 147.05316
DB#: 152
Synonym: Name:DL-threo-beta-Methylaspartic acid
Synonym: TMS:3
Synonym: RT(s):412.735
Synonym: RI:1531.6
Synonym: Sample (author):Kusano M, Fukushima A, Plant Science Center, RIKEN.
Num Peaks: 115
 60 24; 61 23; 62 3; 63 3; 66 9;
 67 2; 69 3; 70 9; 71 6; 72 26;
 73 999; 74 106; 75 139; 76 14; 77 47;
 78 4; 79 7; 82 3; 83 3; 84 28;
 85 13; 86 21; 87 6; 88 2; 89 3;
 92 1; 96 1; 97 2; 98 13; 99 5;
 100 123; 101 18; 102 10; 103 11; 104 1;
 105 2; 110 1; 112 5; 113 3; 114 95;
 115 18; 116 7; 117 17; 118 3; 119 4;
 126 1; 128 37; 129 17; 130 31; 131 41;
 132 15; 133 40; 134 6; 135 4; 142 8;
 143 3; 144 2; 145 1; 146 4; 147 109;
 148 18; 149 17; 150 2; 151 1; 156 6;
 157 4; 158 4; 159 2; 160 1; 161 1;
 163 10; 164 2; 165 1; 172 4; 173 1;
 174 8; 175 2; 176 2; 177 2; 185 1;
 186 2; 187 1; 188 3; 189 1; 190 3;
 191 1; 202 32; 203 8; 204 6; 205 2;
 214 2; 216 5; 217 1; 218 69; 219 15;
 220 6; 221 3; 230 6; 231 1; 232 1;
 245 1; 246 240; 247 54; 248 23; 249 3;
 258 2; 259 1; 260 1; 292 3; 293 1;
 320 6; 321 2; 322 1; 348 3; 349 1;


Name: 1151.3_DL-beta-Hydroxybutyric acid[2TMS]
DATE: 05/12/21
CASNO: 300-85-6
Formula: C4H8O3
SMILES: CC(O)CC(O)=O
KEGG: -
CHEBI: -
InChI: 1/C4H8O3/c1-3(5)2-4(6)7/h3,5H,2H2,1H3,(H,6,7)/f/h6H
NIKKAJI: J4.451B
PUBCHEM: -
EXACT_MASS: 104.04734
DB#: 153
Synonym: Name:DL-beta-Hydroxybutyric acid
Synonym: TMS:2
Synonym: RT(s):298.653
Synonym: RI:1151.3
Synonym: Sample (author):Kusano M, Fukushima A, Plant Science Center, RIKEN.
Num Peaks: 90
 60 30; 61 79; 62 6; 63 5; 65 1;
 66 105; 67 13; 68 1; 69 27; 70 15;
 71 17; 72 59; 73 999; 74 106; 75 404;
 76 41; 77 55; 78 5; 79 14; 80 2;
 81 1; 83 2; 84 2; 85 11; 86 2;
 87 16; 88 120; 89 17; 90 1; 91 2;
 92 1; 97 1; 98 2; 99 33; 100 4;
 101 57; 102 10; 103 17; 104 2; 105 7;
 106 1; 107 1; 109 5; 113 2; 114 1;
 115 63; 116 17; 117 434; 118 48; 119 26;
 120 2; 129 4; 130 69; 131 44; 132 9;
 133 93; 134 13; 135 7; 142 2; 143 23;
 144 2; 145 2; 146 2; 147 768; 148 125;
 149 69; 150 7; 151 2; 157 2; 158 2;
 159 1; 161 1; 162 1; 163 2; 175 1;
 189 19; 190 4; 191 178; 192 33; 193 15;
 194 2; 204 14; 205 3; 206 1; 217 4;
 218 1; 231 1; 233 64; 234 13; 235 5;


Name: 1870.5_Eserine[1TMS]
DATE: 05/12/21
CASNO: 57-47-6
Formula: C15H21N3O2
SMILES: CNC(=O)Oc(c3)cc(c(c3)1)C(C)(C2)C(N(C)C2)N(C)1
KEGG: C06535
CHEBI: -
InChI: 1/C15H21N3O2/c1-15-7-8-17(3)13(15)18(4)12-6-5-10(9-11(12)15)20-14(19)16-2/h5-6,9,13H,7-8H2,1-4H3,(H,16,19)/t13-,15+/m1/s1/f/h16H
NIKKAJI: J4.579I
PUBCHEM: 8765
EXACT_MASS: 275.16338
DB#: 154
Synonym: Name:Eserine
Synonym: Name:Physostigmine
Synonym: TMS:1
Synonym: RT(s):490.231
Synonym: RI:1870.5
Synonym: Sample (author):Kusano M, Fukushima A, Plant Science Center, RIKEN.
Num Peaks: 226
 60 14; 61 28; 62 22; 63 60; 64 19;
 65 55; 66 32; 67 34; 68 5; 69 6;
 70 34; 71 22; 72 31; 73 999; 74 110;
 75 103; 76 35; 77 115; 78 41; 79 54;
 80 40; 81 61; 82 51; 83 18; 84 11;
 85 10; 86 11; 87 14; 88 14; 89 57;
 90 29; 91 74; 92 20; 93 20; 94 44;
 95 20; 96 132; 97 31; 98 7; 99 6;
 100 9; 101 30; 102 46; 103 51; 104 26;
 105 24; 106 20; 107 19; 108 17; 109 31;
 110 6; 111 4; 112 1; 113 8; 114 18;
 115 130; 116 75; 117 75; 118 37; 119 15;
 120 12; 121 12; 122 16; 123 14; 124 2;
 125 3; 126 5; 127 22; 128 58; 129 46;
 130 93; 131 63; 132 127; 133 27; 134 12;
 135 24; 136 5; 137 15; 138 3; 139 2;
 140 11; 141 19; 142 65; 143 67; 144 94;
 145 45; 146 39; 147 15; 148 12; 149 23;
 150 14; 151 12; 152 4; 153 4; 154 20;
 155 18; 156 51; 157 45; 158 76; 159 42;
 160 198; 161 40; 162 23; 163 12; 164 14;
 165 5; 166 4; 167 5; 168 13; 169 14;
 170 29; 171 20; 172 25; 173 21; 174 67;
 175 24; 176 16; 177 10; 178 24; 179 6;
 180 5; 181 3; 182 5; 183 6; 184 14;
 185 17; 186 26; 187 24; 188 31; 189 12;
 190 37; 191 10; 192 19; 193 4; 194 6;
 195 4; 196 4; 197 2; 198 9; 199 7;
 200 18; 201 18; 202 54; 203 46; 204 27;
 205 10; 206 5; 207 2; 208 3; 209 1;
 210 1; 211 1; 212 3; 213 2; 214 10;
 215 14; 216 57; 217 63; 218 183; 219 54;
 220 18; 221 4; 222 1; 223 1; 224 1;
 225 1; 226 2; 227 2; 228 6; 229 9;
 230 31; 231 25; 232 374; 233 386; 234 138;
 235 34; 236 6; 237 1; 238 1; 239 1;
 240 1; 241 1; 242 3; 243 6; 244 24;
 245 23; 246 557; 247 163; 248 52; 249 14;
 250 3; 251 1; 252 1; 254 1; 255 1;
 256 2; 257 3; 258 32; 259 18; 260 58;
 261 22; 262 11; 263 3; 264 2; 265 1;
 266 1; 267 1; 268 1; 269 1; 270 1;
 271 1; 272 2; 273 5; 274 8; 275 49;
 276 12; 277 4; 278 1; 279 1; 288 2;
 289 20; 290 421; 291 101; 292 28; 293 4;
 294 1;

Name: 1261.5_Ethanolamine[3TMS]
DATE: 05/12/21
CASNO: 141-43-5
Formula: C2H7NO
SMILES: NCCO
KEGG: C00189
CHEBI: 16000
InChI: 1/C2H7NO/c3-1-2-4/h4H,1-3H2
NIKKAJI: J2.536D
PUBCHEM: 3489
EXACT_MASS: 61.05276
DB#: 155
Synonym: Name:Aminoethanol
Synonym: Name:Ethanolamine
Synonym: Name:2-Hydroxyethylamine
Synonym: TMS:3
Synonym: RT(s):336.307
Synonym: RI:1261.5
Synonym: Sample (author):Kusano M, Fukushima A, Plant Science Center, RIKEN.
Num Peaks: 74
 60 23; 61 15; 62 1; 66 10; 67 1;
 69 1; 70 17; 71 11; 72 30; 73 999;
 74 92; 75 45; 76 3; 77 8; 83 2;
 84 5; 85 9; 86 281; 87 36; 88 23;
 89 12; 90 1; 98 2; 99 5; 100 291;
 101 44; 102 35; 103 27; 104 4; 105 5;
 113 9; 114 37; 115 18; 116 20; 117 30;
 118 6; 119 13; 120 1; 121 1; 128 1;
 129 4; 130 49; 131 44; 132 13; 133 96;
 134 14; 135 7; 142 1; 143 1; 144 10;
 145 3; 146 6; 147 155; 148 25; 149 12;
 150 1; 158 7; 159 2; 160 1; 172 11;
 173 3; 174 605; 175 117; 176 60; 177 7;
 178 1; 187 1; 188 7; 189 2; 190 1;
 204 1; 262 14; 263 4; 264 2;

Name: 1348.4_L-Serine[3TMS]
DATE: 05/12/21
CASNO: 56-45-1
Formula: C3H7NO3
SMILES: OC[C@H](N)C(O)=O
KEGG: C00065
CHEBI: 17115
InChI: 1/C3H7NO3/c4-2(1-5)3(6)7/h2,5H,1,4H2,(H,6,7)/t2-/m0/s1/f/h6H
NIKKAJI: J1.195I
PUBCHEM: 3365
EXACT_MASS: 105.04259
DB#: 156
Synonym: Name:L-3-Hydroxy-alanine
Synonym: Name:L-2-Amino-3-hydroxypropionic acid
Synonym: Name:L-Serine
Synonym: TMS:3
Synonym: RT(s):362.937
Synonym: RI:1348.4
Synonym: Sample (author):Kusano M, Fukushima A, Plant Science Center, RIKEN.
Num Peaks: 98
 60 14; 61 18; 62 2; 63 2; 66 9;
 67 1; 69 1; 70 16; 71 7; 72 31;
 73 999; 74 99; 75 112; 76 10; 77 24;
 78 2; 79 6; 82 1; 83 1; 84 7;
 85 5; 86 15; 87 8; 88 18; 89 12;
 90 1; 91 1; 92 1; 98 3; 99 3;
 100 189; 101 32; 102 16; 103 37; 104 4;
 105 5; 113 2; 114 23; 115 20; 116 59;
 117 29; 118 7; 119 8; 120 1; 121 1;
 128 2; 129 3; 130 16; 131 22; 132 29;
 133 53; 134 10; 135 6; 142 1; 143 1;
 144 7; 145 1; 146 5; 147 121; 148 21;
 149 13; 150 1; 158 4; 159 5; 160 3;
 161 1; 162 1; 163 6; 164 1; 172 5;
 173 1; 174 10; 175 3; 176 1; 177 1;
 188 46; 189 17; 190 8; 191 3; 202 1;
 203 8; 204 310; 205 64; 206 28; 207 4;
 216 9; 217 3; 218 158; 219 31; 220 14;
 221 4; 222 1; 278 16; 279 5; 280 2;
 306 8; 307 2; 308 1;

Name: 1340.3_Fumaric acid[2TMS]
DATE: 05/12/21
CASNO: 110-17-8
Formula: C4H4O4
SMILES: OC(=O)C=CC(O)=O
KEGG: C00122
CHEBI: 29806
InChI: 1/C4H4O4/c5-3(6)1-2-4(7)8/h1-2H,(H,5,6)(H,7,8)/b2-1+/f/h5,7H
NIKKAJI: J2.880K
PUBCHEM: 3422
EXACT_MASS: 116.01096
DB#: 157
Synonym: Name:Fumarate
Synonym: Name:trans-Butenedioic acid
Synonym: Name:Fumaric acid
Synonym: TMS:2
Synonym: RT(s):360.562
Synonym: RI:1340.3
Synonym: Sample (author):Kusano M, Fukushima A, Plant Science Center, RIKEN.
Num Peaks: 111
 60 34; 61 104; 62 9; 63 7; 64 5;
 65 3; 66 36; 67 21; 68 4; 69 30;
 70 17; 71 19; 72 40; 73 999; 74 120;
 75 567; 76 57; 77 74; 78 9; 79 13;
 80 1; 81 9; 82 24; 83 266; 84 96;
 85 43; 86 7; 87 10; 88 2; 89 12;
 90 1; 91 1; 92 1; 93 3; 95 2;
 97 8; 98 20; 99 23; 100 5; 101 6;
 102 4; 103 19; 104 3; 105 7; 106 1;
 107 1; 108 1; 111 4; 112 1; 113 27;
 114 3; 115 85; 116 10; 117 23; 118 4;
 119 10; 120 1; 121 1; 125 1; 126 13;
 127 43; 128 19; 129 10; 130 1; 131 21;
 132 8; 133 120; 134 17; 135 12; 136 1;
 141 3; 142 7; 143 183; 144 23; 145 11;
 146 2; 147 553; 148 90; 149 78; 150 9;
 151 4; 155 65; 156 11; 157 29; 158 5;
 159 7; 160 1; 161 1; 170 10; 171 14;
 172 2; 173 7; 174 1; 185 1; 201 6;
 202 1; 203 1; 215 4; 216 1; 217 34;
 218 9; 219 4; 220 1; 230 1; 242 2;
 244 4; 245 655; 246 138; 247 62; 248 9;
 249 2;

Name: 1394.6_Glutaric acid[2TMS]
DATE: 05/12/21
CASNO: 110-94-1
Formula: C5H8O4
SMILES: OC(=O)CCCC(O)=O
KEGG: C00489
CHEBI: 17859
InChI: 1/C5H8O4/c6-4(7)2-1-3-5(8)9/h1-3H2,(H,6,7)(H,8,9)/f/h6,8H
NIKKAJI: J40.077G
PUBCHEM: 3772
EXACT_MASS: 132.04226
DB#: 158
Synonym: Name:Pentanedioic acid
Synonym: Name:Glutarate
Synonym: Name:1,3-Propanedicarboxylic acid
Synonym: Name:Glutaric acid
Synonym: TMS:2
Synonym: RT(s):376.468
Synonym: RI:1394.6
Synonym: Sample (author):Kusano M, Fukushima A, Plant Science Center, RIKEN.
Num Peaks: 108
 60 31; 61 105; 62 10; 63 8; 64 1;
 65 2; 66 27; 67 6; 68 2; 69 20;
 70 16; 71 14; 72 136; 73 999; 74 126;
 75 640; 76 64; 77 95; 78 7; 79 15;
 80 1; 81 1; 83 2; 84 4; 85 63;
 86 8; 87 12; 88 25; 89 16; 90 2;
 91 1; 92 2; 93 2; 95 4; 96 2;
 97 125; 98 10; 99 21; 100 5; 101 50;
 102 8; 103 11; 104 2; 105 4; 109 1;
 111 3; 113 9; 114 1; 115 20; 116 118;
 117 54; 118 9; 119 7; 123 11; 124 1;
 125 1; 127 11; 128 4; 129 181; 130 70;
 131 33; 132 8; 133 55; 134 8; 135 6;
 142 2; 143 13; 144 2; 145 15; 146 3;
 147 778; 148 129; 149 109; 150 13; 151 5;
 157 1; 158 156; 159 43; 160 10; 161 2;
 162 6; 163 3; 164 1; 171 5; 173 1;
 186 49; 187 21; 188 4; 189 14; 190 3;
 191 2; 201 2; 203 39; 204 44; 205 10;
 206 4; 217 4; 218 1; 219 3; 233 42;
 234 12; 235 4; 236 1; 260 1; 261 123;
 262 26; 263 12; 264 1;

Name: 1068_Glycolic acid[2TMS]
DATE: 05/12/21
CASNO: 79-14-1
Formula: C2H4O3
SMILES: OCC(O)=O
KEGG: C00160
CHEBI: 29805
InChI: 1/C2H4O3/c3-1-2(4)5/h3H,1H2,(H,4,5)/f/h4H
NIKKAJI: J1.494J
PUBCHEM: 3460
EXACT_MASS: 76.01604
DB#: 159
Synonym: Name:Glycolate
Synonym: Name:Hydroxyacetic acid
Synonym: Name:Glycolic acid
Synonym: TMS:2
Synonym: RT(s):266.632
Synonym: RI:1068
Synonym: Sample (author):Kusano M, Fukushima A, Plant Science Center, RIKEN.
Num Peaks: 71
 60 17; 61 26; 62 3; 63 3; 65 1;
 66 197; 67 17; 69 1; 70 6; 71 10;
 72 41; 73 999; 74 90; 75 102; 76 9;
 77 36; 78 4; 79 12; 81 29; 82 1;
 84 2; 85 2; 87 14; 88 34; 89 19;
 90 3; 91 1; 92 1; 93 1; 95 5;
 99 1; 101 9; 102 11; 103 42; 104 5;
 105 11; 106 1; 107 1; 113 1; 115 12;
 116 3; 117 27; 118 3; 119 8; 120 1;
 130 1; 131 32; 132 5; 133 70; 134 10;
 135 5; 146 2; 147 630; 148 102; 149 60;
 150 7; 151 2; 161 33; 162 5; 163 2;
 174 8; 175 1; 176 1; 177 104; 178 17;
 179 7; 180 1; 190 2; 205 61; 206 11;
 207 5;

Name: 1799.4_Glycylglycine[4TMS]
DATE: 05/12/21
CASNO: 556-50-3
Formula: C4H8N2O3
SMILES: NCC(=O)NCC(O)=O
KEGG: C02037
CHEBI: 17201
InChI: 1/C4H8N2O3/c5-1-3(7)6-2-4(8)9/h1-2,5H2,(H,6,7)(H,8,9)/f/h6,8H
NIKKAJI: J2.659J
PUBCHEM: 5129
EXACT_MASS: 132.05349
DB#: 160
Synonym: Name:Glycylglycine
Synonym: TMS:4
Synonym: RT(s):475.357
Synonym: RI:1799.4
Synonym: Sample (author):Kusano M, Fukushima A, Plant Science Center, RIKEN.
Num Peaks: 118
 60 14; 61 13; 62 1; 63 2; 66 4;
 67 1; 69 1; 70 17; 71 7; 72 41;
 73 999; 74 93; 75 82; 76 7; 77 28;
 78 3; 79 12; 83 1; 84 7; 85 5;
 86 182; 87 21; 88 12; 89 3; 92 1;
 98 6; 99 3; 100 95; 101 23; 102 22;
 103 10; 104 2; 105 2; 113 4; 114 4;
 115 7; 116 25; 117 28; 118 5; 119 6;
 127 1; 128 1; 129 8; 130 28; 131 28;
 132 9; 133 37; 134 5; 135 3; 140 1;
 141 3; 142 9; 143 3; 144 8; 145 2;
 146 6; 147 106; 148 18; 149 10; 150 1;
 158 9; 159 3; 160 6; 161 2; 162 1;
 172 22; 173 5; 174 597; 175 111; 176 55;
 177 7; 178 1; 187 4; 188 5; 189 2;
 190 2; 191 1; 199 1; 200 1; 201 2;
 202 1; 203 1; 204 6; 205 2; 213 2;
 214 3; 215 3; 216 4; 217 1; 218 7;
 219 1; 221 2; 229 1; 230 1; 234 2;
 241 1; 243 1; 244 1; 246 3; 248 48;
 249 12; 250 6; 251 1; 259 3; 273 1;
 287 1; 288 1; 289 1; 306 3; 317 3;
 318 1; 404 5; 405 36; 406 15; 407 8;
 408 2; 420 3; 421 1;

Name: 1816.8_Glycylglycine[4TMS]
DATE: 05/12/21
CASNO: 556-50-3
Formula: C4H8N2O3
SMILES: NCC(=O)NCC(O)=O
KEGG: C02037
CHEBI: 17201
InChI: 1/C4H8N2O3/c5-1-3(7)6-2-4(8)9/h1-2,5H2,(H,6,7)(H,8,9)/f/h6,8H
NIKKAJI: J2.659J
PUBCHEM: 5129
EXACT_MASS: 132.05349
DB#: 161
Synonym: Name:Glycylglycine
Synonym: TMS:4
Synonym: RT(s):479.02
Synonym: RI:1816.8
Synonym: Sample (author):Kusano M, Fukushima A, Plant Science Center, RIKEN.
Num Peaks: 112
 60 20; 61 26; 62 2; 63 2; 66 4;
 67 1; 69 10; 70 16; 71 9; 72 49;
 73 999; 74 99; 75 139; 76 13; 77 26;
 78 4; 79 22; 80 1; 83 2; 84 7;
 85 7; 86 256; 87 32; 88 21; 89 4;
 90 1; 92 1; 93 1; 97 4; 98 4;
 99 6; 100 122; 101 30; 102 56; 103 14;
 104 4; 105 2; 113 5; 114 10; 115 9;
 116 33; 117 35; 118 7; 119 7; 120 1;
 126 1; 127 2; 128 3; 129 19; 130 37;
 131 21; 132 10; 133 28; 134 4; 135 3;
 141 12; 142 5; 143 5; 144 10; 145 3;
 146 10; 147 103; 148 18; 149 14; 150 2;
 151 1; 153 1; 156 1; 157 1; 158 10;
 159 4; 160 17; 161 4; 162 3; 169 3;
 171 2; 172 21; 173 6; 174 645; 175 120;
 176 112; 177 18; 178 5; 179 1; 187 11;
 188 5; 189 3; 190 2; 191 1; 199 1;
 201 4; 202 2; 203 1; 204 2; 213 1;
 214 4; 215 14; 216 5; 217 2; 218 1;
 221 1; 232 1; 243 16; 244 5; 245 3;
 248 1; 317 1; 332 3; 333 40; 334 12;
 335 6; 336 1;

Name: 2555.6_Guanosine[4TMS]
DATE: 05/12/21
CASNO: 118-00-3
Formula: C10H13N5O5
SMILES: OC[C@@H](O1)[C@@H](O)[C@@H](O)[C@@H]1n(c3)c(N=2)c(n3)C(=O)NC(N)2
KEGG: C00387
CHEBI: 16750
InChI: 1/C10H13N5O5/c11-10-13-7-4(8(19)14-10)12-2-15(7)9-6(18)5(17)3(1-16)20-9/h2-3,5-6,9,16-18H,1H2,(H3,11,13,14,19)/t3-,5-,6-,9-/m1/s1/f/h14H,11H2
NIKKAJI: J10.076E
PUBCHEM: 3677
EXACT_MASS: 283.09167
DB#: 162
Synonym: Name:Guanosine
Synonym: TMS:4
Synonym: RT(s):612.949
Synonym: RI:2555.6
Synonym: Sample (author):Kusano M, Fukushima A, Plant Science Center, RIKEN.
Num Peaks: 186
 60 4; 61 9; 62 1; 65 2; 66 4;
 67 4; 69 8; 70 7; 71 5; 72 20;
 73 999; 74 91; 75 69; 76 5; 77 10;
 79 4; 81 4; 83 2; 84 13; 85 11;
 86 5; 87 4; 88 1; 89 11; 90 1;
 91 1; 92 1; 94 1; 95 2; 97 6;
 98 2; 99 9; 100 4; 101 18; 102 4;
 103 98; 104 9; 105 6; 107 1; 109 1;
 110 7; 111 12; 112 3; 113 9; 114 2;
 115 15; 116 9; 117 21; 118 3; 119 6;
 120 1; 123 1; 124 2; 125 3; 126 2;
 127 4; 128 1; 129 30; 130 3; 131 15;
 132 3; 133 28; 134 5; 135 4; 136 1;
 137 1; 138 6; 139 2; 140 2; 141 4;
 142 4; 143 15; 144 3; 145 7; 146 1;
 147 78; 148 13; 149 11; 150 3; 151 1;
 152 1; 153 3; 154 1; 155 2; 156 1;
 157 6; 158 2; 159 2; 161 1; 162 1;
 163 3; 164 2; 165 3; 166 8; 167 2;
 168 2; 169 17; 170 3; 171 4; 172 1;
 173 2; 175 1; 176 1; 177 3; 178 1;
 179 1; 180 1; 181 1; 183 1; 189 8;
 190 2; 191 3; 192 3; 193 57; 194 8;
 195 3; 203 1; 204 2; 205 3; 206 3;
 207 10; 208 6; 209 23; 210 4; 211 1;
 215 4; 216 2; 217 116; 218 25; 219 12;
 220 2; 221 2; 222 1; 229 2; 230 92;
 231 22; 232 9; 233 3; 234 1; 235 1;
 236 1; 237 33; 238 5; 239 2; 243 24;
 244 6; 245 59; 246 12; 247 6; 248 1;
 249 1; 257 2; 258 5; 259 33; 260 9;
 261 3; 265 7; 266 2; 267 2; 279 2;
 280 12; 281 42; 282 10; 283 4; 307 9;
 308 2; 309 3; 310 1; 320 1; 321 1;
 322 1; 323 6; 324 1; 335 2; 338 1;
 339 1; 347 1; 348 6; 349 2; 363 1;
 395 2; 453 1; 540 2; 541 5; 542 2;
 543 1;

Name: 2746.2_Guanosine[5TMS]
DATE: 05/12/21
CASNO: 118-00-3
Formula: C10H13N5O5
SMILES: OC[C@@H](O1)[C@@H](O)[C@@H](O)[C@@H]1n(c3)c(N=2)c(n3)C(=O)NC(N)2
KEGG: C00387
CHEBI: 16750
InChI: 1/C10H13N5O5/c11-10-13-7-4(8(19)14-10)12-2-15(7)9-6(18)5(17)3(1-16)20-9/h2-3,5-6,9,16-18H,1H2,(H3,11,13,14,19)/t3-,5-,6-,9-/m1/s1/f/h14H,11H2
NIKKAJI: J10.076E
PUBCHEM: 3677
EXACT_MASS: 283.09167
DB#: 163
Synonym: Name:Guanosine
Synonym: TMS:5
Synonym: RT(s):644.893
Synonym: RI:2746.2
Synonym: Sample (author):Kusano M, Fukushima A, Plant Science Center, RIKEN.
Num Peaks: 217
 60 3; 61 6; 63 1; 65 1; 66 3;
 67 2; 69 8; 70 6; 71 6; 72 17;
 73 999; 74 91; 75 65; 76 5; 77 8;
 78 1; 79 8; 80 1; 81 2; 83 2;
 84 9; 85 6; 86 3; 87 4; 88 1;
 89 10; 90 1; 91 1; 92 1; 95 1;
 97 4; 98 2; 99 17; 100 9; 101 14;
 102 3; 103 102; 104 10; 105 5; 107 1;
 109 1; 110 2; 111 6; 112 1; 113 6;
 114 1; 115 23; 116 7; 117 20; 118 3;
 119 3; 123 1; 124 1; 125 2; 126 2;
 127 3; 128 1; 129 26; 130 5; 131 19;
 132 5; 133 21; 134 6; 135 2; 136 1;
 138 2; 139 1; 140 1; 141 5; 142 3;
 143 12; 144 3; 145 4; 146 8; 147 88;
 148 14; 149 10; 150 2; 151 1; 152 1;
 153 3; 154 1; 155 2; 156 1; 157 9;
 158 7; 159 2; 160 1; 162 1; 163 1;
 164 1; 165 3; 166 9; 167 2; 168 1;
 169 17; 170 3; 171 10; 172 3; 173 3;
 174 1; 175 1; 176 1; 177 1; 178 1;
 179 1; 180 2; 181 1; 182 1; 183 1;
 187 1; 189 7; 190 5; 191 4; 192 2;
 193 1; 194 1; 197 1; 198 1; 203 1;
 204 1; 205 2; 206 2; 207 2; 208 5;
 209 1; 210 1; 215 1; 217 27; 218 6;
 219 4; 220 1; 221 1; 222 2; 223 1;
 229 1; 230 31; 231 9; 232 4; 233 1;
 234 1; 236 1; 237 1; 238 2; 239 1;
 243 19; 244 5; 245 57; 246 13; 247 5;
 248 1; 251 2; 252 1; 257 1; 258 1;
 259 10; 260 2; 261 1; 262 1; 264 14;
 265 4; 266 2; 278 4; 279 4; 280 54;
 281 15; 282 6; 283 1; 292 1; 293 1;
 294 9; 295 12; 296 16; 297 4; 298 1;
 306 1; 308 3; 309 1; 320 2; 321 1;
 322 1; 323 4; 324 71; 325 19; 326 7;
 327 1; 348 2; 351 1; 352 5; 353 2;
 354 1; 366 1; 367 3; 368 17; 369 6;
 370 3; 393 1; 394 7; 395 3; 396 1;
 409 2; 410 9; 411 3; 412 1; 422 1;
 423 1; 425 2; 627 3; 628 6; 629 4;
 630 2; 631 1; 642 4; 643 8; 644 5;
 645 3; 646 1;

Name: 1112.4_Hydroxylamine[3TMS]
DATE: 05/12/21
CASNO: 5470-11-1
Formula: H3NO
SMILES: NO
KEGG: C11598
CHEBI: -
InChI: 1/H3NO/c1-2/h2H,1H2
NIKKAJI: J203.650I
PUBCHEM: 13763
EXACT_MASS: 33.02146
DB#: 164
Synonym: Name:Hydroxylamine
Synonym: Name:Hydroxylamine hydrochloride
Synonym: TMS:3
Synonym: RT(s):284.666
Synonym: RI:1112.4
Synonym: Sample (author):Kusano M, Fukushima A, Plant Science Center, RIKEN.
Num Peaks: 79
 60 29; 61 15; 62 1; 66 10; 67 1;
 69 1; 70 37; 71 14; 72 107; 73 999;
 74 106; 75 51; 76 4; 77 2; 79 1;
 83 1; 84 4; 85 13; 86 139; 87 57;
 88 34; 89 11; 90 2; 91 1; 99 8;
 100 85; 101 17; 102 25; 103 16; 104 4;
 105 6; 113 23; 114 21; 115 15; 116 24;
 117 27; 118 8; 119 201; 120 27; 121 15;
 122 1; 128 1; 129 3; 130 125; 131 54;
 132 35; 133 245; 134 38; 135 19; 136 2;
 144 3; 145 2; 146 243; 147 144; 148 36;
 149 10; 150 1; 158 1; 160 7; 161 18;
 162 5; 163 1; 171 2; 172 1; 174 1;
 177 1; 187 1; 188 5; 189 1; 190 1;
 191 1; 204 3; 205 5; 206 1; 234 1;
 249 48; 250 12; 251 6; 252 1;

Name: 1806.8_Hypoxanthine[2TMS]
DATE: 05/12/21
CASNO: 68-94-0
Formula: C5H4N4O
SMILES: O=C(N2)c(n1)c(N=C2)nc1
KEGG: C00262
CHEBI: 17368
InChI: 1/C5H4N4O/c10-5-3-4(7-1-6-3)8-2-9-5/h1-2H,(H2,6,7,8,9,10)/f/h7,9H
NIKKAJI: J1.934H
PUBCHEM: 3560
EXACT_MASS: 136.03851
DB#: 165
Synonym: Name:Purine-6-ol
Synonym: Name:Hypoxanthine
Synonym: TMS:2
Synonym: RT(s):476.908
Synonym: RI:1806.8
Synonym: Sample (author):Kusano M, Fukushima A, Plant Science Center, RIKEN.
Num Peaks: 166
 60 13; 61 15; 62 3; 63 4; 64 6;
 65 14; 66 20; 67 8; 68 2; 69 13;
 70 65; 71 26; 72 68; 73 999; 74 99;
 75 70; 76 8; 77 39; 78 11; 79 46;
 80 8; 81 7; 82 5; 83 8; 84 168;
 85 53; 86 28; 87 7; 88 2; 89 3;
 90 2; 91 3; 92 6; 93 9; 94 6;
 95 23; 96 12; 97 9; 98 19; 99 22;
 100 49; 101 9; 102 5; 103 3; 104 1;
 105 2; 106 2; 107 4; 108 2; 109 4;
 110 19; 111 35; 112 14; 113 5; 114 3;
 115 5; 116 3; 117 5; 118 2; 119 5;
 120 1; 121 2; 122 3; 123 20; 124 12;
 125 44; 126 7; 127 2; 128 6; 129 1;
 130 4; 131 26; 132 8; 133 9; 134 2;
 135 1; 136 4; 137 4; 138 13; 139 11;
 140 3; 141 3; 142 3; 143 3; 144 2;
 147 32; 148 8; 149 3; 150 7; 151 4;
 152 13; 153 7; 154 3; 155 2; 156 3;
 157 3; 158 30; 159 7; 160 2; 163 3;
 164 3; 165 12; 166 41; 167 8; 168 3;
 169 2; 170 3; 171 3; 172 33; 173 15;
 174 4; 175 2; 177 9; 178 2; 179 4;
 180 11; 181 30; 182 6; 183 3; 184 1;
 185 1; 191 10; 192 12; 193 41; 194 7;
 195 3; 196 1; 197 5; 198 1; 205 2;
 206 54; 207 30; 208 13; 209 3; 210 1;
 211 6; 212 2; 213 1; 221 1; 222 7;
 223 6; 224 4; 225 1; 235 4; 236 2;
 237 3; 238 16; 239 8; 240 3; 249 10;
 250 3; 251 2; 252 2; 253 1; 263 1;
 264 7; 265 410; 266 99; 267 39; 268 6;
 269 1; 279 15; 280 134; 281 34; 282 12;
 283 2;

Name: 1623.8_Ibuprofen[1TMS]
DATE: 05/12/21
CASNO: 15687-27-1
Formula: C13H18O2
SMILES: CC(C)Cc(c1)ccc(c1)C(C)C(O)=O
KEGG: C01588
CHEBI: 5855
InChI: 1/C13H18O2/c1-9(2)8-11-4-6-12(7-5-11)10(3)13(14)15/h4-7,9-10H,8H2,1-3H3,(H,14,15)/f/h14H
NIKKAJI: J3.134H
PUBCHEM: 4743
EXACT_MASS: 206.13068
DB#: 166
Synonym: Name:Ibuprofen
Synonym: TMS:1
Synonym: RT(s):435.459
Synonym: RI:1623.8
Synonym: Sample (author):Kusano M, Fukushima A, Plant Science Center, RIKEN.
Num Peaks: 76
 60 4; 61 16; 62 4; 63 13; 64 3;
 65 20; 66 1; 67 1; 70 2; 71 2;
 72 13; 73 999; 74 91; 75 148; 76 17;
 77 46; 78 12; 79 10; 84 1; 85 1;
 86 1; 87 1; 88 1; 89 15; 90 4;
 91 82; 92 8; 93 2; 101 1; 102 7;
 103 18; 104 8; 105 19; 106 1; 110 2;
 114 1; 115 58; 116 16; 117 135; 118 53;
 119 34; 120 3; 127 3; 128 12; 129 9;
 130 3; 131 14; 132 1; 133 1; 141 2;
 143 1; 144 1; 145 19; 146 3; 148 1;
 159 4; 160 130; 161 58; 162 7; 163 1;
 191 4; 192 1; 193 2; 205 9; 206 2;
 219 1; 220 4; 221 1; 234 24; 235 6;
 236 1; 263 25; 264 5; 265 1; 278 10;
 279 2;

Name: 1906.8_Indole-3-acetaldehyde[1TMS]
DATE: 05/12/21
CASNO: 20095-27-6
Formula: C10H9NO
SMILES: O=CCc(c1)c(c2)c(ccc2)n1
KEGG: -
CHEBI: -
InChI: 1/C10H9NO/c12-6-5-8-7-11-10-4-2-1-3-9(8)10/h1-4,6-7,11H,5H2
NIKKAJI: -
PUBCHEM: -
EXACT_MASS: 159.06841
DB#: 167
Synonym: Name:Indole-3-acetaldehyde
Synonym: TMS:1
Synonym: RT(s):497.83
Synonym: RI:1906.8
Synonym: Sample (author):Kusano M, Fukushima A, Plant Science Center, RIKEN.
Num Peaks: 123
 60 4; 61 5; 62 7; 63 20; 64 5;
 65 6; 66 3; 67 5; 70 8; 71 5;
 72 15; 73 999; 74 101; 75 45; 76 39;
 77 33; 78 8; 82 1; 83 2; 84 13;
 85 3; 86 3; 87 4; 88 5; 89 39;
 90 7; 91 7; 92 2; 93 3; 94 1;
 98 2; 99 3; 100 6; 101 35; 102 68;
 103 27; 104 6; 105 7; 106 1; 107 1;
 113 2; 114 3; 115 20; 116 6; 117 10;
 118 3; 119 6; 120 2; 126 1; 127 6;
 128 44; 129 95; 130 73; 131 12; 132 4;
 133 2; 134 3; 135 1; 136 1; 140 3;
 141 3; 142 6; 143 8; 144 9; 145 30;
 146 8; 147 1; 148 1; 153 1; 155 24;
 156 29; 157 9; 158 3; 159 3; 160 7;
 161 2; 167 1; 168 2; 169 5; 170 13;
 171 4; 172 13; 173 3; 174 2; 180 1;
 181 1; 182 2; 183 1; 184 6; 185 4;
 186 46; 187 20; 188 10; 189 2; 195 1;
 196 1; 197 3; 198 3; 199 3; 200 21;
 201 20; 202 149; 203 33; 204 8; 205 1;
 211 1; 212 3; 213 26; 214 6; 215 5;
 216 1; 218 2; 227 23; 228 76; 229 54;
 230 15; 231 3; 232 2; 245 2; 259 2;
 260 91; 261 19; 262 5;

Name: 1921.8_Indole-3-acetaldehyde[1TMS]
DATE: 05/12/21
CASNO: 20095-27-6
Formula: C10H9NO
SMILES: O=CCc(c1)c(c2)c(ccc2)n1
KEGG: -
CHEBI: -
InChI: 1/C10H9NO/c12-6-5-8-7-11-10-4-2-1-3-9(8)10/h1-4,6-7,11H,5H2
NIKKAJI: -
PUBCHEM: -
EXACT_MASS: 159.06841
DB#: 168
Synonym: Name:Indole-3-acetaldehyde
Synonym: TMS:1
Synonym: RT(s):500.833
Synonym: RI:1921.8
Synonym: Sample (author):Kusano M, Fukushima A, Plant Science Center, RIKEN.
Num Peaks: 123
 60 5; 61 6; 62 6; 63 19; 64 4;
 65 5; 66 4; 67 5; 70 7; 71 5;
 72 15; 73 999; 74 106; 75 45; 76 37;
 77 32; 78 4; 79 2; 83 2; 84 12;
 85 2; 86 3; 87 7; 88 5; 89 50;
 90 7; 91 7; 92 2; 93 2; 94 2;
 97 1; 98 2; 99 2; 100 6; 101 32;
 102 63; 103 25; 104 5; 105 7; 106 2;
 107 1; 113 2; 114 4; 115 18; 116 5;
 117 10; 118 2; 119 6; 120 1; 121 1;
 126 1; 127 5; 128 40; 129 78; 130 61;
 131 9; 132 4; 133 1; 134 2; 136 1;
 140 3; 141 3; 142 5; 143 9; 144 9;
 145 28; 146 9; 151 1; 152 1; 153 1;
 154 3; 155 23; 156 24; 157 7; 158 2;
 159 4; 160 7; 161 1; 167 1; 168 1;
 169 5; 170 13; 171 4; 172 10; 173 2;
 174 2; 175 1; 182 2; 183 1; 184 6;
 185 4; 186 51; 187 15; 188 6; 189 1;
 196 1; 197 2; 198 3; 199 3; 200 25;
 201 21; 202 152; 203 29; 204 8; 205 1;
 211 2; 212 3; 213 23; 214 6; 215 4;
 216 1; 218 5; 219 1; 227 25; 228 78;
 229 53; 230 12; 231 2; 232 1; 259 1;
 260 92; 261 18; 262 5;

Name: 2557.8_Inosine[4TMS]
DATE: 05/12/21
CASNO: 58-63-9
Formula: C10H12N4O5
SMILES: OC[C@@H](O1)[C@@H](O)[C@@H](O)[C@@H]1n(c3)c(N=2)c(n3)C(=O)NC2
KEGG: C00294
CHEBI: 17596
InChI: 1/C10H12N4O5/c15-1-4-6(16)7(17)10(19-4)14-3-13-5-8(14)11-2-12-9(5)18/h2-4,6-7,10,15-17H,1H2,(H,11,12,18)/t4-,6-,7-,10-/m1/s1/f/h12H
NIKKAJI: J1.388I
PUBCHEM: 3588
EXACT_MASS: 268.08077
DB#: 169
Synonym: Name:Inosine
Synonym: TMS:4
Synonym: RT(s):613.296
Synonym: RI:2557.8
Synonym: Sample (author):Kusano M, Fukushima A, Plant Science Center, RIKEN.
Num Peaks: 197
 60 5; 61 9; 62 1; 63 1; 64 1;
 65 2; 66 4; 67 4; 69 9; 70 7;
 71 6; 72 22; 73 999; 74 91; 75 71;
 76 6; 77 13; 78 2; 79 9; 80 1;
 81 4; 82 1; 83 2; 84 12; 85 10;
 86 4; 87 5; 88 2; 89 11; 90 1;
 91 1; 92 1; 93 1; 94 1; 95 2;
 96 1; 97 6; 98 2; 99 9; 100 5;
 101 18; 102 3; 103 100; 104 10; 105 5;
 106 1; 107 1; 109 1; 110 7; 111 12;
 112 3; 113 9; 114 2; 115 16; 116 10;
 117 22; 118 3; 119 5; 120 1; 123 2;
 124 2; 125 3; 126 2; 127 4; 128 1;
 129 33; 130 4; 131 16; 132 3; 133 29;
 134 5; 135 3; 136 1; 137 1; 138 7;
 139 2; 140 2; 141 3; 142 4; 143 16;
 144 3; 145 7; 146 2; 147 81; 148 13;
 149 11; 150 3; 151 1; 152 1; 153 3;
 154 1; 155 2; 156 2; 157 6; 158 2;
 159 1; 161 1; 162 1; 163 3; 164 1;
 165 2; 166 8; 167 2; 168 1; 169 17;
 170 3; 171 3; 172 1; 173 1; 175 1;
 176 1; 177 4; 178 1; 179 1; 180 1;
 181 1; 189 7; 190 1; 191 4; 192 3;
 193 57; 194 9; 195 3; 203 1; 204 3;
 205 3; 206 3; 207 14; 208 6; 209 23;
 210 4; 211 1; 215 4; 216 1; 217 116;
 218 25; 219 13; 220 2; 221 3; 222 1;
 229 2; 230 91; 231 23; 232 10; 233 2;
 234 1; 235 2; 236 1; 237 35; 238 6;
 239 2; 243 24; 244 6; 245 57; 246 13;
 247 6; 248 1; 249 1; 257 2; 258 6;
 259 33; 260 8; 261 3; 265 7; 266 2;
 267 2; 279 2; 280 13; 281 41; 282 11;
 283 4; 307 9; 308 2; 309 3; 310 1;
 320 1; 321 1; 322 1; 323 6; 324 1;
 335 3; 336 1; 338 1; 339 1; 347 1;
 348 6; 349 2; 350 1; 363 1; 395 2;
 396 1; 453 1; 466 1; 540 2; 541 5;
 542 3; 543 1;

Name: 1525.9_Isoguvacine[2TMS]
DATE: 05/12/21
CASNO: 64603-90-3
Formula: C6H9NO2
SMILES: OC(=O)C(C1)=CCNC1
KEGG: C13694
CHEBI: -
InChI: 1/C6H9NO2/c8-6(9)5-1-3-7-4-2-5/h1,7H,2-4H2,(H,8,9)/f/h8H
NIKKAJI: -
PUBCHEM: 586283
EXACT_MASS: 127.06333
DB#: 170
Synonym: Name:Isoguvacine
Synonym: TMS:2
Synonym: RT(s):411.37
Synonym: RI:1525.9
Synonym: Sample (author):Kusano M, Fukushima A, Plant Science Center, RIKEN.
Num Peaks: 122
 60 27; 61 27; 62 3; 63 3; 64 1;
 65 7; 66 18; 67 16; 69 7; 70 12;
 71 15; 72 30; 73 999; 74 92; 75 110;
 76 10; 77 31; 78 20; 79 18; 80 71;
 81 104; 82 48; 83 31; 84 18; 85 23;
 86 202; 87 22; 88 9; 89 2; 91 1;
 92 5; 93 3; 94 6; 95 9; 96 5;
 97 14; 98 5; 99 4; 100 23; 101 81;
 102 11; 103 10; 104 1; 105 2; 106 12;
 107 4; 108 22; 109 18; 110 6; 111 24;
 112 9; 113 5; 114 1; 115 2; 116 2;
 117 7; 118 1; 119 4; 120 2; 121 8;
 122 5; 123 1; 124 5; 125 2; 126 3;
 127 1; 128 2; 129 1; 130 1; 131 10;
 132 2; 133 25; 134 4; 135 2; 136 6;
 137 2; 138 20; 139 7; 140 4; 141 1;
 143 1; 147 94; 148 16; 149 8; 150 3;
 151 3; 152 73; 153 38; 154 803; 155 149;
 156 43; 157 6; 158 1; 166 3; 167 1;
 168 1; 169 1; 170 1; 180 12; 181 28;
 182 42; 183 10; 184 4; 196 1; 197 1;
 198 2; 199 1; 211 3; 212 1; 226 1;
 228 4; 229 1; 243 3; 255 8; 256 58;
 257 13; 258 5; 268 1; 270 6; 271 44;
 272 10; 273 4;

Name: 1273.7_Isonicotinic acid[1TMS]
DATE: 05/12/21
CASNO: 55-22-1
Formula: C6H5NO2
SMILES: OC(=O)c(c1)ccnc1
KEGG: C07446
CHEBI: 6032
InChI: 1/C6H5NO2/c8-6(9)5-1-3-7-4-2-5/h1-4H,(H,8,9)/f/h8H
NIKKAJI: J4.559D
PUBCHEM: 9649
EXACT_MASS: 123.03203
DB#: 171
Synonym: Name:Isonicotinic acid
Synonym: TMS:1
Synonym: RT(s):340.321
Synonym: RI:1273.7
Synonym: Sample (author):Kusano M, Fukushima A, Plant Science Center, RIKEN.
Num Peaks: 78
 60 26; 61 33; 62 7; 63 9; 64 5;
 65 13; 66 13; 67 14; 68 1; 69 4;
 70 8; 71 5; 72 23; 73 179; 74 46;
 75 123; 76 41; 77 69; 78 839; 79 79;
 80 5; 81 5; 82 3; 83 21; 84 6;
 85 3; 86 2; 87 1; 89 1; 90 53;
 91 4; 92 6; 93 10; 94 8; 95 4;
 96 4; 97 1; 99 2; 100 1; 104 1;
 105 21; 106 710; 107 54; 108 7; 109 11;
 110 9; 111 1; 119 2; 120 12; 121 2;
 122 11; 123 6; 124 1; 132 1; 134 2;
 135 3; 136 593; 137 79; 138 23; 139 1;
 147 1; 150 3; 151 2; 152 2; 153 1;
 162 1; 164 3; 165 1; 166 1; 179 4;
 180 999; 181 145; 182 46; 183 4; 194 5;
 195 43; 196 6; 197 2;

Name: 1656.3_L-Asparagine[3TMS]
DATE: 05/12/21
CASNO: 70-47-3
Formula: C4H8N2O3
SMILES: NC(=O)C[C@H](N)C(O)=O
KEGG: C00152
CHEBI: 17196
InChI: 1/C4H8N2O3/c5-2(4(8)9)1-3(6)7/h2H,1,5H2,(H2,6,7)(H,8,9)/t2-/m0/s1/f/h8H,6H2
NIKKAJI: J9.178B
PUBCHEM: 3452
EXACT_MASS: 132.05349
DB#: 172
Synonym: Name:L-Asparagine
Synonym: Name:2-Aminosuccinamic acid
Synonym: TMS:3
Synonym: RT(s):443.082
Synonym: RI:1656.3
Synonym: Sample (author):Kusano M, Fukushima A, Plant Science Center, RIKEN.
Num Peaks: 133
 60 18; 61 28; 62 3; 63 4; 66 9;
 67 2; 69 3; 70 25; 71 8; 72 48;
 73 999; 74 145; 75 210; 76 23; 77 50;
 78 5; 79 13; 80 2; 82 2; 83 3;
 84 11; 85 5; 86 14; 87 6; 88 3;
 89 4; 90 6; 91 2; 92 1; 93 1;
 96 1; 97 1; 98 13; 99 5; 100 102;
 101 15; 102 13; 103 12; 104 1; 105 2;
 110 1; 111 1; 112 1; 113 3; 114 22;
 115 28; 116 337; 117 46; 118 20; 119 5;
 120 1; 125 8; 126 2; 127 2; 128 15;
 129 6; 130 25; 131 54; 132 151; 133 45;
 134 11; 135 3; 140 2; 141 91; 142 17;
 143 10; 144 11; 145 2; 146 6; 147 103;
 148 18; 149 17; 150 2; 151 1; 153 1;
 154 2; 156 1; 157 1; 158 3; 159 26;
 160 4; 161 2; 163 1; 169 6; 170 1;
 171 1; 172 8; 173 2; 174 6; 175 1;
 176 2; 177 1; 186 1; 188 74; 189 15;
 190 12; 191 2; 199 2; 200 1; 201 1;
 202 24; 203 6; 204 10; 205 2; 206 2;
 213 2; 214 2; 215 12; 216 7; 217 4;
 218 22; 219 4; 220 2; 229 1; 230 1;
 231 96; 232 22; 233 9; 234 1; 242 1;
 243 5; 244 2; 245 2; 258 15; 259 4;
 260 1; 262 1; 316 2; 317 1; 333 4;
 334 1; 348 3; 349 1;

Name: 1506.6_L-Aspartic acid[3TMS]
DATE: 05/12/21
CASNO: 56-84-8
Formula: C4H7NO4
SMILES: N[C@@H](CC(O)=O)C(O)=O
KEGG: C00049
CHEBI: 17053
InChI: 1/C4H7NO4/c5-2(4(8)9)1-3(6)7/h2H,1,5H2,(H,6,7)(H,8,9)/t2-/m0/s1/f/h6,8H
NIKKAJI: J9.169C
PUBCHEM: 3351
EXACT_MASS: 133.03751
DB#: 173
Synonym: Name:L-Aspartate
Synonym: Name:L-Aspartic acid
Synonym: Name:2-Aminosuccinic acid
Synonym: TMS:3
Synonym: RT(s):406.552
Synonym: RI:1506.6
Synonym: Sample (author):Kusano M, Fukushima A, Plant Science Center, RIKEN.
Num Peaks: 111
 60 15; 61 21; 62 2; 63 2; 66 10;
 67 2; 69 1; 70 38; 71 7; 72 32;
 73 999; 74 112; 75 131; 76 12; 77 30;
 78 2; 79 6; 82 1; 83 3; 84 8;
 85 4; 86 10; 87 5; 88 3; 89 3;
 91 1; 92 1; 93 1; 98 8; 99 6;
 100 224; 101 30; 102 14; 103 14; 104 1;
 105 2; 113 1; 114 4; 115 14; 116 8;
 117 51; 118 6; 119 10; 120 1; 126 1;
 128 6; 129 4; 130 22; 131 19; 132 15;
 133 42; 134 8; 135 4; 142 13; 143 5;
 144 6; 145 1; 146 3; 147 117; 148 20;
 149 19; 150 3; 151 1; 158 2; 159 1;
 160 3; 161 2; 163 11; 164 2; 165 1;
 171 1; 172 6; 173 2; 174 10; 175 2;
 176 2; 177 3; 184 1; 188 30; 189 7;
 190 4; 191 2; 200 1; 202 31; 203 6;
 204 9; 205 3; 206 1; 216 14; 217 3;
 218 52; 219 10; 220 4; 221 2; 230 1;
 231 1; 232 274; 233 58; 234 25; 235 4;
 244 2; 245 2; 246 1; 292 3; 293 1;
 306 6; 307 2; 308 1; 334 3; 335 1;
 349 1;

Name: 1911.1_L-Homocarnosine[3TMS]
DATE: 05/12/21
CASNO: 3650-73-5
Formula: C10H16N4O3
SMILES: NCCCC(=O)N[C@H](C(O)=O)Cc(c1)ncn1
KEGG: C00884
CHEBI: -
InChI: 1/C10H16N4O3/c11-3-1-2-9(15)14-8(10(16)17)4-7-5-12-6-13-7/h5-6,8H,1-4,11H2,(H,12,13)(H,14,15)(H,16,17)/t8-/m0/s1/f/h12,14,16H
NIKKAJI: J14.557B
PUBCHEM: 4140
EXACT_MASS: 240.12224
DB#: 174
Synonym: Name:Homocarnosine
Synonym: Name:L-Homocarnosine
Synonym: Name:gamma-Aminobutyryl histidine
Synonym: Name:N-(4-Amino-1-oxobutyryl)histidine
Synonym: TMS:3
Synonym: RT(s):498.688
Synonym: RI:1911.1
Synonym: Sample (author):Kusano M, Fukushima A, Plant Science Center, RIKEN.
Num Peaks: 145
 60 8; 61 7; 62 1; 63 2; 65 1;
 66 3; 67 2; 69 2; 70 13; 71 7;
 72 24; 73 999; 74 96; 75 73; 76 6;
 77 26; 78 3; 79 15; 80 2; 81 28;
 82 38; 83 15; 84 23; 85 12; 86 10;
 87 3; 88 1; 89 1; 92 1; 93 1;
 94 1; 95 1; 96 4; 97 3; 98 8;
 99 3; 100 56; 101 10; 102 6; 103 4;
 105 1; 107 1; 109 2; 110 6; 111 5;
 112 13; 113 3; 114 1; 115 3; 116 2;
 117 5; 118 1; 119 2; 120 1; 121 1;
 123 2; 124 2; 125 3; 126 9; 127 2;
 128 3; 129 1; 130 7; 131 9; 132 16;
 133 11; 134 2; 135 2; 136 1; 137 1;
 138 2; 139 5; 140 2; 141 1; 142 1;
 144 2; 145 1; 146 1; 147 40; 148 6;
 149 3; 150 3; 151 2; 152 1; 153 30;
 154 668; 155 146; 156 38; 157 5; 158 2;
 159 3; 160 3; 161 1; 163 2; 165 2;
 166 15; 167 5; 168 2; 169 1; 170 1;
 172 1; 174 2; 175 1; 180 1; 181 1;
 182 5; 183 3; 184 1; 190 1; 203 3;
 204 1; 211 1; 218 30; 219 5; 220 2;
 221 1; 223 1; 225 2; 226 8; 227 3;
 228 1; 238 23; 239 6; 240 3; 241 1;
 252 1; 253 2; 254 111; 255 27; 256 11;
 257 6; 258 1; 266 5; 267 1; 268 1;
 281 1; 328 3; 329 1; 330 1; 355 1;
 356 8; 357 2; 358 1; 371 3; 372 1;


Name: 2514.3_L-Homocystine[4TMS]
DATE: 05/12/21
CASNO: 626-72-2
Formula: C8H16N2O4S2
SMILES: OC(=O)C(N)CCSSCCC(N)C(O)=O
KEGG: -
CHEBI: -
InChI: 1/C8H16N2O4S2/c9-5(7(11)12)1-3-15-16-4-2-6(10)8(13)14/h5-6H,1-4,9-10H2,(H,11,12)(H,13,14)/t5-,6-/m0/s1/f/h11,13H
NIKKAJI: J232.193I
PUBCHEM: -
EXACT_MASS: 268.05515
DB#: 175
Synonym: Name:L-Homocystine
Synonym: TMS:4
Synonym: RT(s):606.301
Synonym: RI:2514.3
Synonym: Sample (author):Kusano M, Fukushima A, Plant Science Center, RIKEN.
Num Peaks: 137
 60 21; 61 19; 62 2; 63 2; 64 1;
 66 4; 67 1; 69 1; 70 8; 71 5;
 72 22; 73 999; 74 99; 75 103; 76 10;
 77 26; 78 2; 79 6; 82 3; 83 2;
 84 9; 85 7; 86 13; 87 9; 88 58;
 89 6; 90 8; 91 11; 92 2; 93 1;
 96 2; 97 1; 98 10; 99 3; 100 108;
 101 16; 102 10; 103 27; 104 3; 105 14;
 106 1; 107 1; 110 1; 112 9; 113 2;
 114 37; 115 19; 116 6; 117 10; 118 11;
 119 9; 120 2; 121 1; 122 1; 126 6;
 127 1; 128 733; 129 106; 130 44; 131 18;
 132 20; 133 26; 134 5; 135 3; 141 1;
 142 1; 143 1; 144 3; 145 1; 146 9;
 147 97; 148 17; 149 11; 150 1; 156 2;
 157 1; 158 2; 159 2; 160 228; 161 57;
 162 44; 163 7; 164 2; 165 1; 172 7;
 173 1; 174 5; 175 1; 176 1; 188 12;
 189 2; 190 4; 191 2; 192 1; 193 1;
 194 3; 198 1; 202 18; 203 5; 204 2;
 205 1; 206 3; 207 1; 216 2; 218 80;
 219 19; 220 8; 221 2; 222 3; 223 1;
 230 1; 232 1; 234 4; 235 1; 236 1;
 244 1; 246 2; 248 1; 262 2; 274 1;
 277 6; 278 166; 279 45; 280 24; 281 5;
 282 1; 291 5; 292 1; 311 1; 312 14;
 313 3; 314 2; 336 1; 338 1; 351 1;
 439 1; 556 1;

Name: 1193.9_Malonic acid[2TMS]
DATE: 05/12/21
CASNO: 141-82-2
Formula: C3H4O4
SMILES: OC(=O)CC(O)=O
KEGG: C00383
CHEBI: 30794
InChI: 1/C3H4O4/c4-2(5)1-3(6)7/h1H2,(H,4,5)(H,6,7)/f/h4,6H
NIKKAJI: J2.541K
PUBCHEM: 3673
EXACT_MASS: 104.01096
DB#: 176
Synonym: Name:Malonic acid
Synonym: Name:Malonate
Synonym: Name:Propanedioic acid
Synonym: TMS:2
Synonym: RT(s):314.251
Synonym: RI:1193.9
Synonym: Sample (author):Kusano M, Fukushima A, Plant Science Center, RIKEN.
Num Peaks: 72
 60 24; 61 60; 62 5; 63 4; 65 1;
 66 161; 67 14; 69 19; 70 13; 71 13;
 72 76; 73 796; 74 87; 75 318; 76 32;
 77 49; 78 5; 79 9; 83 1; 84 2;
 85 4; 86 1; 87 18; 88 10; 89 6;
 90 1; 91 1; 92 1; 93 2; 98 1;
 99 58; 100 6; 101 25; 102 7; 103 13;
 104 2; 105 7; 109 12; 110 1; 113 2;
 115 16; 116 9; 117 20; 118 3; 119 4;
 131 33; 132 5; 133 46; 134 6; 135 4;
 143 25; 144 2; 145 1; 146 2; 147 999;
 148 162; 149 88; 150 9; 151 2; 159 1;
 162 1; 173 2; 189 5; 190 1; 191 1;
 204 1; 217 4; 233 47; 234 9; 235 4;
 248 6; 249 1;

Name: 2255.6_Minoxidil[nTMS]
DATE: 05/12/21
CASNO: 38304-91-5
Formula: C9H15N5O
SMILES: NC(=C1)N(O)C(=N)N=C1N(C2)CCCC2
KEGG: -
CHEBI: -
InChI: 1/C9H15N5O/c10-7-6-8(12-9(11)14(7)15)13-4-2-1-3-5-13/h6,11,15H,1-5,10H2
NIKKAJI: J19.522G
PUBCHEM: -
EXACT_MASS: 209.12766
DB#: 177
Synonym: Name:Minoxidil
Synonym: TMS:n
Synonym: RT(s):563.467
Synonym: RI:2255.6
Synonym: Sample (author):Kusano M, Fukushima A, Plant Science Center, RIKEN.
Num Peaks: 255
 60 29; 61 9; 62 2; 63 4; 64 9;
 65 7; 66 12; 67 61; 68 5; 69 57;
 70 43; 71 72; 72 46; 73 999; 74 175;
 75 50; 76 7; 77 21; 78 16; 79 31;
 80 14; 81 14; 82 25; 83 22; 84 213;
 85 73; 86 68; 87 11; 88 11; 89 1;
 90 2; 91 2; 92 5; 93 7; 94 7;
 95 22; 96 16; 97 22; 98 103; 99 342;
 100 77; 101 28; 102 8; 103 2; 104 5;
 105 4; 106 4; 107 4; 108 14; 109 10;
 110 18; 111 28; 112 26; 113 30; 114 24;
 115 27; 116 17; 117 8; 118 4; 119 4;
 120 4; 121 3; 122 9; 123 35; 124 24;
 125 29; 126 19; 127 15; 128 51; 129 8;
 130 61; 131 11; 132 8; 133 6; 134 2;
 135 6; 136 4; 137 7; 138 12; 139 35;
 140 25; 141 24; 142 28; 143 7; 144 5;
 145 1; 146 16; 147 3; 148 2; 149 3;
 150 8; 151 22; 152 11; 153 16; 154 30;
 155 35; 156 13; 157 19; 158 5; 159 2;
 160 1; 161 4; 162 1; 163 1; 164 5;
 165 20; 166 21; 167 11; 168 4; 169 4;
 170 28; 171 114; 172 30; 173 11; 174 2;
 175 1; 176 2; 177 3; 178 10; 179 7;
 180 14; 181 14; 182 10; 183 5; 184 2;
 185 2; 186 2; 187 8; 188 2; 189 2;
 190 1; 191 1; 192 4; 193 9; 194 21;
 195 8; 196 17; 197 11; 198 7; 199 2;
 200 1; 202 1; 203 1; 204 1; 205 2;
 206 9; 207 5; 208 13; 209 9; 210 10;
 211 6; 212 7; 213 2; 214 1; 218 1;
 219 2; 220 19; 221 11; 222 11; 223 10;
 224 4; 225 2; 226 2; 227 1; 228 1;
 229 2; 230 1; 231 1; 232 1; 233 2;
 234 5; 235 3; 236 3; 237 40; 238 26;
 239 87; 240 21; 241 8; 242 2; 245 1;
 246 1; 247 1; 248 13; 249 8; 250 7;
 251 5; 252 6; 253 30; 254 104; 255 32;
 256 11; 257 2; 262 2; 263 1; 264 5;
 265 10; 266 13; 267 23; 268 34; 269 21;
 270 6; 271 2; 272 1; 274 1; 275 1;
 276 1; 277 1; 278 3; 279 3; 280 9;
 281 64; 282 46; 283 16; 284 4; 285 1;
 290 1; 291 2; 292 13; 293 8; 294 33;
 295 23; 296 15; 297 4; 298 1; 299 1;
 300 1; 302 1; 303 1; 304 1; 305 2;
 306 5; 307 7; 308 117; 309 47; 310 20;
 311 6; 312 2; 318 1; 319 2; 320 9;
 321 14; 322 117; 323 34; 324 12; 325 2;
 326 1; 327 1; 329 1; 330 1; 335 3;
 336 36; 337 120; 338 37; 339 14; 340 2;


Name: 2058.7_N-Acetyl-D-glucosamine[4TMS]
DATE: 05/12/21
CASNO: 7512-17-6
Formula: C8H15NO6
SMILES: OC[C@@H](O1)[C@@H](O)[C@H](O)[C@@H](NC(C)=O)C(O)1
KEGG: C00140
CHEBI: 17411
InChI: 1/C8H15NO6/c1-3(11)9-5-7(13)6(12)4(2-10)15-8(5)14/h4-8,10,12-14H,2H2,1H3,(H,9,11)/t4-,5-,6-,7-,8u/m1/s1/f/h9H
NIKKAJI: J81.413J
PUBCHEM: 3440
EXACT_MASS: 221.08994
DB#: 178
Synonym: Name:N-Acetyl-D-glucosamine
Synonym: Name:GlcNAc
Synonym: Name:N-Acetylchitosamine
Synonym: Name:2-Acetamido-2-deoxy-D-glucose
Synonym: TMS:4
Synonym: RT(s):527.629
Synonym: RI:2058.7
Synonym: Sample (author):Kusano M, Fukushima A, Plant Science Center, RIKEN.
Num Peaks: 179
 60 6; 61 7; 62 1; 63 1; 65 1;
 66 7; 67 3; 68 1; 69 1; 70 6;
 71 4; 72 17; 73 999; 74 90; 75 74;
 76 6; 77 17; 78 2; 79 10; 80 2;
 81 3; 82 6; 83 12; 84 5; 85 4;
 86 5; 87 4; 88 3; 89 45; 90 4;
 91 2; 92 1; 94 1; 95 2; 96 3;
 97 2; 98 2; 99 5; 100 14; 101 18;
 102 9; 103 74; 104 7; 105 8; 106 1;
 109 1; 110 1; 111 2; 112 3; 113 9;
 114 10; 115 6; 116 19; 117 74; 118 8;
 119 6; 120 1; 125 1; 126 2; 127 5;
 128 4; 129 77; 130 13; 131 19; 132 4;
 133 34; 134 5; 135 3; 137 1; 139 1;
 140 1; 141 3; 142 4; 143 9; 144 6;
 145 2; 146 1; 147 190; 148 30; 149 19;
 150 2; 151 1; 152 1; 153 1; 154 2;
 155 3; 156 6; 157 49; 158 10; 159 43;
 160 6; 161 3; 162 1; 163 4; 167 1;
 168 2; 169 5; 170 3; 171 8; 172 3;
 173 8; 174 2; 175 2; 177 1; 181 1;
 182 1; 183 2; 184 1; 185 2; 186 3;
 187 1; 188 1; 189 11; 190 4; 191 13;
 192 2; 193 1; 195 1; 196 1; 199 1;
 201 53; 202 22; 203 6; 204 19; 205 118;
 206 24; 207 12; 208 2; 210 1; 213 4;
 214 2; 215 1; 216 2; 217 25; 218 6;
 219 2; 220 1; 221 3; 222 1; 227 1;
 228 1; 229 16; 230 8; 231 4; 232 1;
 242 1; 243 5; 244 3; 245 2; 246 3;
 247 1; 257 1; 258 2; 259 1; 274 3;
 275 1; 277 2; 278 1; 284 1; 285 2;
 286 1; 291 3; 292 1; 303 2; 305 2;
 307 1; 315 9; 316 2; 317 1; 318 3;
 319 81; 320 25; 321 12; 322 2; 489 1;
 594 1; 595 3; 596 2; 597 1;

Name: 2065.2_N-Acetyl-D-glucosamine[4TMS]
DATE: 05/12/21
CASNO: 7512-17-6
Formula: C8H15NO6
SMILES: OC[C@@H](O1)[C@@H](O)[C@H](O)[C@@H](NC(C)=O)C(O)1
KEGG: C00140
CHEBI: 17411
InChI: 1/C8H15NO6/c1-3(11)9-5-7(13)6(12)4(2-10)15-8(5)14/h4-8,10,12-14H,2H2,1H3,(H,9,11)/t4-,5-,6-,7-,8u/m1/s1/f/h9H
NIKKAJI: J81.413J
PUBCHEM: 3440
EXACT_MASS: 221.08994
DB#: 179
Synonym: Name:N-Acetyl-D-glucosamine
Synonym: Name:GlcNAc
Synonym: Name:N-Acetylchitosamine
Synonym: Name:2-Acetamido-2-deoxy-D-glucose
Synonym: TMS:4
Synonym: RT(s):528.883
Synonym: RI:2065.2
Synonym: Sample (author):Kusano M, Fukushima A, Plant Science Center, RIKEN.
Num Peaks: 215
 60 17; 61 11; 62 1; 65 1; 66 7;
 67 4; 68 1; 69 5; 70 8; 71 6;
 72 27; 73 999; 74 94; 75 108; 76 10;
 77 12; 78 3; 79 18; 80 4; 81 6;
 82 9; 83 11; 84 8; 85 7; 86 5;
 87 177; 88 12; 89 47; 90 5; 91 3;
 92 1; 93 1; 94 1; 95 2; 96 4;
 97 8; 98 4; 99 15; 100 14; 101 19;
 102 6; 103 87; 104 8; 105 9; 106 2;
 107 2; 108 1; 109 3; 110 5; 111 5;
 112 7; 113 13; 114 8; 115 10; 116 29;
 117 79; 118 10; 119 8; 120 1; 121 1;
 122 1; 123 3; 124 1; 125 1; 126 3;
 127 6; 128 8; 129 136; 130 27; 131 32;
 132 14; 133 47; 134 7; 135 5; 136 1;
 137 5; 138 2; 139 1; 140 2; 141 12;
 142 7; 143 18; 144 9; 145 3; 146 1;
 147 188; 148 31; 149 21; 150 2; 151 2;
 152 1; 153 9; 154 9; 155 6; 156 4;
 157 32; 158 18; 159 4; 160 2; 161 2;
 162 1; 163 4; 164 1; 165 1; 166 1;
 167 2; 168 3; 169 6; 170 6; 171 21;
 172 5; 173 49; 174 9; 175 5; 176 1;
 177 2; 178 1; 179 3; 180 1; 181 2;
 182 1; 183 2; 184 2; 185 4; 186 7;
 187 2; 188 1; 189 18; 190 5; 191 4;
 192 1; 195 3; 196 2; 197 2; 198 2;
 199 1; 200 7; 201 6; 202 96; 203 17;
 204 22; 205 81; 206 16; 207 8; 208 1;
 209 1; 210 4; 211 2; 212 3; 213 14;
 214 3; 215 3; 216 1; 217 28; 218 8;
 219 3; 221 3; 222 1; 223 1; 225 1;
 227 3; 228 1; 229 9; 230 3; 231 17;
 232 4; 233 1; 237 2; 238 3; 239 1;
 240 1; 242 1; 243 22; 244 5; 245 2;
 246 3; 247 1; 255 4; 256 1; 260 1;
 268 1; 269 4; 270 1; 271 1; 273 2;
 274 22; 275 6; 276 2; 277 2; 285 3;
 286 1; 291 2; 292 1; 300 1; 301 1;
 302 1; 303 1; 305 2; 306 1; 307 1;
 312 1; 318 1; 319 34; 320 11; 321 5;
 322 1; 327 2; 328 1; 332 1; 333 18;
 334 5; 335 2; 345 2; 523 2; 524 1;


Name: 2073.4_N-Acetyl-D-glucosamine[4TMS]
DATE: 05/12/21
CASNO: 7512-17-6
Formula: C8H15NO6
SMILES: OC[C@@H](O1)[C@@H](O)[C@H](O)[C@@H](NC(C)=O)C(O)1
KEGG: C00140
CHEBI: 17411
InChI: 1/C8H15NO6/c1-3(11)9-5-7(13)6(12)4(2-10)15-8(5)14/h4-8,10,12-14H,2H2,1H3,(H,9,11)/t4-,5-,6-,7-,8u/m1/s1/f/h9H
NIKKAJI: J81.413J
PUBCHEM: 3440
EXACT_MASS: 221.08994
DB#: 180
Synonym: Name:N-Acetyl-D-glucosamine
Synonym: Name:GlcNAc
Synonym: Name:N-Acetylchitosamine
Synonym: Name:2-Acetamido-2-deoxy-D-glucose
Synonym: TMS:4
Synonym: RT(s):530.434
Synonym: RI:2073.4
Synonym: Sample (author):Kusano M, Fukushima A, Plant Science Center, RIKEN.
Num Peaks: 200
 60 6; 61 8; 62 1; 63 1; 66 6;
 67 3; 68 1; 69 1; 70 6; 71 5;
 72 16; 73 999; 74 92; 75 77; 76 6;
 77 14; 79 3; 80 2; 81 3; 82 5;
 83 11; 84 5; 85 4; 86 17; 87 9;
 88 3; 89 49; 90 5; 91 3; 92 1;
 95 2; 96 3; 97 1; 98 2; 99 4;
 100 17; 101 19; 102 15; 103 83; 104 8;
 105 13; 106 1; 107 1; 108 1; 109 1;
 110 1; 111 2; 112 3; 113 8; 114 20;
 115 8; 116 20; 117 66; 118 9; 119 6;
 120 1; 121 1; 124 1; 125 1; 126 2;
 127 5; 128 5; 129 75; 130 12; 131 19;
 132 5; 133 35; 134 5; 135 3; 138 1;
 139 1; 140 2; 141 3; 142 4; 143 10;
 144 10; 145 3; 146 1; 147 181; 148 29;
 149 18; 150 2; 151 1; 152 1; 153 2;
 154 2; 155 3; 156 6; 157 46; 158 9;
 159 36; 160 6; 161 3; 162 2; 163 5;
 164 1; 165 1; 167 1; 168 2; 169 3;
 170 3; 171 12; 172 4; 173 10; 174 2;
 175 2; 176 1; 177 1; 179 1; 180 1;
 181 1; 182 1; 183 2; 184 1; 185 1;
 186 3; 187 1; 188 1; 189 11; 190 4;
 191 6; 192 1; 193 1; 194 1; 195 2;
 198 1; 199 1; 200 1; 201 53; 202 36;
 203 9; 204 17; 205 103; 206 21; 207 9;
 208 1; 210 1; 213 3; 214 2; 215 1;
 216 2; 217 27; 218 6; 219 2; 220 1;
 221 3; 222 1; 227 1; 228 1; 229 14;
 230 7; 231 4; 232 2; 233 1; 235 1;
 241 1; 242 1; 243 7; 244 3; 245 3;
 246 4; 247 1; 256 1; 257 1; 258 2;
 259 1; 260 1; 270 1; 271 1; 274 5;
 275 2; 276 1; 277 2; 278 1; 285 1;
 286 1; 291 3; 292 1; 293 1; 300 1;
 303 3; 304 1; 305 2; 306 1; 307 1;
 315 6; 316 1; 317 1; 318 4; 319 69;
 320 21; 321 10; 322 2; 333 1; 399 1;
 489 1; 594 1; 595 3; 596 2; 597 1;


Name: 1485.1_Nicotinamide[1TMS]
DATE: 05/12/21
CASNO: 98-92-0
Formula: C6H6N2O
SMILES: NC(=O)c(c1)cncc1
KEGG: C00153
CHEBI: 17154
InChI: 1/C6H6N2O/c7-6(9)5-2-1-3-8-4-5/h1-4H,(H2,7,9)/f/h7H2
NIKKAJI: J3.988H
PUBCHEM: 3453
EXACT_MASS: 122.04801
DB#: 181
Synonym: Name:Nicotinic acid amide
Synonym: Name:Vitamin PP
Synonym: Name:Niacinamide
Synonym: Name:Nicotinamide
Synonym: TMS:1
Synonym: RT(s):400.909
Synonym: RI:1485.1
Synonym: Sample (author):Kusano M, Fukushima A, Plant Science Center, RIKEN.
Num Peaks: 88
 60 31; 61 72; 62 9; 63 9; 64 9;
 65 10; 66 8; 67 10; 68 1; 69 2;
 70 52; 71 8; 72 57; 73 121; 74 61;
 75 999; 76 158; 77 165; 78 265; 79 64;
 80 10; 81 3; 82 15; 83 9; 84 5;
 85 4; 86 9; 87 1; 88 1; 89 4;
 90 5; 91 2; 92 5; 93 10; 94 8;
 95 2; 96 1; 100 26; 101 3; 102 3;
 103 7; 104 94; 105 137; 106 30; 107 5;
 108 4; 109 3; 110 3; 116 1; 118 1;
 119 11; 120 7; 121 2; 122 6; 123 1;
 131 1; 132 1; 133 1; 134 3; 135 3;
 136 209; 137 28; 138 9; 147 2; 148 1;
 149 3; 150 4; 151 3; 152 1; 161 2;
 162 1; 163 7; 164 2; 165 4; 166 1;
 175 5; 176 1; 177 1; 178 2; 179 507;
 180 75; 181 23; 182 2; 184 1; 193 35;
 194 24; 195 5; 196 1;

Name: 1163.5_N-Methyl-DL-Alanine[2TMS]
DATE: 05/12/21
CASNO: 600-21-5
Formula: C4H9NO2
SMILES: CNC(C)C(O)=O
KEGG: -
CHEBI: -
InChI: 1/C4H9NO2/c1-3(5-2)4(6)7/h3,5H,1-2H3,(H,6,7)/t3-/m0/s1/f/h6H
NIKKAJI: J257.372E
PUBCHEM: -
EXACT_MASS: 103.06333
DB#: 182
Synonym: Name:N-Methyl-DL-Alanine
Synonym: TMS:2
Synonym: RT(s):303.196
Synonym: RI:1163.5
Synonym: Sample (author):Kusano M, Fukushima A, Plant Science Center, RIKEN.
Num Peaks: 72
 60 19; 61 27; 62 2; 63 2; 66 17;
 67 2; 69 1; 70 16; 71 9; 72 29;
 73 999; 74 95; 75 94; 76 8; 77 20;
 78 2; 79 5; 82 1; 83 1; 84 7;
 85 4; 86 18; 87 10; 88 9; 89 3;
 90 1; 95 1; 98 3; 99 2; 100 38;
 101 14; 102 8; 103 17; 104 2; 105 3;
 109 1; 112 1; 113 1; 114 26; 115 9;
 116 10; 117 9; 118 1; 119 4; 128 2;
 129 5; 130 938; 131 137; 132 45; 133 27;
 134 4; 135 2; 142 5; 143 1; 144 6;
 145 1; 146 1; 147 118; 148 19; 149 10;
 150 1; 158 7; 159 1; 160 1; 175 6;
 176 1; 204 38; 205 8; 206 3; 218 1;
 232 3; 247 1;

Name: 1667.8_o-Coumaric acid[2TMS]
DATE: 05/12/21
CASNO: 614-60-8
Formula: C9H8O3
SMILES: OC(=O)C=Cc(c1)c(O)ccc1
KEGG: C01772
CHEBI: 18125
InChI: 1/C9H8O3/c10-8-4-2-1-3-7(8)5-6-9(11)12/h1-6,10H,(H,11,12)/b6-5+/f/h11H
NIKKAJI: J55.415D
PUBCHEM: 4905
EXACT_MASS: 164.04734
DB#: 183
Synonym: Name:trans-2-Hydroxycinnamate
Synonym: Name:trans-2-Hydroxycinnamic acid
Synonym: Name:o-Coumaric acid
Synonym: TMS:2
Synonym: RT(s):445.771
Synonym: RI:1667.8
Synonym: Sample (author):Kusano M, Fukushima A, Plant Science Center, RIKEN.
Num Peaks: 130
 60 9; 61 22; 62 11; 63 33; 64 9;
 65 14; 66 20; 67 5; 69 2; 70 6;
 71 6; 72 23; 73 999; 74 103; 75 128;
 76 21; 77 44; 78 7; 79 18; 80 1;
 81 2; 82 1; 83 9; 84 2; 85 10;
 86 2; 87 8; 88 4; 89 52; 90 35;
 91 49; 92 7; 93 3; 94 1; 95 3;
 97 2; 98 1; 99 2; 100 1; 101 17;
 102 15; 103 17; 104 4; 105 14; 106 2;
 107 2; 109 1; 110 1; 111 1; 113 2;
 114 2; 115 43; 116 9; 117 11; 118 64;
 119 12; 120 3; 121 6; 122 1; 123 1;
 127 1; 128 2; 129 3; 130 2; 131 17;
 132 3; 133 30; 134 6; 135 54; 136 7;
 137 4; 139 3; 141 1; 143 2; 144 7;
 145 13; 146 24; 147 580; 148 100; 149 59;
 150 7; 151 7; 152 1; 159 9; 160 3;
 161 111; 162 18; 163 9; 164 2; 165 1;
 166 1; 173 1; 174 1; 175 23; 176 5;
 177 10; 178 1; 179 6; 180 1; 181 3;
 189 2; 190 38; 191 8; 192 7; 193 2;
 195 1; 201 1; 203 2; 205 4; 206 1;
 209 7; 210 1; 217 2; 218 1; 219 43;
 220 10; 221 3; 235 3; 249 1; 251 3;
 265 2; 292 2; 293 75; 294 22; 295 8;
 296 1; 307 3; 308 44; 309 12; 310 4;


Name: 1808.2_o-Coumaric acid[2TMS]
DATE: 05/12/21
CASNO: 614-60-8
Formula: C9H8O3
SMILES: OC(=O)C=Cc(c1)c(O)ccc1
KEGG: C01772
CHEBI: 18125
InChI: 1/C9H8O3/c10-8-4-2-1-3-7(8)5-6-9(11)12/h1-6,10H,(H,11,12)/b6-5+/f/h11H
NIKKAJI: J55.415D
PUBCHEM: 4905
EXACT_MASS: 164.04734
DB#: 184
Synonym: Name:trans-2-Hydroxycinnamate
Synonym: Name:trans-2-Hydroxycinnamic acid
Synonym: Name:o-Coumaric acid
Synonym: TMS:2
Synonym: RT(s):477.22
Synonym: RI:1808.2
Synonym: Sample (author):Kusano M, Fukushima A, Plant Science Center, RIKEN.
Num Peaks: 131
 60 8; 61 20; 62 9; 63 29; 64 8;
 65 13; 66 19; 67 6; 69 2; 70 6;
 71 6; 72 23; 73 999; 74 105; 75 122;
 76 20; 77 40; 78 7; 79 16; 80 2;
 81 2; 82 1; 83 8; 84 2; 85 10;
 86 2; 87 8; 88 4; 89 50; 90 32;
 91 46; 92 6; 93 3; 94 1; 95 2;
 96 1; 97 3; 98 1; 99 2; 100 1;
 101 17; 102 16; 103 18; 104 4; 105 14;
 106 2; 107 2; 109 1; 110 2; 111 1;
 113 2; 114 2; 115 43; 116 10; 117 12;
 118 59; 119 11; 120 2; 121 6; 123 1;
 127 1; 128 2; 129 3; 130 2; 131 17;
 132 3; 133 30; 134 5; 135 53; 136 7;
 137 4; 139 4; 142 1; 143 2; 144 8;
 145 14; 146 22; 147 570; 148 99; 149 58;
 150 7; 151 7; 152 1; 159 9; 160 3;
 161 115; 162 18; 163 10; 164 2; 165 1;
 166 1; 173 1; 174 1; 175 25; 176 5;
 177 11; 178 2; 179 7; 180 1; 181 3;
 189 1; 190 38; 191 8; 192 7; 193 2;
 195 1; 203 2; 205 5; 206 1; 209 8;
 210 1; 217 2; 218 1; 219 46; 220 12;
 221 3; 235 3; 249 2; 251 3; 265 3;
 266 1; 292 2; 293 83; 294 24; 295 9;
 296 1; 307 3; 308 52; 309 15; 310 5;
 311 1;

Name: 1315.7_Phenylhydrazine[1TMS]
DATE: 05/12/21
CASNO: 100-63-0
Formula: C6H8N2
SMILES: NNc(c1)cccc1
KEGG: C02304
CHEBI: -
InChI: 1/C6H8N2/c7-8-6-4-2-1-3-5-6/h1-5,8H,7H2
NIKKAJI: J38.250G
PUBCHEM: 5358
EXACT_MASS: 108.06875
DB#: 185
Synonym: Name:Phenylhydrazine
Synonym: Name:Phenyldiazane
Synonym: Name:Hydrazinobenzene
Synonym: TMS:1
Synonym: RT(s):353.422
Synonym: RI:1315.7
Synonym: Sample (author):Kusano M, Fukushima A, Plant Science Center, RIKEN.
Num Peaks: 70
 60 3; 61 5; 62 2; 63 11; 64 10;
 65 10; 66 3; 67 3; 70 4; 71 4;
 72 10; 73 999; 74 88; 75 39; 76 4;
 77 12; 78 3; 79 3; 80 3; 81 1;
 83 4; 84 1; 85 2; 87 2; 89 5;
 90 1; 91 16; 92 10; 93 3; 95 1;
 102 1; 103 5; 104 1; 105 8; 106 1;
 107 3; 108 4; 109 1; 115 3; 117 1;
 119 2; 121 1; 131 5; 133 5; 135 4;
 136 44; 137 8; 138 2; 147 5; 148 1;
 149 5; 150 1; 151 55; 152 7; 153 2;
 161 1; 163 1; 165 1; 166 31; 167 5;
 168 1; 179 2; 181 1; 182 1; 239 25;
 240 7; 241 2; 254 44; 255 11; 256 4;


Name: 2690.7_Maltose[8TMS]
DATE: 05/12/21
CASNO: 6363-53-7
Formula: C12H22O11
SMILES: OCC(O1)C(O)C(O)C(O)C1OC(C(CO)2)C(O)C(O)C(O)O2
KEGG: -
CHEBI: -
InChI: 1/C12H22O11/c13-1-3-5(15)6(16)9(19)12(22-3)23-10-4(2-14)21-11(20)8(18)7(10)17/h3-20H,1-2H2/t3-,4-,5-,6+,7-,8-,9-,10-,11-,12-/m1/s1
NIKKAJI: J257.354G
PUBCHEM: -
EXACT_MASS: 342.11621
DB#: 186
Synonym: Name:Maltose
Synonym: TMS:8
Synonym: RT(s):634.78
Synonym: RI:2690.7
Synonym: Sample (author):Kusano M, Fukushima A, Plant Science Center, RIKEN.
Num Peaks: 292
 60 4; 61 11; 64 1; 65 1; 66 9;
 67 4; 68 1; 69 11; 70 5; 71 8;
 72 21; 73 999; 74 87; 75 95; 76 9;
 77 4; 80 3; 81 16; 82 7; 83 5;
 84 2; 85 7; 86 6; 87 8; 88 5;
 89 44; 90 4; 91 5; 92 2; 93 1;
 94 2; 95 2; 96 4; 97 5; 98 3;
 99 10; 100 8; 101 27; 102 7; 103 168;
 104 19; 105 20; 106 3; 107 2; 108 3;
 109 5; 110 4; 111 5; 112 4; 113 7;
 114 11; 115 10; 116 15; 117 68; 118 8;
 119 8; 120 2; 121 2; 122 1; 123 1;
 124 4; 125 3; 126 3; 127 5; 128 4;
 129 114; 130 18; 131 31; 132 6; 133 41;
 134 5; 135 7; 136 2; 137 1; 138 8;
 139 4; 140 3; 141 3; 142 7; 143 23;
 144 4; 145 12; 146 2; 147 192; 148 30;
 149 30; 150 5; 151 3; 152 2; 153 3;
 154 4; 155 14; 156 5; 157 12; 158 5;
 159 7; 160 38; 161 11; 162 4; 163 12;
 164 3; 165 2; 166 1; 167 2; 168 6;
 169 37; 170 12; 171 22; 172 5; 173 6;
 174 5; 175 9; 176 3; 177 5; 178 2;
 179 1; 180 2; 181 3; 182 3; 183 5;
 184 3; 185 2; 186 4; 187 10; 188 6;
 189 38; 190 9; 191 31; 192 5; 193 1;
 194 2; 195 1; 196 2; 197 4; 198 5;
 199 4; 200 6; 201 5; 202 1; 203 11;
 204 325; 205 81; 206 34; 207 10; 208 2;
 209 2; 210 2; 211 2; 212 2; 213 1;
 214 1; 215 4; 216 5; 217 75; 218 21;
 219 11; 220 3; 221 8; 222 2; 223 2;
 224 1; 225 1; 227 3; 228 17; 229 9;
 230 5; 231 10; 232 2; 233 4; 234 1;
 235 1; 239 1; 240 1; 241 2; 242 3;
 243 18; 244 6; 245 5; 246 3; 247 2;
 248 1; 250 1; 253 1; 254 4; 255 3;
 256 2; 257 3; 258 2; 259 2; 260 1;
 261 1; 262 1; 263 2; 265 1; 267 1;
 268 1; 269 1; 270 1; 271 13; 272 4;
 273 4; 274 1; 275 1; 276 1; 277 1;
 281 1; 283 1; 285 1; 286 1; 287 1;
 289 1; 290 1; 291 3; 292 1; 293 1;
 298 1; 299 1; 300 1; 302 1; 303 1;
 304 1; 305 5; 306 3; 307 1; 309 1;
 311 1; 314 1; 315 1; 316 1; 317 2;
 318 1; 319 6; 320 2; 321 1; 322 1;
 327 1; 330 1; 331 4; 332 3; 333 2;
 334 1; 338 1; 342 1; 343 1; 344 3;
 345 3; 346 2; 347 1; 348 1; 349 1;
 358 1; 359 1; 360 6; 361 64; 362 22;
 363 11; 364 2; 365 1; 374 1; 375 1;
 376 1; 377 1; 378 1; 383 1; 384 1;
 388 1; 389 1; 390 1; 392 1; 396 1;
 404 1; 409 1; 432 1; 433 1; 434 1;
 435 1; 436 1; 449 1; 451 2; 491 1;
 536 1; 539 1; 550 1; 551 2; 552 3;
 553 2; 554 1; 562 1; 565 1; 598 1;
 730 1; 733 1;

Name: 2718.4_Maltose[8TMS]
DATE: 05/12/21
CASNO: 6363-53-7
Formula: C12H22O11
SMILES: OCC(O1)C(O)C(O)C(O)C1OC(C(CO)2)C(O)C(O)C(O)O2
KEGG: -
CHEBI: -
InChI: 1/C12H22O11/c13-1-3-5(15)6(16)9(19)12(22-3)23-10-4(2-14)21-11(20)8(18)7(10)17/h3-20H,1-2H2/t3-,4-,5-,6+,7-,8-,9-,10-,11-,12-/m1/s1
NIKKAJI: J257.354G
PUBCHEM: -
EXACT_MASS: 342.11621
DB#: 187
Synonym: Name:Maltose
Synonym: TMS:8
Synonym: RT(s):639.598
Synonym: RI:2718.4
Synonym: Sample (author):Kusano M, Fukushima A, Plant Science Center, RIKEN.
Num Peaks: 197
 60 5; 61 7; 63 1; 65 1; 66 7;
 67 5; 69 9; 70 4; 71 4; 72 14;
 73 999; 74 89; 75 66; 76 5; 77 9;
 78 1; 79 2; 80 1; 81 10; 82 3;
 83 3; 84 2; 85 5; 86 3; 87 5;
 88 3; 89 41; 90 3; 91 2; 95 1;
 97 4; 98 1; 99 5; 100 11; 101 16;
 102 9; 103 125; 104 12; 105 19; 106 2;
 107 1; 109 4; 110 1; 111 4; 112 1;
 113 5; 114 6; 115 7; 116 7; 117 76;
 118 8; 119 6; 125 1; 126 1; 127 4;
 128 2; 129 79; 130 14; 131 20; 132 3;
 133 42; 134 5; 135 3; 139 1; 140 1;
 141 3; 142 4; 143 15; 144 2; 145 6;
 146 1; 147 200; 148 33; 149 23; 150 2;
 151 1; 152 1; 153 2; 154 1; 155 10;
 156 2; 157 14; 158 4; 159 3; 160 36;
 161 7; 162 2; 163 6; 164 1; 167 1;
 168 1; 169 40; 170 6; 171 4; 172 2;
 173 4; 174 2; 175 3; 177 2; 181 1;
 183 2; 184 1; 185 1; 186 2; 187 1;
 189 21; 190 5; 191 30; 192 5; 193 2;
 196 1; 198 1; 199 1; 200 1; 201 2;
 202 1; 203 7; 204 132; 205 60; 206 18;
 207 7; 208 1; 210 4; 211 1; 215 3;
 216 6; 217 88; 218 21; 219 10; 220 2;
 221 5; 222 1; 223 1; 227 1; 228 1;
 229 6; 230 3; 231 11; 232 3; 233 5;
 234 2; 235 1; 240 1; 241 1; 242 1;
 243 18; 244 6; 245 5; 246 2; 247 3;
 255 1; 256 1; 257 2; 258 1; 259 2;
 260 1; 262 1; 265 1; 268 1; 269 1;
 270 1; 271 17; 272 4; 273 3; 274 2;
 275 1; 276 1; 291 2; 300 3; 301 1;
 304 1; 305 4; 306 1; 307 1; 317 1;
 318 1; 319 19; 320 6; 321 3; 331 4;
 332 2; 333 1; 345 1; 359 1; 360 7;
 361 96; 362 33; 363 16; 364 4; 365 1;
 451 2; 452 1; 479 1; 480 3; 481 2;
 482 1; 598 1;

Name: 2747.3_Maltose[8TMS]
DATE: 05/12/21
CASNO: 6363-53-7
Formula: C12H22O11
SMILES: OCC(O1)C(O)C(O)C(O)C1OC(C(CO)2)C(O)C(O)C(O)O2
KEGG: -
CHEBI: -
InChI: 1/C12H22O11/c13-1-3-5(15)6(16)9(19)12(22-3)23-10-4(2-14)21-11(20)8(18)7(10)17/h3-20H,1-2H2/t3-,4-,5-,6+,7-,8-,9-,10-,11-,12-/m1/s1
NIKKAJI: J257.354G
PUBCHEM: -
EXACT_MASS: 342.11621
DB#: 188
Synonym: Name:Maltose
Synonym: TMS:8
Synonym: RT(s):644.713
Synonym: RI:2747.3
Synonym: Sample (author):Kusano M, Fukushima A, Plant Science Center, RIKEN.
Num Peaks: 182
 60 4; 61 6; 65 1; 66 6; 67 4;
 69 9; 70 3; 71 4; 72 12; 73 999;
 74 88; 75 62; 76 4; 77 5; 81 10;
 82 2; 83 3; 84 2; 85 4; 86 2;
 87 5; 88 2; 89 46; 90 4; 91 2;
 95 1; 97 5; 98 1; 99 4; 100 12;
 101 15; 102 8; 103 159; 104 15; 105 14;
 106 2; 109 4; 110 1; 111 4; 112 1;
 113 6; 114 3; 115 5; 116 7; 117 73;
 118 8; 119 7; 120 1; 125 1; 126 1;
 127 4; 128 2; 129 78; 130 11; 131 19;
 132 3; 133 39; 134 5; 135 3; 139 1;
 141 3; 142 3; 143 14; 144 2; 145 4;
 146 1; 147 186; 148 30; 149 21; 150 2;
 151 1; 153 2; 154 1; 155 10; 156 2;
 157 12; 158 2; 159 4; 160 25; 161 6;
 162 2; 163 6; 164 1; 167 1; 168 1;
 169 41; 170 6; 171 4; 172 2; 173 5;
 174 2; 175 3; 176 1; 177 3; 178 1;
 181 1; 183 2; 185 1; 186 1; 187 1;
 189 19; 190 4; 191 28; 192 4; 193 2;
 195 1; 196 1; 199 1; 200 1; 201 2;
 202 1; 203 7; 204 131; 205 58; 206 18;
 207 7; 208 1; 210 1; 215 3; 216 1;
 217 80; 218 19; 219 10; 220 1; 221 6;
 222 1; 223 1; 227 1; 229 6; 230 3;
 231 9; 232 3; 233 8; 234 2; 235 3;
 241 1; 242 1; 243 17; 244 5; 245 5;
 246 2; 247 2; 248 1; 257 2; 258 1;
 259 3; 260 1; 265 1; 268 1; 269 1;
 270 1; 271 16; 272 4; 273 4; 274 1;
 275 1; 291 2; 300 3; 301 1; 304 1;
 305 3; 306 1; 307 1; 317 1; 318 1;
 319 16; 320 5; 321 2; 331 4; 332 2;
 333 1; 345 1; 360 8; 361 86; 362 30;
 363 14; 364 3; 365 1; 390 1; 451 2;
 598 1; 599 1;

Name: 1294.7_Nicotinic Acid[1TMS]
DATE: 05/12/21
CASNO: 59-67-6
Formula: C6H5NO2
SMILES: OC(=O)c(c1)cncc1
KEGG: C00253
CHEBI: 15940
InChI: 1/C6H5NO2/c8-6(9)5-2-1-3-7-4-5/h1-4H,(H,8,9)/f/h8H
NIKKAJI: J2.809F
PUBCHEM: 3552
EXACT_MASS: 123.03203
DB#: 189
Synonym: Name:Nicotinic Acid
Synonym: Name:Nicotinate
Synonym: Name:Niacin
Synonym: Name:Nicotinic acid
Synonym: Name:3-Pyridinecarboxylic acid
Synonym: TMS:1
Synonym: RT(s):345.667
Synonym: RI:1294.7
Synonym: Sample (author):Kusano M, Fukushima A, Plant Science Center, RIKEN.
Num Peaks: 79
 60 24; 61 29; 62 7; 63 10; 64 5;
 65 16; 66 17; 67 18; 68 1; 69 5;
 70 8; 71 6; 72 22; 73 127; 74 34;
 75 125; 76 53; 77 124; 78 999; 79 93;
 80 7; 81 8; 82 4; 83 14; 84 6;
 85 4; 86 2; 89 1; 90 42; 91 4;
 92 7; 93 14; 94 12; 95 5; 96 3;
 97 1; 98 1; 99 1; 104 3; 105 54;
 106 741; 107 58; 108 10; 109 13; 110 6;
 111 1; 119 1; 120 16; 121 3; 122 14;
 123 6; 124 1; 125 1; 132 2; 134 6;
 135 6; 136 861; 137 117; 138 36; 139 3;
 150 4; 151 2; 152 1; 153 1; 162 3;
 163 1; 164 4; 165 1; 166 1; 179 4;
 180 882; 181 130; 182 41; 183 4; 184 1;
 194 7; 195 38; 196 6; 197 2;

Name: 1389.3_Mesaconic acid[2TMS]
DATE: 05/12/21
CASNO: 498-24-8
Formula: C5H6O4
SMILES: CC(=CC(O)=O)C(O)=O
KEGG: C01732
CHEBI: -
InChI: 1/C5H6O4/c1-3(5(8)9)2-4(6)7/h2H,1H3,(H,6,7)(H,8,9)/b3-2+/f/h6,8H
NIKKAJI: J6.107G
PUBCHEM: 4868
EXACT_MASS: 130.02661
DB#: 190
Synonym: Name:Mesaconate
Synonym: Name:Methylfumaric acid
Synonym: Name:2-Methylfumarate
Synonym: Name:Mesaconic acid
Synonym: TMS:2
Synonym: RT(s):373.617
Synonym: RI:1389.3
Synonym: Sample (author):Kusano M, Fukushima A, Plant Science Center, RIKEN.
Num Peaks: 103
 60 17; 61 48; 62 4; 63 3; 64 1;
 65 3; 66 34; 67 145; 68 5; 69 12;
 70 9; 71 14; 72 29; 73 999; 74 102;
 75 313; 76 30; 77 36; 78 3; 79 8;
 80 1; 81 7; 82 10; 83 42; 84 7;
 85 10; 86 1; 87 6; 88 1; 89 5;
 92 1; 93 1; 94 1; 95 7; 96 8;
 97 117; 98 32; 99 26; 100 4; 101 4;
 102 2; 103 8; 104 1; 105 3; 111 3;
 112 22; 113 14; 114 2; 115 9; 116 2;
 117 15; 118 2; 119 4; 122 29; 123 2;
 125 4; 126 1; 127 9; 128 1; 129 2;
 131 11; 132 3; 133 44; 134 6; 135 4;
 140 8; 141 45; 142 10; 143 5; 144 1;
 145 1; 147 429; 148 69; 149 50; 150 6;
 151 2; 155 2; 156 12; 157 19; 158 3;
 159 2; 163 3; 169 15; 170 2; 171 5;
 172 1; 173 1; 184 244; 185 40; 186 12;
 187 2; 199 2; 215 3; 229 1; 231 11;
 232 3; 233 1; 258 1; 259 145; 260 31;
 261 13; 262 2; 274 2;

Name: 1554_trans-Cinnamic acid[1TMS]
DATE: 05/12/21
CASNO: 140-10-3
Formula: C9H8O2
SMILES: OC(=O)C=Cc(c1)cccc1
KEGG: C00423
CHEBI: 35697
InChI: 1/C9H8O2/c10-9(11)7-6-8-4-2-1-3-5-8/h1-7H,(H,10,11)/b7-6+/f/h10H
NIKKAJI: J2.024I
PUBCHEM: 3713
EXACT_MASS: 148.05243
DB#: 191
Synonym: Name:trans-Cinnamic acid
Synonym: Name:trans-Cinnamate
Synonym: TMS:1
Synonym: RT(s):417.244
Synonym: RI:1554
Synonym: Sample (author):Kusano M, Fukushima A, Plant Science Center, RIKEN.
Num Peaks: 125
 60 45; 61 92; 62 50; 63 119; 64 13;
 65 18; 66 7; 67 7; 69 2; 70 6;
 71 7; 72 29; 73 248; 74 172; 75 695;
 76 271; 77 999; 78 85; 79 44; 80 3;
 81 5; 83 5; 84 4; 85 31; 86 9;
 87 13; 88 4; 89 19; 90 9; 91 31;
 92 6; 93 6; 94 2; 95 2; 96 1;
 97 1; 98 11; 99 34; 100 5; 101 42;
 102 459; 103 912; 104 88; 105 20; 106 2;
 107 4; 108 1; 109 2; 111 1; 113 1;
 114 1; 115 27; 116 9; 117 13; 118 9;
 119 6; 120 2; 121 7; 122 1; 123 1;
 127 2; 128 6; 129 29; 130 29; 131 790;
 132 83; 133 44; 134 7; 135 197; 136 28;
 137 9; 138 1; 141 1; 142 10; 143 15;
 144 5; 145 340; 146 59; 147 28; 148 36;
 149 6; 150 2; 151 1; 152 1; 153 1;
 154 1; 155 1; 156 1; 157 1; 158 1;
 159 53; 160 12; 161 597; 162 97; 163 27;
 164 3; 175 1; 176 17; 177 4; 178 1;
 179 1; 180 1; 182 1; 185 1; 186 1;
 187 1; 188 1; 189 2; 190 1; 191 1;
 192 17; 193 4; 194 1; 201 1; 203 2;
 204 3; 205 601; 206 107; 207 31; 208 4;
 219 20; 220 166; 221 32; 222 8; 223 1;


Name: 2984.7_2'-Deoxyinosine 5'-monophosphate[4TMS]
DATE: 05/12/21
CASNO: 14999-52-1
Formula: C10H13N4O7P
SMILES: OC(C1)C(COP(O)(O)=O)OC1n(c3)c(N2)c(n3)C(=O)N=C2
KEGG: -
CHEBI: -
InChI: 1/C10H13N4O7P/c15-5-1-7(21-6(5)2-20-22(17,18)19)14-4-13-8-9(14)11-3-12-10(8)16/h3-7,15H,1-2H2,(H,11,12,16)(H2,17,18,19)/t5-,6+,7+/m0/s1/f/h11,17-18H
NIKKAJI: J150.303K
PUBCHEM: -
EXACT_MASS: 332.05219
DB#: 192
Synonym: Name:2'-Deoxyinosine 5'-monophosphate
Synonym: TMS:4
Synonym: RT(s):691.275
Synonym: RI:2984.7
Synonym: Sample (author):Kusano M, Fukushima A, Plant Science Center, RIKEN.
Num Peaks: 217
 60 5; 61 9; 62 1; 63 1; 65 2;
 66 2; 67 2; 70 6; 71 5; 72 15;
 73 458; 74 43; 75 50; 76 4; 77 17;
 80 3; 81 999; 82 59; 83 6; 84 14;
 85 10; 86 4; 87 2; 88 1; 89 4;
 90 1; 91 2; 92 2; 93 2; 94 1;
 95 2; 96 1; 97 4; 98 4; 99 8;
 100 4; 101 14; 102 2; 103 12; 104 1;
 105 2; 106 1; 107 2; 108 1; 109 2;
 110 8; 111 12; 112 3; 113 5; 114 1;
 115 6; 116 2; 117 4; 118 1; 119 6;
 120 2; 121 2; 122 1; 123 2; 124 2;
 125 3; 126 1; 127 11; 128 2; 129 19;
 130 2; 131 4; 132 1; 133 28; 134 5;
 135 10; 136 3; 137 8; 138 10; 139 4;
 140 1; 141 2; 142 13; 143 7; 144 1;
 145 2; 146 1; 147 13; 148 3; 149 2;
 150 2; 151 4; 152 2; 153 2; 154 1;
 155 11; 156 2; 157 2; 158 1; 159 1;
 160 1; 162 1; 163 4; 164 2; 165 4;
 166 10; 167 4; 168 1; 169 8; 170 20;
 171 10; 172 2; 173 1; 174 1; 175 1;
 176 1; 177 4; 178 2; 179 3; 180 2;
 181 8; 182 1; 183 3; 184 1; 185 1;
 187 1; 189 1; 190 1; 191 2; 192 5;
 193 95; 194 15; 195 11; 196 1; 197 3;
 203 1; 205 2; 206 2; 207 16; 208 6;
 209 54; 210 9; 211 58; 212 9; 213 6;
 214 1; 217 1; 219 10; 220 2; 221 2;
 222 2; 223 1; 225 8; 226 2; 227 16;
 228 3; 229 1; 231 1; 233 1; 234 2;
 235 3; 236 1; 237 2; 239 1; 241 1;
 243 12; 244 2; 245 2; 247 1; 253 3;
 254 1; 255 1; 259 1; 261 1; 265 2;
 267 1; 269 1; 275 1; 279 2; 280 1;
 281 5; 282 2; 283 2; 285 3; 287 1;
 289 11; 290 2; 291 1; 294 1; 298 2;
 299 27; 300 8; 301 4; 302 1; 307 1;
 309 1; 313 1; 314 2; 315 39; 316 11;
 317 6; 318 1; 322 1; 323 16; 324 4;
 325 1; 335 2; 336 2; 337 1; 349 1;
 350 3; 351 1; 363 1; 365 1; 378 4;
 379 2; 380 1; 396 1; 397 2; 398 1;
 605 1; 606 1;

Name: 1786_Benzocaine[1TMS]
DATE: 05/12/21
CASNO: 94-09-7
Formula: C9H11NO2
SMILES: CCOC(=O)c(c1)ccc(N)c1
KEGG: C07527
CHEBI: -
InChI: 1/C9H11NO2/c1-2-12-9(11)7-3-5-8(10)6-4-7/h3-6H,2,10H2,1H3
NIKKAJI: J4.690F
PUBCHEM: 9730
EXACT_MASS: 165.07898
DB#: 193
Synonym: Name:Ethyl aminobenzoate
Synonym: Name:Benzocaine
Synonym: TMS:1
Synonym: RT(s):471.364
Synonym: RI:1786
Synonym: Sample (author):Kusano M, Fukushima A, Plant Science Center, RIKEN.
Num Peaks: 102
 63 14; 64 12; 70 6; 72 6; 73 166;
 82 1; 96 1; 99 3; 102 5; 122 3;
 124 1; 130 4; 131 3; 132 10; 133 17;
 134 44; 136 11; 138 5; 141 1; 142 1;
 143 4; 145 1; 146 28; 147 6; 148 141;
 149 325; 150 253; 151 22; 152 4; 154 1;
 155 1; 160 11; 162 63; 163 46; 164 34;
 165 15; 166 43; 167 11; 168 3; 169 2;
 170 4; 172 1; 174 4; 175 1; 176 255;
 177 36; 178 53; 179 14; 180 5; 185 1;
 187 2; 190 5; 192 417; 193 89; 194 263;
 195 61; 196 9; 197 3; 199 2; 203 1;
 204 5; 206 3; 207 4; 208 3; 209 45;
 210 13; 212 1; 215 1; 217 2; 220 4;
 221 4; 222 999; 223 146; 224 36; 225 5;
 226 3; 228 3; 231 3; 234 1; 236 8;
 237 628; 238 128; 239 13; 243 5; 244 2;
 245 4; 247 1; 248 1; 250 3; 252 2;
 253 2; 255 1; 256 2; 257 2; 259 2;
 260 1; 261 3; 262 1; 265 1; 268 1;
 326 1; 722 1;

Name: 1964.9_DL-6,8-Thioctic acid[1TMS]
DATE: 05/12/21
CASNO: 1077-28-7
Formula: C8H14O2S2
SMILES: OC(=O)CCCCC(C1)SSC1
KEGG: -
CHEBI: -
InChI: 1/C8H14O2S2/c9-8(10)4-2-1-3-7-5-6-11-12-7/h7H,1-6H2,(H,9,10)/f/h9H
NIKKAJI: J237.700D
PUBCHEM: -
EXACT_MASS: 206.04352
DB#: 194
Synonym: Name:DL-6,8-Thioctic acid
Synonym: TMS:1
Synonym: RT(s):508.555
Synonym: RI:1964.9
Synonym: Sample (author):Kusano M, Fukushima A, Plant Science Center, RIKEN.
Num Peaks: 151
 60 57; 61 173; 62 16; 63 17; 64 93;
 65 63; 66 36; 67 238; 68 6; 69 17;
 70 13; 71 59; 72 69; 73 999; 74 122;
 75 956; 76 98; 77 131; 78 36; 79 196;
 80 41; 81 240; 82 33; 83 16; 84 11;
 85 90; 86 26; 87 67; 88 13; 89 17;
 90 5; 91 54; 92 10; 93 101; 94 15;
 95 329; 96 72; 97 37; 98 14; 99 68;
 100 32; 101 42; 102 6; 103 29; 104 5;
 105 361; 106 28; 107 39; 108 4; 109 12;
 110 7; 111 23; 112 21; 113 149; 114 17;
 115 20; 116 37; 117 177; 118 23; 119 22;
 120 2; 121 41; 122 7; 123 475; 124 119;
 125 19; 126 24; 127 87; 128 36; 129 126;
 130 20; 131 17; 132 19; 133 4; 134 2;
 135 3; 136 2; 137 32; 138 7; 139 6;
 140 1; 141 6; 142 3; 143 6; 144 2;
 145 16; 146 9; 147 5; 148 1; 149 2;
 151 5; 153 8; 154 14; 155 170; 156 22;
 157 27; 158 4; 159 9; 160 11; 161 8;
 162 2; 163 1; 165 1; 167 3; 168 1;
 169 7; 170 4; 171 31; 172 4; 173 5;
 174 1; 177 1; 179 4; 180 1; 181 2;
 183 4; 185 16; 186 3; 187 2; 188 47;
 189 6; 190 5; 195 5; 196 1; 197 32;
 198 9; 199 7; 200 1; 201 1; 203 1;
 211 1; 213 37; 214 8; 215 2; 217 1;
 227 1; 229 7; 230 2; 231 1; 244 1;
 245 14; 246 4; 247 2; 263 27; 264 5;
 265 3; 277 2; 278 93; 279 18; 280 13;
 281 2;

Name: 1118_DL-alpha-Hydroxybutyric acid[2TMS]
DATE: 05/12/21
CASNO: 103404-58-6
Formula: C4H8O3
SMILES: CCC(O)C(O)=O
KEGG: -
CHEBI: -
InChI: 1/C4H8O3/c1-2-3(5)4(6)7/h3,5H,2H2,1H3,(H,6,7)/f/h6H
NIKKAJI: -
PUBCHEM: -
EXACT_MASS: 104.04734
DB#: 195
Synonym: Name:DL-alpha-Hydroxybutyric acid
Synonym: TMS:2
Synonym: RT(s):284.814
Synonym: RI:1118
Synonym: Sample (author):Kusano M, Fukushima A, Plant Science Center, RIKEN.
Num Peaks: 72
 60 16; 61 36; 62 3; 63 2; 65 1;
 66 91; 67 10; 69 8; 70 8; 71 11;
 72 28; 73 999; 74 97; 75 145; 76 14;
 77 24; 78 2; 79 6; 81 49; 82 4;
 83 1; 84 1; 85 14; 86 1; 87 11;
 88 2; 89 4; 94 1; 95 11; 96 1;
 99 14; 100 1; 101 21; 102 6; 103 13;
 104 2; 105 6; 109 3; 113 2; 115 27;
 116 6; 117 16; 118 2; 119 3; 129 5;
 130 10; 131 508; 132 63; 133 78; 134 9;
 135 4; 143 11; 144 1; 145 1; 147 425;
 148 68; 149 41; 150 4; 151 1; 175 2;
 189 2; 190 24; 191 6; 192 2; 205 44;
 206 9; 207 4; 217 1; 219 3; 233 21;
 234 4; 235 1;

Name: 1745.5_Fusaric acid[1TMS]
DATE: 05/12/21
CASNO: 536-69-6
Formula: C10H13NO2
SMILES: CCCCc(c1)cnc(c1)C(O)=O
KEGG: C10146
CHEBI: -
InChI: 1/C10H13NO2/c1-2-3-4-8-5-6-9(10(12)13)11-7-8/h5-7H,2-4H2,1H3,(H,12,13)/f/h12H
NIKKAJI: J12.987I
PUBCHEM: 12332
EXACT_MASS: 179.09463
DB#: 196
Synonym: Name:Fusaric acid
Synonym: TMS:1
Synonym: RT(s):462.355
Synonym: RI:1745.5
Synonym: Sample (author):Kusano M, Fukushima A, Plant Science Center, RIKEN.
Num Peaks: 148
 60 23; 61 37; 62 29; 63 110; 64 177;
 65 244; 66 43; 67 28; 68 1; 69 6;
 70 15; 71 10; 72 37; 73 618; 74 74;
 75 159; 76 43; 77 250; 78 124; 79 137;
 80 28; 81 13; 82 6; 83 30; 84 26;
 85 12; 86 9; 87 4; 88 4; 89 19;
 90 23; 91 499; 92 192; 93 45; 94 14;
 95 33; 96 12; 97 8; 98 3; 99 2;
 100 3; 101 2; 102 15; 103 17; 104 110;
 105 39; 106 108; 107 81; 108 17; 109 13;
 110 9; 111 5; 112 1; 114 1; 115 14;
 116 15; 117 26; 118 30; 119 125; 120 35;
 121 17; 122 19; 123 8; 124 4; 125 1;
 128 1; 129 1; 130 7; 131 3; 132 26;
 133 9; 134 149; 135 42; 136 33; 137 8;
 138 2; 139 1; 144 1; 145 1; 146 5;
 147 3; 148 17; 149 323; 150 68; 151 17;
 152 4; 153 1; 159 1; 160 4; 161 2;
 162 47; 163 13; 164 17; 165 78; 166 18;
 167 5; 168 1; 174 2; 175 1; 176 8;
 177 2; 178 23; 179 18; 180 25; 181 201;
 182 31; 183 9; 184 1; 190 2; 191 1;
 192 98; 193 334; 194 117; 195 31; 196 6;
 197 1; 204 1; 205 11; 206 73; 207 92;
 208 79; 209 17; 210 5; 211 2; 212 1;
 213 1; 214 1; 215 1; 217 1; 218 3;
 219 1; 220 4; 221 2; 222 12; 223 48;
 224 12; 225 3; 234 4; 235 9; 236 999;
 237 189; 238 55; 239 6; 240 1; 250 7;
 251 13; 252 2; 253 1;

Name: 1931.8_Indole-3-acetic acid[1TMS]
DATE: 05/12/21
CASNO: 87-51-4
Formula: C10H9NO2
SMILES: OC(=O)Cc(c1)c(c2)c(ccc2)n1
KEGG: C00954
CHEBI: 16411
InChI: 1/C10H9NO2/c12-10(13)5-7-6-11-9-4-2-1-3-8(7)9/h1-4,6,11H,5H2,(H,12,13)/f/h12H
NIKKAJI: J5.156J
PUBCHEM: 4205
EXACT_MASS: 175.06333
DB#: 197
Synonym: Name:Indole-3-acetate
Synonym: Name:Indoleacetate
Synonym: Name:Indoleacetic acid
Synonym: Name:Indole-3-acetic acid
Synonym: TMS:1
Synonym: RT(s):501.922
Synonym: RI:1931.8
Synonym: Sample (author):Kusano M, Fukushima A, Plant Science Center, RIKEN.
Num Peaks: 182
 60 16; 61 46; 62 18; 63 39; 64 10;
 65 22; 66 1; 70 4; 71 4; 72 13;
 73 648; 74 103; 75 270; 76 87; 77 228;
 78 29; 79 17; 83 1; 84 3; 85 3;
 86 3; 87 7; 88 4; 89 13; 90 3;
 91 5; 92 1; 93 1; 94 2; 95 1;
 97 2; 98 4; 99 3; 100 4; 101 43;
 102 139; 103 131; 104 17; 105 2; 106 1;
 107 1; 111 1; 112 1; 113 1; 114 3;
 115 7; 116 23; 117 12; 118 2; 119 1;
 120 1; 121 1; 127 4; 128 83; 129 150;
 130 999; 131 106; 132 9; 133 1; 134 2;
 136 1; 139 1; 141 2; 142 2; 143 4;
 144 11; 145 6; 146 3; 150 1; 153 1;
 154 1; 155 1; 156 4; 157 18; 158 4;
 159 2; 160 6; 161 2; 162 2; 163 1;
 165 1; 167 1; 169 1; 170 2; 171 1;
 172 5; 173 2; 174 2; 175 1; 176 6;
 177 1; 178 1; 179 1; 180 1; 181 1;
 183 1; 184 2; 185 2; 186 19; 187 7;
 188 44; 189 8; 190 4; 191 1; 193 1;
 196 1; 197 1; 199 1; 200 1; 201 1;
 202 15; 203 38; 204 25; 205 5; 206 1;
 208 1; 211 1; 212 1; 213 1; 214 1;
 216 1; 217 1; 218 1; 220 1; 231 1;
 232 41; 233 7; 234 1; 235 1; 243 1;
 246 1; 247 110; 248 23; 249 7; 250 1;
 254 1; 268 1; 280 1; 282 1; 287 1;
 293 1; 298 1; 303 1; 308 1; 313 1;
 316 1; 327 1; 334 1; 335 1; 339 1;
 347 1; 354 1; 375 1; 376 1; 385 1;
 392 1; 445 1; 450 1; 468 1; 471 1;
 505 1; 522 1; 538 1; 545 1; 550 1;
 556 1; 559 1; 561 1; 571 1; 574 1;
 579 1; 595 1; 598 1; 599 1; 635 1;
 651 1; 654 1; 664 1; 665 1; 699 1;
 750 1; 758 1;

Name: 1968.4_Indole-3-acetic acid[2TMS]
DATE: 05/12/21
CASNO: 87-51-4
Formula: C10H9NO2
SMILES: OC(=O)Cc(c1)c(c2)c(ccc2)n1
KEGG: C00954
CHEBI: 16411
InChI: 1/C10H9NO2/c12-10(13)5-7-6-11-9-4-2-1-3-8(7)9/h1-4,6,11H,5H2,(H,12,13)/f/h12H
NIKKAJI: J5.156J
PUBCHEM: 4205
EXACT_MASS: 175.06333
DB#: 198
Synonym: Name:Indole-3-acetate
Synonym: Name:Indoleacetate
Synonym: Name:Indoleacetic acid
Synonym: Name:Indole-3-acetic acid
Synonym: TMS:2
Synonym: RT(s):509.248
Synonym: RI:1968.4
Synonym: Sample (author):Kusano M, Fukushima A, Plant Science Center, RIKEN.
Num Peaks: 120
 60 7; 61 15; 62 4; 63 9; 64 1;
 65 2; 66 2; 67 3; 69 1; 70 7;
 71 5; 72 18; 73 999; 74 98; 75 113;
 76 25; 77 33; 78 6; 79 9; 80 1;
 83 2; 84 4; 85 2; 86 1; 87 2;
 88 1; 89 4; 90 1; 91 4; 92 1;
 93 3; 94 1; 99 1; 100 1; 101 14;
 102 32; 103 15; 104 3; 105 6; 106 1;
 107 1; 113 1; 114 1; 115 10; 116 3;
 117 9; 118 2; 119 5; 120 1; 127 2;
 128 18; 129 40; 130 29; 131 10; 132 4;
 133 5; 134 3; 135 1; 140 3; 141 2;
 142 3; 143 7; 144 6; 145 28; 146 6;
 147 27; 148 4; 149 2; 152 3; 154 2;
 155 1; 156 11; 157 3; 158 2; 159 3;
 160 10; 161 2; 162 1; 168 1; 169 3;
 170 12; 171 3; 172 12; 173 2; 174 2;
 182 2; 184 6; 185 3; 186 32; 187 14;
 188 6; 189 1; 198 2; 199 2; 200 30;
 201 10; 202 568; 203 110; 204 30; 205 3;
 214 1; 216 1; 229 1; 230 2; 231 2;
 232 1; 248 1; 260 2; 275 1; 276 12;
 277 4; 278 1; 304 14; 305 4; 306 1;
 318 2; 319 56; 320 16; 321 6; 322 1;


Name: 2209.6_Linoleic acid[1TMS]
DATE: 05/12/21
CASNO: 60-33-3
Formula: C18H30O2
SMILES: CCCCCC=CCC=CCC=CCCCCC(O)=O
KEGG: C01595
CHEBI: 30245
InChI: 1/C18H30O2/c1-2-3-4-5-6-7-8-9-10-11-12-13-14-15-16-17-18(19)20/h6-7,9-10,12-13H,2-5,8,11,14-17H2,1H3,(H,19,20)/b7-6+,10-9+,13-12+/f/h19H
NIKKAJI: J4.801A
PUBCHEM: 4750
EXACT_MASS: 278.22458
DB#: 199
Synonym: Name:Linoleic acid
Synonym: Name:9-cis,12-cis-Octadecadienoic acid
Synonym: Name:(9Z,12Z)-Octadecadienoic acid
Synonym: Name:Linoleate
Synonym: Name:9-cis,12-cis-Octadecadienoate
Synonym: TMS:1
Synonym: RT(s):554.721
Synonym: RI:2209.6
Synonym: Sample (author):Kusano M, Fukushima A, Plant Science Center, RIKEN.
Num Peaks: 188
 60 20; 61 84; 62 11; 63 16; 64 4;
 65 96; 66 68; 67 741; 68 31; 69 93;
 70 25; 71 26; 72 52; 73 999; 74 114;
 75 814; 76 82; 77 219; 78 64; 79 419;
 80 201; 81 525; 82 209; 83 106; 84 30;
 85 32; 86 13; 87 8; 88 7; 89 26;
 90 4; 91 133; 92 32; 93 164; 94 124;
 95 281; 96 168; 97 83; 98 21; 99 20;
 100 3; 101 11; 102 3; 103 9; 104 8;
 105 53; 106 22; 107 93; 108 76; 109 123;
 110 89; 111 36; 112 6; 113 5; 114 1;
 115 8; 116 40; 117 203; 118 26; 119 39;
 120 18; 121 101; 122 51; 123 58; 124 41;
 125 19; 126 3; 127 4; 128 4; 129 258;
 130 35; 131 76; 132 27; 133 31; 134 12;
 135 89; 136 65; 137 32; 138 25; 139 11;
 140 2; 141 5; 142 3; 143 25; 144 4;
 145 48; 146 11; 147 14; 148 5; 149 53;
 150 81; 151 23; 152 13; 153 7; 154 2;
 155 12; 156 4; 157 13; 158 4; 159 16;
 160 4; 161 7; 162 3; 163 25; 164 37;
 165 11; 166 8; 167 5; 168 2; 169 6;
 170 3; 171 12; 172 4; 173 18; 174 5;
 175 4; 176 1; 177 14; 178 47; 179 12;
 180 3; 181 4; 182 2; 183 8; 184 2;
 185 9; 186 3; 187 14; 188 3; 189 2;
 191 6; 192 5; 193 1; 194 1; 195 2;
 196 1; 197 2; 198 1; 199 10; 200 2;
 201 10; 202 2; 203 1; 205 4; 206 4;
 207 1; 208 1; 209 1; 211 3; 212 1;
 213 4; 214 1; 215 6; 216 2; 217 1;
 218 2; 219 2; 220 22; 221 5; 225 2;
 226 1; 227 3; 228 1; 229 4; 230 1;
 233 2; 234 7; 235 1; 239 2; 240 1;
 241 2; 243 3; 244 1; 245 1; 253 1;
 255 1; 257 1; 261 1; 262 49; 263 11;
 264 1; 267 1; 336 5; 337 59; 338 17;
 339 4; 352 5; 353 1;

Name: 2215.6_Linolenic acid[1TMS]
DATE: 05/12/21
CASNO: 463-40-1
Formula: C18H30O2
SMILES: CCC=CCC=CCC=CCCCCCCCC(O)=O
KEGG: C06427
CHEBI: 27432
InChI: 1/C18H30O2/c1-2-3-4-5-6-7-8-9-10-11-12-13-14-15-16-17-18(19)20/h3-4,6-7,9-10H,2,5,8,11-17H2,1H3,(H,19,20)/b4-3+,7-6+,10-9+/f/h19H
NIKKAJI: J5.773H
PUBCHEM: 8662
EXACT_MASS: 278.22458
DB#: 200
Synonym: Name:(9Z,12Z,15Z)-Octadecatrienoic acid
Synonym: Name:Linolenic acid
Synonym: Name:9,12,15-Octadecatrienoic acid
Synonym: Name:alpha-Linolenate
Synonym: Name:Linolenate
Synonym: Name:alpha-Linolenic acid
Synonym: TMS:1
Synonym: RT(s):555.777
Synonym: RI:2215.6
Synonym: Sample (author):Kusano M, Fukushima A, Plant Science Center, RIKEN.
Num Peaks: 193
 60 22; 61 93; 62 14; 63 26; 64 6;
 65 133; 66 94; 67 683; 68 14; 69 65;
 70 16; 71 18; 72 51; 73 999; 74 119;
 75 904; 76 92; 77 364; 78 164; 79 953;
 80 324; 81 327; 82 61; 83 61; 84 25;
 85 31; 86 12; 87 9; 88 7; 89 28;
 90 6; 91 356; 92 70; 93 408; 94 190;
 95 363; 96 54; 97 42; 98 18; 99 21;
 100 3; 101 12; 102 4; 103 19; 104 10;
 105 133; 106 41; 107 192; 108 236; 109 93;
 110 17; 111 17; 112 4; 113 5; 114 1;
 115 18; 116 38; 117 183; 118 24; 119 80;
 120 32; 121 131; 122 82; 123 32; 124 6;
 125 7; 126 2; 127 3; 128 6; 129 238;
 130 33; 131 100; 132 28; 133 59; 134 22;
 135 92; 136 56; 137 16; 138 4; 139 4;
 140 1; 141 3; 142 2; 143 27; 144 5;
 145 76; 146 13; 147 38; 148 15; 149 74;
 150 34; 151 8; 152 2; 153 2; 154 1;
 155 6; 156 2; 157 18; 158 4; 159 22;
 160 5; 161 20; 162 14; 163 33; 164 16;
 165 5; 166 1; 167 2; 168 1; 169 5;
 170 2; 171 17; 172 4; 173 35; 174 7;
 175 13; 176 9; 177 11; 178 6; 179 2;
 181 2; 182 1; 183 4; 184 1; 185 12;
 186 3; 187 12; 188 2; 189 8; 190 4;
 191 12; 192 6; 193 1; 195 1; 197 2;
 199 7; 200 2; 201 6; 202 1; 203 5;
 204 7; 205 3; 206 1; 209 1; 211 1;
 212 1; 213 4; 214 1; 215 2; 216 1;
 217 3; 218 4; 219 1; 223 1; 225 1;
 227 3; 229 1; 231 2; 232 2; 235 1;
 237 1; 239 1; 241 2; 242 1; 243 2;
 249 1; 251 1; 253 1; 259 2; 260 5;
 261 1; 263 2; 265 2; 277 2; 279 3;
 280 1; 291 3; 292 1; 293 3; 294 3;
 295 1; 305 1; 307 2; 308 1; 321 3;
 322 1; 333 3; 334 3; 335 27; 336 7;
 337 2; 350 6; 351 2;

Name: 1686.7_N-Formyl-L-methionine[2TMS]
DATE: 05/12/21
CASNO: 4289-98-9
Formula: C6H11NO3S
SMILES: O=CN[C@@H](CCSC)C(O)=O
KEGG: C03145
CHEBI: -
InChI: 1/C6H11NO3S/c1-11-3-2-5(6(9)10)7-4-8/h4-5H,2-3H2,1H3,(H,7,8)(H,9,10)/t5-/m0/s1/f/h7,9H
NIKKAJI: J208.507K
PUBCHEM: 6033
EXACT_MASS: 177.04596
DB#: 201
Synonym: Name:N-Formyl-L-methionine
Synonym: TMS:2
Synonym: RT(s):449.121
Synonym: RI:1686.7
Synonym: Sample (author):Kusano M, Fukushima A, Plant Science Center, RIKEN.
Num Peaks: 133
 60 20; 61 507; 62 23; 63 25; 64 1;
 65 1; 66 7; 67 5; 68 3; 69 2;
 70 16; 71 13; 72 33; 73 999; 74 131;
 75 267; 76 27; 77 51; 78 6; 79 24;
 80 2; 82 3; 83 3; 84 43; 85 30;
 86 12; 87 23; 88 7; 89 5; 90 1;
 91 7; 92 2; 93 2; 94 1; 97 3;
 98 24; 99 11; 100 152; 101 24; 102 68;
 103 18; 104 7; 105 12; 106 1; 107 2;
 110 1; 111 1; 112 3; 113 3; 114 30;
 115 14; 116 9; 117 9; 118 10; 119 7;
 120 1; 121 1; 124 1; 126 3; 127 1;
 128 25; 129 187; 130 35; 131 21; 132 5;
 133 26; 134 4; 135 3; 140 2; 141 1;
 142 66; 143 9; 144 16; 145 3; 146 1;
 147 87; 148 14; 149 16; 150 2; 151 1;
 156 33; 157 175; 158 45; 159 18; 160 6;
 161 5; 162 2; 163 4; 170 21; 171 3;
 172 7; 173 1; 174 4; 175 5; 176 15;
 177 3; 178 1; 186 5; 187 1; 188 11;
 189 3; 190 1; 191 4; 192 1; 202 7;
 203 3; 204 28; 205 5; 206 3; 216 2;
 218 7; 219 1; 230 14; 231 4; 232 4;
 233 1; 246 1; 247 100; 248 21; 249 10;
 250 11; 251 2; 252 1; 260 50; 261 11;
 262 5; 278 11; 279 3; 280 2; 306 17;
 307 4; 308 2; 321 3;

Name: 2038.4_Palmitic acid[1TMS]
DATE: 05/12/21
CASNO: 57-10-3
Formula: C16H32O2
SMILES: CCCCCCCCCCCCCCCC(O)=O
KEGG: C00249
CHEBI: 15756
InChI: 1/C16H32O2/c1-2-3-4-5-6-7-8-9-10-11-12-13-14-15-16(17)18/h2-15H2,1H3,(H,17,18)/f/h17H
NIKKAJI: J1.378A
PUBCHEM: 3548
EXACT_MASS: 256.24023
DB#: 202
Synonym: Name:Hexadecylic acid
Synonym: Name:Palmitic acid
Synonym: Name:Hexadecanoate
Synonym: Name:Cetylic acid
Synonym: Name:Palmitate
Synonym: Name:Hexadecanoic acid
Synonym: TMS:1
Synonym: RT(s):522.943
Synonym: RI:2038.4
Synonym: Sample (author):Kusano M, Fukushima A, Plant Science Center, RIKEN.
Num Peaks: 149
 60 21; 61 79; 62 7; 63 5; 64 1;
 65 8; 66 3; 67 69; 68 2; 69 60;
 70 25; 71 40; 72 53; 73 999; 74 115;
 75 707; 76 70; 77 72; 78 6; 79 37;
 80 4; 81 60; 82 9; 83 64; 84 26;
 85 29; 86 13; 87 9; 88 7; 89 25;
 90 4; 91 9; 92 2; 93 20; 94 2;
 95 50; 96 7; 97 42; 98 33; 99 22;
 100 3; 101 14; 102 4; 103 4; 105 23;
 106 2; 107 9; 108 1; 109 14; 110 2;
 111 18; 112 9; 113 4; 114 2; 115 8;
 116 55; 117 807; 118 79; 119 34; 120 2;
 121 7; 122 1; 123 4; 124 2; 125 5;
 126 3; 127 4; 128 3; 129 363; 130 48;
 131 122; 132 339; 133 66; 134 17; 135 6;
 136 1; 137 2; 138 1; 139 3; 140 2;
 141 2; 142 2; 143 28; 144 3; 145 159;
 146 22; 147 7; 148 1; 149 2; 153 2;
 154 3; 155 3; 157 8; 158 1; 159 16;
 160 2; 161 1; 167 1; 168 1; 169 1;
 171 15; 172 2; 173 5; 174 3; 181 1;
 182 2; 185 20; 186 3; 187 13; 188 4;
 189 1; 195 2; 196 1; 199 6; 200 1;
 201 32; 202 6; 203 2; 209 1; 213 5;
 214 1; 215 4; 216 1; 227 5; 228 1;
 229 6; 230 1; 241 3; 243 6; 244 1;
 255 1; 257 4; 258 1; 269 8; 270 2;
 271 2; 283 1; 285 8; 286 2; 299 1;
 312 6; 313 138; 314 37; 315 10; 316 1;
 327 1; 328 16; 329 4; 330 1;

Name: 2190.6_gamma-Linolenic acid[1TMS]
DATE: 05/12/21
CASNO: 506-26-3
Formula: C18H30O2
SMILES: CCCCCC=CCC=CCC=CCCCCC(O)=O
KEGG: C06426
CHEBI: 28661
InChI: 1/C18H30O2/c1-2-3-4-5-6-7-8-9-10-11-12-13-14-15-16-17-18(19)20/h6-7,9-10,12-13H,2-5,8,11,14-17H2,1H3,(H,19,20)/b7-6+,10-9+,13-12+/f/h19H
NIKKAJI: J12.229G
PUBCHEM: 8661
EXACT_MASS: 278.22458
DB#: 203
Synonym: Name:(6Z,9Z,12Z)-Octadecatrienoic acid
Synonym: Name:6,9,12-Octadecatrienoic acid
Synonym: Name:gamma-Linolenic acid
Synonym: TMS:1
Synonym: RT(s):551.326
Synonym: RI:2190.6
Synonym: Sample (author):Kusano M, Fukushima A, Plant Science Center, RIKEN.
Num Peaks: 195
 60 22; 61 89; 62 15; 63 26; 64 6;
 65 132; 66 118; 67 684; 68 13; 69 66;
 70 19; 71 29; 72 59; 73 999; 74 114;
 75 786; 76 81; 77 344; 78 164; 79 735;
 80 419; 81 370; 82 71; 83 60; 84 70;
 85 40; 86 14; 87 8; 88 10; 89 26;
 90 6; 91 404; 92 103; 93 321; 94 184;
 95 221; 96 60; 97 38; 98 18; 99 15;
 100 3; 101 15; 102 6; 103 25; 104 18;
 105 163; 106 80; 107 150; 108 69; 109 55;
 110 19; 111 12; 112 4; 113 4; 114 2;
 115 24; 116 67; 117 186; 118 37; 119 98;
 120 128; 121 124; 122 45; 123 34; 124 10;
 125 6; 126 2; 127 5; 128 10; 129 215;
 130 38; 131 79; 132 28; 133 78; 134 43;
 135 68; 136 42; 137 26; 138 5; 139 4;
 140 1; 141 5; 142 7; 143 24; 144 13;
 145 88; 146 14; 147 51; 148 20; 149 49;
 150 65; 151 15; 152 3; 153 4; 154 2;
 155 18; 156 5; 157 26; 158 6; 159 26;
 160 6; 161 35; 162 37; 163 35; 164 19;
 165 6; 166 1; 167 3; 168 2; 169 11;
 170 4; 171 21; 172 5; 173 16; 174 4;
 175 29; 176 17; 177 24; 178 8; 179 2;
 180 1; 181 3; 182 1; 183 8; 184 2;
 185 22; 186 4; 187 8; 188 3; 189 13;
 190 5; 191 7; 192 3; 193 1; 195 2;
 197 4; 198 1; 199 5; 200 1; 201 4;
 202 1; 203 6; 204 4; 205 2; 206 2;
 207 1; 209 1; 211 4; 212 2; 213 3;
 214 1; 215 2; 216 2; 217 3; 218 9;
 219 3; 221 1; 223 3; 224 1; 225 1;
 226 1; 227 1; 231 1; 232 2; 233 1;
 235 3; 236 1; 237 3; 238 1; 239 2;
 241 1; 242 1; 243 7; 244 1; 249 7;
 250 1; 251 2; 252 8; 253 4; 254 1;
 260 6; 261 1; 263 2; 265 4; 266 1;
 277 1; 279 2; 280 1; 293 2; 307 1;
 334 1; 335 10; 336 2; 350 6; 351 2;


Name: 2962.2_N-6-(delta-2-Isopentenyl)adenosinehemihydrate[3TMS]
DATE: 05/12/21
CASNO: 33156-15-9
Formula: C15H21N5O4
SMILES: CC(C)=CCNc(n3)c(n2)c(nc3)n(c2)C(O1)C(O)C(O)C(CO)1
KEGG: -
CHEBI: -
InChI: 1/C15H21N5O4/c1-8(2)3-4-16-13-10-14(18-6-17-13)20(7-19-10)15-12(23)11(22)9(5-21)24-15/h3,6-7,9,11-12,15,21-23H,4-5H2,1-2H3,(H,16,17,18)/t9-,11-,12-,15-/m1/s1/f/h16H
NIKKAJI: -
PUBCHEM: -
EXACT_MASS: 335.15935
DB#: 204
Synonym: Name:N-6-(delta-2-Isopentenyl)adenosinehemihydrate
Synonym: TMS:3
Synonym: RT(s):685.84
Synonym: RI:2962.2
Synonym: Sample (author):Kusano M, Fukushima A, Plant Science Center, RIKEN.
Num Peaks: 213
 60 4; 61 6; 62 1; 63 1; 64 1;
 65 7; 66 10; 67 22; 68 1; 69 21;
 70 10; 71 5; 72 17; 73 999; 74 90;
 75 55; 76 5; 77 7; 78 2; 79 5;
 80 5; 81 7; 82 4; 83 3; 84 18;
 85 7; 86 2; 87 5; 88 2; 89 13;
 90 1; 91 2; 92 6; 93 9; 94 7;
 95 3; 96 1; 97 5; 98 2; 99 9;
 100 2; 101 23; 102 4; 103 140; 104 15;
 105 10; 106 4; 107 3; 108 15; 109 4;
 110 1; 111 6; 112 1; 113 9; 114 2;
 115 27; 116 10; 117 24; 118 5; 119 25;
 120 10; 121 7; 122 1; 123 1; 125 2;
 126 1; 127 5; 128 1; 129 35; 130 5;
 131 18; 132 6; 133 34; 134 9; 135 42;
 136 30; 137 3; 138 1; 140 1; 141 4;
 142 4; 143 15; 144 4; 145 8; 146 5;
 147 96; 148 28; 149 14; 150 3; 151 2;
 152 1; 153 4; 154 1; 155 1; 156 1;
 157 8; 158 4; 159 9; 160 159; 161 22;
 162 4; 163 2; 164 21; 165 4; 166 1;
 167 1; 169 20; 170 3; 171 5; 172 4;
 173 6; 174 5; 175 8; 176 5; 177 2;
 178 1; 179 1; 180 1; 185 15; 186 8;
 187 6; 188 58; 189 18; 190 4; 191 6;
 192 9; 193 2; 194 1; 198 1; 200 2;
 201 3; 202 65; 203 89; 204 39; 205 6;
 206 8; 207 4; 208 5; 209 1; 214 2;
 215 3; 216 2; 217 47; 218 11; 219 7;
 220 3; 221 1; 229 2; 230 89; 231 24;
 232 126; 233 20; 234 8; 235 2; 236 1;
 242 1; 243 22; 244 6; 245 46; 246 11;
 247 5; 248 2; 249 1; 250 3; 257 2;
 258 4; 259 18; 260 9; 261 3; 262 5;
 263 1; 265 1; 274 16; 275 7; 276 12;
 277 3; 278 1; 288 1; 289 1; 290 2;
 291 1; 302 5; 303 1; 304 1; 306 1;
 316 1; 317 1; 318 9; 319 2; 320 2;
 322 1; 330 1; 333 3; 334 1; 348 3;
 349 1; 390 1; 420 1; 448 1; 507 1;
 508 6; 509 5; 510 3; 511 1; 535 2;
 536 8; 537 5; 538 2; 550 4; 551 18;
 552 9; 553 4; 554 1;

Name: 2029.7_3-Methyladenine[1TMS]
DATE: 05/12/21
CASNO: 5142-23-4
Formula: C6H9N5
SMILES: CN(C1)c(n2)c(nc2)C(N)=N1
KEGG: C00913
CHEBI: 1590
InChI: 1/C6H9N5/c1-11-3-10-5(7)4-6(11)9-2-8-4/h2H,3H2,1H3,(H2,7,10)(H,8,9)/f/h9H,7H2
NIKKAJI: J80.961F
PUBCHEM: 4168
EXACT_MASS: 151.0858
DB#: 205
Synonym: Name:3-Methyladenine
Synonym: TMS:1
Synonym: RT(s):520.765
Synonym: RI:2029.7
Synonym: Sample (author):Kusano M, Fukushima A, Plant Science Center, RIKEN.
Num Peaks: 213
 60 30; 61 8; 62 3; 63 1; 64 12;
 65 32; 66 77; 67 157; 68 14; 69 48;
 70 92; 71 40; 72 49; 73 488; 74 119;
 75 16; 76 5; 77 15; 78 10; 79 58;
 80 23; 81 28; 82 30; 83 34; 84 364;
 85 114; 86 40; 87 9; 88 17; 89 4;
 90 2; 91 5; 92 18; 93 34; 94 152;
 95 74; 96 54; 97 23; 98 32; 99 83;
 100 28; 101 10; 102 2; 103 42; 104 3;
 105 2; 106 9; 107 21; 108 17; 109 18;
 110 21; 111 213; 112 27; 113 30; 114 6;
 115 8; 116 2; 118 1; 119 12; 120 10;
 121 88; 122 128; 123 32; 124 21; 125 35;
 126 9; 127 4; 128 1; 129 1; 130 1;
 132 2; 133 7; 134 13; 135 19; 136 26;
 137 16; 138 80; 139 13; 140 6; 141 2;
 142 1; 143 1; 144 1; 145 1; 146 2;
 147 6; 148 19; 149 58; 150 21; 151 27;
 152 81; 153 14; 154 5; 155 1; 156 1;
 157 1; 159 1; 160 3; 161 6; 162 12;
 163 11; 164 16; 165 26; 166 12; 167 4;
 168 2; 169 1; 170 1; 171 1; 172 1;
 173 1; 174 4; 175 7; 176 130; 177 28;
 178 21; 179 293; 180 54; 181 16; 182 3;
 183 1; 184 1; 185 1; 186 1; 187 1;
 188 2; 189 12; 190 31; 191 15; 192 6;
 193 14; 194 21; 195 6; 196 3; 197 2;
 198 1; 199 1; 200 1; 202 1; 203 2;
 204 14; 205 119; 206 999; 207 167; 208 46;
 209 5; 210 1; 211 2; 212 2; 213 2;
 214 2; 215 2; 216 1; 217 2; 218 2;
 219 2; 220 51; 221 357; 222 64; 223 17;
 224 3; 225 1; 226 1; 227 1; 238 1;
 239 1; 241 1; 246 1; 247 1; 248 1;
 250 1; 266 1; 278 1; 308 1; 313 1;
 320 1; 337 1; 352 1; 353 1; 355 1;
 357 1; 361 1; 368 1; 388 1; 393 1;
 403 1; 426 1; 460 1; 463 1; 490 1;
 498 1; 510 1; 524 1; 526 1; 550 1;
 558 1; 576 1; 583 1; 586 1; 594 1;
 596 1; 598 1; 656 1; 668 1; 675 1;
 708 1; 717 1; 727 1; 729 1; 739 1;
 742 1; 765 1; 771 1;

Name: 1853.2_L-Ascorbic acid[4TMS]
DATE: 05/12/21
CASNO: 50-81-7
Formula: C6H8O6
SMILES: OC[C@H](O)[C@@H](O1)C(O)=C(O)C(=O)1
KEGG: C00072
CHEBI: 29073
InChI: 1/C6H8O6/c7-1-2(8)5-3(9)4(10)6(11)12-5/h2,5,7-10H,1H2/t2-,5+/m0/s1
NIKKAJI: J2.301I
PUBCHEM: 3372
EXACT_MASS: 176.03209
DB#: 206
Synonym: Name:Ascorbic acid
Synonym: Name:Ascorbate
Synonym: Name:L-Ascorbic acid
Synonym: Name:L-Ascorbate
Synonym: Name:Vitamin C
Synonym: TMS:4
Synonym: RT(s):485.199
Synonym: RI:1853.2
Synonym: Sample (author):Kusano M, Fukushima A, Plant Science Center, RIKEN.
Num Peaks: 129
 60 7; 61 7; 63 1; 66 5; 67 1;
 70 7; 71 4; 72 18; 73 999; 74 91;
 75 51; 76 3; 77 11; 78 1; 79 2;
 80 1; 82 1; 83 1; 84 32; 85 5;
 86 3; 87 3; 88 3; 89 78; 90 6;
 91 3; 96 1; 98 2; 99 2; 100 21;
 101 14; 102 4; 103 54; 104 5; 105 7;
 107 1; 111 1; 112 2; 113 2; 114 1;
 115 3; 116 3; 117 78; 118 8; 119 6;
 125 5; 126 4; 127 2; 128 5; 129 6;
 130 5; 131 14; 132 2; 133 86; 134 11;
 135 5; 141 1; 142 1; 143 2; 144 3;
 145 1; 147 168; 148 26; 149 16; 150 2;
 153 1; 154 1; 155 1; 157 1; 158 5;
 159 1; 160 1; 161 1; 163 7; 164 1;
 165 1; 172 20; 173 4; 174 2; 175 5;
 176 1; 177 1; 183 1; 184 1; 185 7;
 186 2; 188 1; 189 4; 190 13; 191 6;
 192 1; 200 1; 201 2; 202 1; 204 3;
 205 38; 206 7; 207 4; 211 1; 216 1;
 217 6; 218 1; 221 1; 243 3; 244 1;
 246 1; 255 1; 271 3; 272 1; 273 1;
 276 11; 277 2; 278 1; 289 11; 290 3;
 291 1; 302 1; 303 26; 304 8; 305 3;
 334 4; 335 1; 344 1; 347 1; 375 1;
 376 1; 406 4; 407 1; 435 1;

Name: 1862.3_L-Ascorbic acid[4TMS]
DATE: 05/12/21
CASNO: 50-81-7
Formula: C6H8O6
SMILES: OC[C@H](O)[C@@H](O1)C(O)=C(O)C(=O)1
KEGG: C00072
CHEBI: 29073
InChI: 1/C6H8O6/c7-1-2(8)5-3(9)4(10)6(11)12-5/h2,5,7-10H,1H2/t2-,5+/m0/s1
NIKKAJI: J2.301I
PUBCHEM: 3372
EXACT_MASS: 176.03209
DB#: 207
Synonym: Name:Ascorbic acid
Synonym: Name:Ascorbate
Synonym: Name:L-Ascorbic acid
Synonym: Name:L-Ascorbate
Synonym: Name:Vitamin C
Synonym: TMS:4
Synonym: RT(s):487.113
Synonym: RI:1862.3
Synonym: Sample (author):Kusano M, Fukushima A, Plant Science Center, RIKEN.
Num Peaks: 122
 60 9; 61 8; 63 1; 66 5; 67 1;
 70 6; 71 4; 72 17; 73 999; 74 90;
 75 55; 76 4; 77 11; 79 1; 83 1;
 84 25; 85 5; 86 3; 87 3; 88 3;
 89 119; 90 10; 91 5; 98 2; 99 2;
 100 34; 101 13; 102 5; 103 66; 104 6;
 105 7; 107 1; 111 1; 112 1; 113 2;
 114 1; 115 3; 116 3; 117 76; 118 7;
 119 7; 125 4; 126 3; 127 1; 128 9;
 129 7; 130 6; 131 15; 132 3; 133 76;
 134 9; 135 4; 141 1; 142 1; 143 1;
 144 5; 145 2; 147 161; 148 27; 149 14;
 150 1; 154 1; 155 1; 157 1; 158 3;
 159 6; 160 1; 161 1; 163 6; 171 1;
 172 28; 173 5; 174 3; 175 3; 177 3;
 183 1; 185 15; 186 2; 187 1; 188 1;
 189 4; 190 6; 191 5; 192 1; 200 1;
 201 2; 203 1; 204 3; 205 39; 206 7;
 207 3; 211 1; 217 5; 218 1; 219 1;
 221 2; 243 7; 244 2; 258 1; 271 6;
 272 1; 273 3; 276 3; 289 3; 291 1;
 302 1; 303 30; 304 8; 305 3; 334 4;
 335 1; 344 1; 345 1; 347 1; 375 1;
 405 1; 406 5; 407 2; 408 1; 435 1;
 523 2; 524 1;

Name: 1880.8_L-Ascorbic acid[4TMS]
DATE: 05/12/21
CASNO: 50-81-7
Formula: C6H8O6
SMILES: OC[C@H](O)[C@@H](O1)C(O)=C(O)C(=O)1
KEGG: C00072
CHEBI: 29073
InChI: 1/C6H8O6/c7-1-2(8)5-3(9)4(10)6(11)12-5/h2,5,7-10H,1H2/t2-,5+/m0/s1
NIKKAJI: J2.301I
PUBCHEM: 3372
EXACT_MASS: 176.03209
DB#: 208
Synonym: Name:Ascorbic acid
Synonym: Name:Ascorbate
Synonym: Name:L-Ascorbic acid
Synonym: Name:L-Ascorbate
Synonym: Name:Vitamin C
Synonym: TMS:4
Synonym: RT(s):491.007
Synonym: RI:1880.8
Synonym: Sample (author):Kusano M, Fukushima A, Plant Science Center, RIKEN.
Num Peaks: 136
 60 8; 61 8; 66 5; 67 1; 70 7;
 71 3; 72 17; 73 999; 74 90; 75 51;
 76 4; 77 12; 79 3; 82 1; 83 1;
 84 27; 85 4; 86 3; 87 4; 88 3;
 89 103; 90 8; 91 4; 92 1; 98 2;
 99 2; 100 33; 101 14; 102 5; 103 60;
 104 6; 105 6; 107 1; 111 1; 112 2;
 113 2; 114 1; 115 3; 116 4; 117 80;
 118 8; 119 7; 125 4; 126 4; 127 1;
 128 8; 129 7; 130 6; 131 14; 132 3;
 133 72; 134 8; 135 4; 140 1; 141 1;
 142 1; 143 1; 144 6; 145 3; 146 1;
 147 171; 148 27; 149 16; 150 2; 151 1;
 153 1; 154 1; 155 1; 157 1; 158 3;
 159 1; 163 6; 164 1; 165 1; 167 1;
 172 27; 173 5; 174 3; 175 3; 177 2;
 181 1; 183 1; 184 1; 185 14; 186 2;
 187 1; 188 1; 189 3; 190 5; 191 6;
 192 1; 200 2; 201 2; 202 1; 204 3;
 205 40; 206 8; 207 4; 211 1; 216 1;
 217 8; 218 2; 219 1; 221 2; 227 2;
 243 7; 244 2; 245 1; 246 1; 255 1;
 258 2; 271 6; 272 1; 273 3; 276 4;
 277 1; 289 4; 302 1; 303 26; 304 8;
 305 3; 307 1; 315 1; 334 4; 335 1;
 344 1; 347 1; 375 1; 389 1; 405 1;
 406 6; 407 2; 408 1; 433 1; 435 1;
 523 1;

Name: 2217.4_Oleic acid[1TMS]
DATE: 05/12/21
CASNO: 112-80-1
Formula: C18H34O2
SMILES: CCCCCCCCC=CCCCCCCCC(O)=O
KEGG: C00712
CHEBI: 16196
InChI: 1/C18H34O2/c1-2-3-4-5-6-7-8-9-10-11-12-13-14-15-16-17-18(19)20/h9-10H,2-8,11-17H2,1H3,(H,19,20)/b10-9+/f/h19H
NIKKAJI: J2.460K
PUBCHEM: 3978
EXACT_MASS: 282.25588
DB#: 209
Synonym: Name:Oleate
Synonym: Name:(9Z)-Octadecenoic acid
Synonym: Name:(Z)-Octadec-9-enoic acid
Synonym: Name:Oleic acid
Synonym: TMS:1
Synonym: RT(s):555.547
Synonym: RI:2217.4
Synonym: Sample (author):Kusano M, Fukushima A, Plant Science Center, RIKEN.
Num Peaks: 186
 60 19; 61 81; 62 8; 63 9; 64 1;
 65 34; 66 22; 67 302; 68 14; 69 126;
 70 76; 71 37; 72 53; 73 999; 74 117;
 75 771; 76 78; 77 105; 78 18; 79 121;
 80 43; 81 213; 82 105; 83 157; 84 165;
 85 42; 86 14; 87 8; 88 6; 89 27;
 90 4; 91 42; 92 12; 93 59; 94 31;
 95 137; 96 189; 97 123; 98 132; 99 31;
 100 4; 101 12; 102 3; 103 6; 104 1;
 105 29; 106 7; 107 31; 108 20; 109 69;
 110 72; 111 52; 112 26; 113 7; 114 2;
 115 7; 116 56; 117 528; 118 56; 119 45;
 120 9; 121 30; 122 10; 123 48; 124 30;
 125 18; 126 7; 127 4; 128 5; 129 412;
 130 55; 131 87; 132 88; 133 42; 134 21;
 135 19; 136 6; 137 30; 138 23; 139 9;
 140 3; 141 5; 142 4; 143 28; 144 5;
 145 146; 146 20; 147 16; 148 10; 149 7;
 150 4; 151 18; 152 25; 153 6; 154 2;
 155 18; 156 6; 157 13; 158 5; 159 12;
 160 2; 161 5; 162 2; 163 3; 164 3;
 165 10; 166 15; 167 6; 168 3; 169 12;
 170 5; 171 19; 172 8; 173 9; 174 3;
 175 3; 176 1; 177 2; 178 1; 179 4;
 180 25; 181 7; 182 2; 183 14; 184 3;
 185 37; 186 9; 187 7; 188 4; 189 2;
 191 1; 192 1; 193 4; 194 3; 195 2;
 197 3; 198 1; 199 43; 200 8; 201 10;
 202 2; 203 1; 207 3; 208 2; 209 2;
 211 3; 213 7; 214 2; 215 2; 220 5;
 221 7; 222 27; 223 5; 225 2; 227 8;
 228 2; 229 2; 235 3; 236 4; 237 1;
 239 1; 241 7; 242 2; 243 2; 246 2;
 255 3; 256 1; 257 4; 258 1; 264 22;
 265 5; 267 1; 269 1; 271 2; 272 2;
 283 1; 286 1; 295 1; 311 1; 338 6;
 339 79; 340 23; 341 6; 342 1; 354 7;
 355 2;

Name: 1561.3_alpha-Ketoglutaric acid[2TMS_1MEOX]
DATE: 05/12/21
CASNO: 305-72-6
Formula: C5H6O5
SMILES: OC(=O)CCC(=O)C(O)=O
KEGG: -
CHEBI: -
InChI: 1/C5H6O5/c6-3(5(9)10)1-2-4(7)8/h1-2H2,(H,7,8)(H,9,10)/f/h7,9H
NIKKAJI: J193.713H
PUBCHEM: -
EXACT_MASS: 146.02152
DB#: 210
Synonym: Std Compound Name:alpha-Ketoglutaric acid methoxyamine
Synonym: Std Compound CASNO:305-72-6
Synonym: Name:alpha-Ketoglutaric acid
Synonym: TMS:2
Synonym: MEOX:1
Synonym: RT(s):418.579
Synonym: RI:1561.3
Synonym: Sample (author):Kusano M, Fukushima A, Plant Science Center, RIKEN.
Num Peaks: 118
 60 21; 61 42; 62 3; 63 4; 65 1;
 66 6; 67 2; 69 2; 70 15; 71 7;
 72 36; 73 999; 74 116; 75 303; 76 29;
 77 39; 78 3; 79 8; 80 5; 81 3;
 82 25; 83 3; 84 37; 85 7; 86 8;
 87 3; 88 2; 89 111; 90 9; 91 9;
 92 1; 93 3; 95 1; 96 1; 97 1;
 98 4; 99 4; 100 6; 101 4; 102 4;
 103 5; 104 1; 105 3; 109 1; 110 3;
 111 4; 112 41; 113 5; 114 1; 115 7;
 116 2; 117 6; 118 1; 119 2; 125 2;
 126 25; 127 6; 128 6; 129 8; 130 2;
 131 8; 132 2; 133 21; 134 3; 135 2;
 138 1; 139 1; 140 1; 142 2; 143 2;
 144 1; 145 2; 147 171; 148 27; 149 17;
 150 2; 153 1; 154 14; 155 3; 156 73;
 157 10; 158 6; 159 2; 160 1; 163 3;
 170 28; 171 5; 172 8; 173 4; 174 2;
 182 3; 183 2; 184 2; 186 26; 187 4;
 188 1; 198 79; 199 12; 200 6; 201 6;
 202 20; 203 3; 204 1; 214 1; 229 18;
 230 3; 231 1; 244 7; 245 2; 272 1;
 273 1; 288 19; 289 5; 290 2; 304 16;
 305 4; 306 1; 319 2;

Name: 1374.3_alpha-Methyl-DL-serine[3TMS]
DATE: 05/12/21
CASNO: 5424-29-3
Formula: C4H9NO3
SMILES: OCC(C)(N)C(O)=O
KEGG: -
CHEBI: -
InChI: 1/C4H9NO3/c1-4(5,2-6)3(7)8/h6H,2,5H2,1H3,(H,7,8)/f/h7H
NIKKAJI: J220.018J
PUBCHEM: -
EXACT_MASS: 119.05824
DB#: 211
Synonym: Name:alpha-Methyl-DL-serine
Synonym: TMS:3
Synonym: RT(s):368.734
Synonym: RI:1374.3
Synonym: Sample (author):Kusano M, Fukushima A, Plant Science Center, RIKEN.
Num Peaks: 113
 60 17; 61 17; 62 2; 63 1; 66 11;
 67 2; 69 6; 70 18; 71 9; 72 30;
 73 999; 74 110; 75 109; 76 12; 77 22;
 78 2; 79 5; 82 2; 83 2; 84 16;
 85 6; 86 6; 87 20; 88 9; 89 7;
 90 1; 91 1; 92 1; 96 1; 97 2;
 98 5; 99 11; 100 31; 101 7; 102 7;
 103 29; 104 3; 105 4; 111 1; 112 5;
 113 4; 114 228; 115 53; 116 19; 117 14;
 118 3; 119 6; 120 1; 126 1; 128 83;
 129 19; 130 52; 131 34; 132 23; 133 47;
 134 9; 135 6; 142 2; 143 1; 144 11;
 145 3; 146 13; 147 133; 148 24; 149 16;
 150 2; 151 1; 155 2; 156 2; 157 1;
 158 4; 159 1; 160 7; 161 2; 162 1;
 163 4; 164 1; 172 3; 173 1; 174 12;
 175 3; 176 2; 177 2; 186 2; 187 1;
 188 6; 189 5; 190 2; 191 4; 202 22;
 203 5; 204 4; 205 1; 216 1; 217 7;
 218 195; 219 43; 220 18; 221 4; 222 1;
 230 17; 231 6; 232 210; 233 45; 234 19;
 235 3; 247 1; 292 15; 293 4; 294 2;
 320 7; 321 2; 322 1;

Name: 1641_beta-Ketoadipic acid[2TMS_1MEOX]
DATE: 05/12/21
CASNO: 689-31-6
Formula: C6H8O5
SMILES: OC(=O)CCC(=O)CC(O)=O
KEGG: C00846
CHEBI: 15775
InChI: 1/C6H8O5/c7-4(3-6(10)11)1-2-5(8)9/h1-3H2,(H,8,9)(H,10,11)/f/h8,10H
NIKKAJI: J309.041H
PUBCHEM: 4103
EXACT_MASS: 160.03717
DB#: 212
Synonym: Std Compound Name:beta-Ketoadipic acid methoxyamine
Synonym: Std Compound CASNO:689-31-6
Synonym: Name:beta-Ketoadipic acid
Synonym: Name:3-Keto-adipate
Synonym: Name:3-Oxoadipic acid
Synonym: Name:3-Oxoadipate
Synonym: TMS:2
Synonym: MEOX:1
Synonym: RT(s):437.89
Synonym: RI:1641
Synonym: Sample (author):Kusano M, Fukushima A, Plant Science Center, RIKEN.
Num Peaks: 148
 60 22; 61 58; 62 4; 63 2; 65 1;
 66 17; 67 38; 68 7; 69 3; 70 22;
 71 9; 72 58; 73 999; 74 105; 75 368;
 76 31; 77 40; 80 2; 81 1; 82 10;
 83 4; 84 27; 85 10; 86 29; 87 10;
 88 13; 89 124; 90 12; 91 13; 92 3;
 93 1; 94 10; 95 5; 96 43; 97 11;
 98 78; 99 14; 100 10; 101 19; 102 10;
 103 27; 104 2; 105 5; 109 1; 110 1;
 111 2; 112 16; 113 4; 114 7; 115 14;
 116 34; 117 40; 118 5; 119 4; 122 4;
 123 2; 124 2; 125 7; 126 191; 127 16;
 128 5; 129 44; 130 15; 131 11; 132 2;
 133 17; 134 2; 135 2; 138 1; 139 1;
 140 12; 141 3; 142 5; 143 5; 144 2;
 145 1; 147 118; 148 18; 149 14; 150 1;
 151 1; 152 9; 153 16; 154 20; 155 2;
 156 22; 157 18; 158 7; 159 1; 160 1;
 162 1; 163 1; 164 1; 168 29; 169 10;
 170 25; 171 5; 172 3; 173 5; 174 1;
 175 1; 176 6; 177 7; 178 1; 179 1;
 182 1; 184 12; 185 2; 186 21; 187 3;
 188 1; 189 2; 190 1; 194 1; 196 2;
 197 1; 198 2; 199 10; 200 3; 201 1;
 212 11; 213 1; 214 1; 215 3; 216 23;
 217 5; 218 2; 228 8; 229 1; 230 1;
 242 4; 243 59; 244 12; 245 2; 258 2;
 286 1; 287 1; 288 1; 302 4; 303 1;
 317 1; 318 11; 319 3; 320 2; 333 2;
 334 1; 548 1; 553 1;

Name: 1649.7_beta-Ketoadipic acid[2TMS_1MEOX]
DATE: 05/12/21
CASNO: 689-31-6
Formula: C6H8O5
SMILES: OC(=O)CCC(=O)CC(O)=O
KEGG: C00846
CHEBI: 15775
InChI: 1/C6H8O5/c7-4(3-6(10)11)1-2-5(8)9/h1-3H2,(H,8,9)(H,10,11)/f/h8,10H
NIKKAJI: J309.041H
PUBCHEM: 4103
EXACT_MASS: 160.03717
DB#: 213
Synonym: Std Compound Name:beta-Ketoadipic acid methoxyamine
Synonym: Std Compound CASNO:689-31-6
Synonym: Name:beta-Ketoadipic acid
Synonym: Name:3-Keto-adipate
Synonym: Name:3-Oxoadipic acid
Synonym: Name:3-Oxoadipate
Synonym: TMS:2
Synonym: MEOX:1
Synonym: RT(s):439.936
Synonym: RI:1649.7
Synonym: Sample (author):Kusano M, Fukushima A, Plant Science Center, RIKEN.
Num Peaks: 147
 60 23; 61 59; 62 4; 63 3; 65 1;
 66 12; 67 43; 68 7; 69 7; 70 23;
 71 12; 72 52; 73 999; 74 105; 75 356;
 76 35; 77 46; 78 2; 79 9; 80 4;
 81 3; 82 8; 83 4; 84 22; 85 11;
 86 30; 87 9; 88 12; 89 143; 90 12;
 91 15; 92 1; 93 1; 94 9; 95 6;
 96 44; 97 11; 98 94; 99 17; 100 12;
 101 18; 102 6; 103 56; 104 6; 105 7;
 109 1; 110 2; 111 2; 112 8; 113 3;
 114 9; 115 8; 116 27; 117 37; 118 5;
 119 23; 120 1; 121 1; 122 4; 123 1;
 124 3; 125 7; 126 190; 127 18; 128 12;
 129 38; 130 17; 131 10; 132 4; 133 16;
 134 2; 135 2; 138 1; 139 1; 140 10;
 141 3; 142 7; 143 5; 144 2; 145 8;
 146 1; 147 126; 148 20; 149 14; 150 2;
 152 12; 153 16; 154 23; 155 3; 156 17;
 157 3; 158 3; 159 1; 160 1; 161 5;
 162 1; 163 3; 164 1; 166 1; 168 32;
 169 12; 170 9; 171 2; 172 10; 173 3;
 174 2; 175 1; 176 1; 177 9; 178 2;
 179 1; 184 12; 185 2; 186 2; 189 1;
 196 1; 197 1; 198 2; 199 11; 200 4;
 201 1; 212 11; 213 2; 214 2; 215 4;
 216 24; 217 5; 218 3; 219 1; 226 1;
 227 1; 228 14; 229 2; 230 1; 242 4;
 243 66; 244 23; 245 6; 246 2; 258 1;
 274 1; 302 4; 303 1; 318 15; 319 4;
 320 2; 333 2;

Name: 1584_beta-Phenylpyruvic acid[1TMS_1MEOX]
DATE: 05/12/21
CASNO: 114-76-1
Formula: C9H8O3
SMILES: OC(=O)C(=O)Cc(c1)cccc1
KEGG: -
CHEBI: -
InChI: 1/C9H8O3/c10-8(9(11)12)6-7-4-2-1-3-5-7/h1-5H,6H2,(H,11,12)/f/h11H
NIKKAJI: J193.612C
PUBCHEM: -
EXACT_MASS: 164.04734
DB#: 214
Synonym: Name:beta-Phenylpyruvic acid
Synonym: TMS:1
Synonym: MEOX:1
Synonym: RT(s):424.272
Synonym: RI:1584
Synonym: Sample (author):Kusano M, Fukushima A, Plant Science Center, RIKEN.
Num Peaks: 77
 60 14; 61 17; 62 14; 63 45; 64 14;
 65 96; 66 6; 67 1; 70 15; 71 4;
 72 17; 73 999; 74 107; 75 98; 76 15;
 77 38; 78 8; 79 6; 82 2; 83 1;
 84 47; 85 5; 86 4; 87 7; 88 5;
 89 175; 90 79; 91 205; 92 18; 93 2;
 98 1; 100 2; 101 1; 102 4; 103 6;
 104 3; 105 10; 106 1; 107 1; 110 1;
 114 2; 115 5; 116 198; 117 63; 118 7;
 119 1; 121 4; 122 2; 125 1; 130 3;
 131 2; 132 2; 133 2; 135 2; 137 1;
 142 1; 143 2; 144 5; 145 1; 146 3;
 147 11; 148 5; 149 1; 151 3; 160 1;
 174 4; 175 4; 176 2; 189 33; 190 7;
 191 8; 192 1; 250 28; 251 5; 252 1;
 265 16; 266 3;

Name: 1526.6_gamma-Amino-n-butyric acid[3TMS]
DATE: 05/12/21
CASNO: 56-12-2
Formula: C4H9NO2
SMILES: NCCCC(O)=O
KEGG: C00334
CHEBI: 30566
InChI: 1/C4H9NO2/c5-3-1-2-4(6)7/h1-3,5H2,(H,6,7)/f/h6H
NIKKAJI: J1.375G
PUBCHEM: 3628
EXACT_MASS: 103.06333
DB#: 215
Synonym: Name:gamma-Amino-n-butyric acid
Synonym: Name:gamma-Aminobutyric acid
Synonym: Name:4-Aminobutanoate
Synonym: Name:4-Aminobutanoic acid
Synonym: Name:4-Aminobutyric acid
Synonym: Name:4-Aminobutyrate
Synonym: Name:4-Aminobutylate
Synonym: TMS:3
Synonym: RT(s):409.917
Synonym: RI:1526.6
Synonym: Sample (author):Kusano M, Fukushima A, Plant Science Center, RIKEN.
Num Peaks: 110
 60 24; 61 28; 62 2; 63 1; 66 9;
 67 3; 68 5; 69 11; 70 16; 71 12;
 72 33; 73 999; 74 100; 75 188; 76 18;
 77 21; 78 2; 79 6; 80 1; 82 3;
 83 3; 84 11; 85 17; 86 196; 87 26;
 88 10; 89 6; 96 1; 97 2; 98 10;
 99 16; 100 112; 101 24; 102 19; 103 9;
 104 2; 105 3; 110 1; 111 1; 112 10;
 113 10; 114 18; 115 17; 116 18; 117 27;
 118 5; 119 7; 120 1; 124 1; 126 2;
 127 1; 128 8; 129 11; 130 46; 131 39;
 132 12; 133 56; 134 8; 135 4; 140 12;
 141 2; 142 45; 143 45; 144 14; 145 6;
 146 13; 147 262; 148 42; 149 24; 150 2;
 154 1; 156 18; 157 5; 158 8; 159 2;
 160 2; 161 1; 170 2; 171 1; 172 24;
 173 5; 174 574; 175 109; 176 52; 177 6;
 178 1; 186 2; 187 1; 188 1; 189 1;
 198 1; 200 2; 204 1; 214 9; 215 2;
 216 41; 217 8; 218 3; 219 2; 220 1;
 230 3; 232 1; 246 17; 247 3; 248 1;
 303 1; 304 85; 305 25; 306 12; 307 2;


Name: 1756.2_delta-Aminolevulinic acid[3TMS_1MEOX]
DATE: 05/12/21
CASNO: 5451-09-2
Formula: C5H9NO3
SMILES: NCC(=O)CCC(O)=O
KEGG: -
CHEBI: -
InChI: 1/C5H9NO3/c6-3-4(7)1-2-5(8)9/h1-3,6H2,(H,8,9)/f/h8H
NIKKAJI: J257.039D
PUBCHEM: -
EXACT_MASS: 131.05824
DB#: 216
Synonym: Name:delta-Aminolevulinic acid
Synonym: TMS:3
Synonym: MEOX:1
Synonym: RT(s):464.244
Synonym: RI:1756.2
Synonym: Sample (author):Kusano M, Fukushima A, Plant Science Center, RIKEN.
Num Peaks: 154
 60 31; 61 34; 62 2; 63 2; 65 1;
 66 3; 67 2; 69 2; 70 15; 71 9;
 72 31; 73 999; 74 101; 75 209; 76 20;
 77 27; 78 2; 79 7; 80 1; 81 1;
 82 15; 83 4; 84 27; 85 12; 86 197;
 87 22; 88 12; 89 95; 90 8; 91 6;
 92 1; 93 1; 94 1; 95 1; 96 1;
 97 1; 98 5; 99 8; 100 105; 101 33;
 102 46; 103 9; 104 3; 105 1; 110 2;
 111 4; 112 10; 113 8; 114 11; 115 8;
 116 19; 117 29; 118 7; 119 4; 124 1;
 125 2; 126 4; 127 4; 128 12; 129 16;
 130 36; 131 13; 132 6; 133 17; 134 3;
 135 1; 139 5; 140 9; 141 3; 142 3;
 143 2; 144 13; 145 3; 146 8; 147 41;
 148 7; 149 4; 151 1; 153 1; 154 2;
 155 1; 156 52; 157 8; 158 24; 159 5;
 160 8; 161 2; 163 4; 167 8; 168 2;
 169 1; 170 2; 171 3; 172 132; 173 47;
 174 229; 175 43; 176 20; 177 2; 183 7;
 184 2; 185 14; 186 6; 187 8; 188 2;
 189 2; 190 1; 191 1; 197 7; 198 2;
 199 48; 200 10; 201 4; 202 2; 211 1;
 212 11; 213 12; 214 10; 215 3; 216 1;
 217 2; 227 1; 228 1; 230 2; 231 1;
 239 8; 240 2; 241 3; 242 1; 243 1;
 244 26; 245 6; 246 7; 247 1; 255 3;
 256 1; 257 2; 273 3; 274 1; 285 1;
 287 1; 328 1; 329 24; 330 33; 331 14;
 332 5; 333 1; 344 2; 345 25; 346 8;
 347 3; 348 1; 361 4; 362 1;

Name: 1778.9_delta-Aminolevulinic acid[3TMS_1MEOX]
DATE: 05/12/21
CASNO: 5451-09-2
Formula: C5H9NO3
SMILES: NCC(=O)CCC(O)=O
KEGG: -
CHEBI: -
InChI: 1/C5H9NO3/c6-3-4(7)1-2-5(8)9/h1-3,6H2,(H,8,9)/f/h8H
NIKKAJI: J257.039D
PUBCHEM: -
EXACT_MASS: 131.05824
DB#: 217
Synonym: Name:delta-Aminolevulinic acid
Synonym: TMS:3
Synonym: MEOX:1
Synonym: RT(s):469.293
Synonym: RI:1778.9
Synonym: Sample (author):Kusano M, Fukushima A, Plant Science Center, RIKEN.
Num Peaks: 141
 60 38; 61 42; 62 3; 63 1; 66 2;
 67 2; 68 1; 69 2; 70 15; 71 8;
 72 30; 73 999; 74 103; 75 299; 76 27;
 77 27; 78 1; 79 1; 82 10; 83 3;
 84 21; 85 10; 86 377; 87 39; 88 17;
 89 143; 90 12; 91 6; 93 1; 94 1;
 95 1; 97 2; 98 5; 99 6; 100 141;
 101 32; 102 45; 103 11; 104 3; 105 2;
 109 1; 110 2; 111 2; 112 6; 113 7;
 114 7; 115 7; 116 17; 117 23; 118 5;
 119 3; 124 1; 125 2; 126 5; 127 2;
 128 8; 129 35; 130 36; 131 13; 132 7;
 133 12; 134 2; 135 1; 139 2; 140 5;
 141 2; 142 2; 143 3; 144 10; 145 3;
 146 13; 147 23; 148 5; 149 2; 152 1;
 154 2; 155 1; 156 55; 157 7; 158 11;
 159 3; 160 32; 161 6; 162 2; 163 2;
 167 6; 168 2; 169 1; 170 1; 171 1;
 172 18; 173 5; 174 609; 175 112; 176 55;
 177 7; 178 1; 182 1; 183 5; 184 1;
 185 1; 186 1; 187 1; 188 1; 189 1;
 190 54; 191 13; 192 6; 193 1; 197 1;
 198 1; 199 5; 200 2; 201 1; 202 1;
 204 1; 212 1; 213 2; 214 1; 227 1;
 228 2; 231 1; 239 1; 240 1; 241 2;
 244 3; 246 3; 248 1; 255 2; 257 2;
 329 1; 330 2; 331 1; 344 3; 345 37;
 346 14; 347 6; 348 1; 361 7; 362 2;
 363 1;

Name: 1723_epsilon-Amino-n-caproic acid[3TMS]
DATE: 05/12/21
CASNO: 60-32-2
Formula: C6H13NO2
SMILES: NCCCCCC(O)=O
KEGG: C02378
CHEBI: 32396
InChI: 1/C6H13NO2/c7-5-3-1-2-4-6(8)9/h1-5,7H2,(H,8,9)/f/h8H
NIKKAJI: J1.398F
PUBCHEM: 5420
EXACT_MASS: 131.09463
DB#: 218
Synonym: Name:Epsilcapramine
Synonym: Name:6-Aminohexanoate
Synonym: Name:6-Aminohexanoic acid
Synonym: Name:6-Aminocaproic acid
Synonym: Name:epsilon-Amino-n-caproic acid
Synonym: TMS:3
Synonym: RT(s):456.863
Synonym: RI:1723
Synonym: Sample (author):Kusano M, Fukushima A, Plant Science Center, RIKEN.
Num Peaks: 123
 60 25; 61 30; 62 2; 63 2; 65 2;
 66 4; 67 18; 68 1; 69 26; 70 15;
 71 11; 72 29; 73 999; 74 106; 75 233;
 76 23; 77 27; 78 2; 79 25; 80 2;
 81 3; 82 3; 83 4; 84 6; 85 19;
 86 221; 87 27; 88 14; 89 5; 90 1;
 92 1; 93 1; 94 5; 95 4; 96 224;
 97 21; 98 7; 99 13; 100 119; 101 23;
 102 29; 103 9; 104 2; 105 2; 110 2;
 111 2; 112 8; 113 9; 114 9; 115 11;
 116 17; 117 24; 118 5; 119 5; 120 1;
 122 1; 124 1; 125 1; 126 6; 127 2;
 128 6; 129 68; 130 52; 131 39; 132 12;
 133 35; 134 5; 135 3; 138 1; 140 15;
 141 4; 142 6; 143 4; 144 6; 145 2;
 146 20; 147 103; 148 18; 149 14; 150 2;
 151 1; 152 1; 154 1; 156 2; 157 2;
 158 8; 159 4; 160 3; 161 1; 162 3;
 163 1; 168 13; 169 3; 170 11; 171 7;
 172 13; 173 4; 174 763; 175 145; 176 71;
 177 9; 178 1; 184 6; 185 1; 186 2;
 188 1; 190 1; 200 6; 201 1; 202 1;
 214 1; 216 1; 221 1; 242 12; 243 3;
 244 1; 258 2; 274 1; 331 1; 332 22;
 333 7; 334 3; 347 1;

Name: 1821.9_3,4-dihydroxyphenylacetic acid[3TMS]
DATE: 05/12/21
CASNO: 102-32-9
Formula: C8H8O4
SMILES: OC(=O)Cc(c1)cc(O)c(O)c1
KEGG: C01161
CHEBI: 17612
InChI: 1/C8H8O4/c9-6-2-1-5(3-7(6)10)4-8(11)12/h1-3,9-10H,4H2,(H,11,12)/f/h11H
NIKKAJI: J804D
PUBCHEM: 4388
EXACT_MASS: 168.04226
DB#: 219
Synonym: Name:3,4-Dihydroxyphenyl acetate
Synonym: Name:3,4-dihydroxyphenylacetic acid
Synonym: Name:3,4-Dihydroxyphenylacetic acid
Synonym: Name:3,4-Dihydroxyphenyl acetic acid
Synonym: Name:3,4-Dihydroxyphenylacetate
Synonym: Name:Homoprotocatechuate
Synonym: TMS:3
Synonym: RT(s):478.59
Synonym: RI:1821.9
Synonym: Sample (author):Kusano M, Fukushima A, Plant Science Center, RIKEN.
Num Peaks: 118
 60 5; 61 12; 62 3; 63 5; 64 1;
 65 4; 66 2; 67 1; 69 1; 70 4;
 71 4; 72 15; 73 999; 74 91; 75 111;
 76 11; 77 30; 78 7; 79 6; 81 1;
 82 5; 83 3; 84 1; 85 2; 87 2;
 88 1; 89 6; 90 2; 91 13; 92 2;
 93 2; 95 3; 97 2; 99 3; 101 1;
 102 2; 103 11; 104 34; 105 15; 106 1;
 107 1; 109 1; 111 1; 115 7; 116 1;
 117 8; 118 3; 119 16; 120 2; 121 3;
 123 1; 131 9; 132 1; 133 18; 134 2;
 135 10; 136 1; 137 1; 145 2; 147 22;
 148 5; 149 36; 150 6; 151 4; 161 5;
 162 2; 163 13; 164 2; 165 2; 175 1;
 176 1; 177 7; 178 10; 179 263; 180 41;
 181 13; 182 1; 191 2; 192 1; 193 9;
 194 1; 195 2; 206 2; 207 3; 209 6;
 210 1; 221 1; 223 2; 225 5; 226 1;
 235 1; 236 1; 237 43; 238 10; 239 4;
 251 4; 252 2; 253 8; 254 2; 265 7;
 266 2; 267 73; 268 19; 269 7; 270 1;
 281 6; 282 1; 340 4; 341 2; 342 1;
 369 10; 370 4; 371 1; 383 5; 384 52;
 385 18; 386 8; 387 2;

Name: 1798.1_(S)-(+)-2-(anilinomethyl)pyrrolidine[2TMS]
DATE: 05/12/21
CASNO: 64030-44-0
Formula: C11H16N2
SMILES: c(c2)ccc(c2)NCC(C1)NCC1
KEGG: -
CHEBI: -
InChI: 1/C11H16N2/c1-2-5-10(6-3-1)13-9-11-7-4-8-12-11/h1-3,5-6,11-13H,4,7-9H2
NIKKAJI: J1.104.490E
PUBCHEM: -
EXACT_MASS: 176.13135
DB#: 220
Synonym: Name:(S)-(+)-2-(anilinomethyl)pyrrolidine
Synonym: TMS:2
Synonym: RT(s):473.542
Synonym: RI:1798.1
Synonym: Sample (author):Kusano M, Fukushima A, Plant Science Center, RIKEN.
Num Peaks: 101
 60 8; 61 4; 62 1; 63 3; 64 2;
 65 4; 66 2; 67 5; 68 1; 69 4;
 70 38; 71 11; 72 49; 73 999; 74 90;
 75 30; 76 3; 77 42; 78 6; 79 7;
 80 2; 81 1; 82 3; 83 5; 84 16;
 85 10; 86 10; 87 1; 88 1; 91 5;
 92 1; 93 4; 94 1; 95 2; 96 1;
 97 2; 98 5; 99 7; 100 15; 101 2;
 102 1; 103 1; 104 21; 105 18; 106 8;
 107 6; 108 1; 109 1; 110 1; 112 2;
 113 6; 114 1; 115 1; 117 1; 118 2;
 119 6; 120 4; 121 7; 122 2; 124 3;
 126 2; 127 5; 128 3; 130 1; 131 1;
 132 2; 133 1; 134 5; 135 13; 136 3;
 139 1; 140 9; 141 16; 142 961; 143 133;
 144 41; 145 4; 146 2; 147 1; 148 4;
 149 3; 150 3; 154 3; 155 1; 156 1;
 160 1; 162 7; 163 2; 164 5; 165 1;
 176 3; 177 3; 178 22; 179 9; 180 1;
 203 2; 217 4; 231 6; 232 1; 305 4;
 306 1;

Name: 1819.6_(S)-(+)-2-(anilinomethyl)pyrrolidine[2TMS]
DATE: 05/12/21
CASNO: 64030-44-0
Formula: C11H16N2
SMILES: c(c2)ccc(c2)NCC(C1)NCC1
KEGG: -
CHEBI: -
InChI: 1/C11H16N2/c1-2-5-10(6-3-1)13-9-11-7-4-8-12-11/h1-3,5-6,11-13H,4,7-9H2
NIKKAJI: J1.104.490E
PUBCHEM: -
EXACT_MASS: 176.13135
DB#: 221
Synonym: Name:(S)-(+)-2-(anilinomethyl)pyrrolidine
Synonym: TMS:2
Synonym: RT(s):478.096
Synonym: RI:1819.6
Synonym: Sample (author):Kusano M, Fukushima A, Plant Science Center, RIKEN.
Num Peaks: 112
 60 9; 61 3; 62 1; 63 12; 64 6;
 65 22; 66 6; 67 4; 68 4; 69 6;
 70 63; 71 8; 72 78; 73 999; 74 95;
 75 30; 76 7; 77 217; 78 25; 79 45;
 80 3; 81 1; 82 10; 83 7; 84 13;
 85 13; 86 11; 88 2; 89 2; 90 3;
 91 11; 92 4; 93 6; 94 2; 96 1;
 97 2; 98 8; 99 10; 100 20; 101 4;
 102 2; 103 1; 104 27; 105 17; 106 159;
 107 25; 108 2; 110 1; 111 1; 112 3;
 113 5; 114 2; 115 4; 116 1; 117 5;
 118 5; 119 1; 120 3; 121 2; 124 1;
 126 2; 127 4; 128 5; 129 1; 130 3;
 132 5; 133 1; 134 5; 135 1; 136 1;
 139 1; 140 12; 141 8; 142 950; 143 125;
 144 40; 145 5; 146 1; 150 15; 151 3;
 152 1; 154 3; 155 1; 158 2; 160 2;
 162 2; 171 1; 175 1; 203 2; 213 1;
 225 1; 226 1; 231 1; 233 7; 234 1;
 248 3; 263 1; 346 1; 373 1; 394 1;
 434 1; 464 1; 481 1; 528 1; 567 1;
 582 1; 583 1; 653 1; 677 1; 679 1;
 730 1; 739 1;

Name: 2006.7_urocanic acid[2TMS]
DATE: 05/12/21
CASNO: 104-98-3
Formula: C6H6N2O2
SMILES: OC(=O)C=Cc(c1)ncn1
KEGG: C00785
CHEBI: 30817
InChI: 1/C6H6N2O2/c9-6(10)2-1-5-3-7-4-8-5/h1-4H,(H,7,8)(H,9,10)/b2-1+/f/h7,9H
NIKKAJI: J5.039C
PUBCHEM: 4043
EXACT_MASS: 138.04293
DB#: 222
Synonym: Name:Urocanate
Synonym: Name:Urocanic acid
Synonym: Name:urocanic acid
Synonym: TMS:2
Synonym: RT(s):516.375
Synonym: RI:2006.7
Synonym: Sample (author):Kusano M, Fukushima A, Plant Science Center, RIKEN.
Num Peaks: 139
 60 9; 61 14; 62 2; 63 3; 64 9;
 65 23; 66 19; 67 12; 68 1; 69 4;
 70 18; 71 10; 72 25; 73 999; 74 98;
 75 106; 76 11; 77 26; 78 6; 79 30;
 80 10; 81 48; 82 7; 83 10; 84 20;
 85 8; 86 4; 87 3; 89 3; 90 1;
 91 1; 92 19; 93 14; 94 11; 95 8;
 96 8; 97 4; 98 8; 99 3; 100 5;
 101 2; 102 2; 103 3; 104 1; 105 3;
 106 4; 107 4; 108 7; 109 6; 110 3;
 111 4; 112 2; 113 1; 115 1; 116 1;
 117 3; 118 1; 119 2; 120 17; 121 11;
 122 9; 123 5; 124 9; 125 3; 126 3;
 127 1; 128 1; 129 1; 130 1; 131 7;
 132 1; 133 5; 134 2; 135 31; 136 10;
 137 5; 138 3; 139 7; 140 2; 141 1;
 143 1; 147 136; 148 22; 149 15; 150 6;
 151 23; 152 21; 153 5; 154 7; 155 2;
 156 1; 157 1; 158 1; 163 5; 164 6;
 165 71; 166 24; 167 8; 168 2; 169 1;
 173 1; 177 1; 179 5; 180 55; 181 9;
 182 3; 183 2; 191 1; 193 95; 194 22;
 195 9; 196 2; 206 1; 207 1; 208 1;
 209 1; 210 2; 211 1; 223 13; 224 3;
 225 3; 226 1; 237 14; 238 5; 239 14;
 240 3; 241 1; 253 3; 254 2; 255 1;
 266 2; 267 124; 268 31; 269 12; 270 2;
 281 5; 282 49; 283 12; 284 4;

Name: 1715.7_N-acetyl putrescine[2TMS]
DATE: 05/12/21
CASNO: 18233-70-0
Formula: C6H14N2O
SMILES: NCCCCNC(C)=O
KEGG: C02714
CHEBI: 17768
InChI: 1/C6H14N2O/c1-6(9)8-5-3-2-4-7/h2-5,7H2,1H3,(H,8,9)/f/h8H
NIKKAJI: -
PUBCHEM: 5677
EXACT_MASS: 130.11061
DB#: 223
Synonym: Std Compound Name:N-acetyl putrescine hydrochloride
Synonym: Std Compound CASNO:18233-70-0
Synonym: Name:N-acetyl putrescine
Synonym: Name:N-Acetylputrescine
Synonym: TMS:2
Synonym: RT(s):455.259
Synonym: RI:1715.7
Synonym: Sample (author):Kusano M, Fukushima A, Plant Science Center, RIKEN.
Num Peaks: 130
 60 22; 61 19; 62 2; 63 2; 65 1;
 66 4; 67 2; 68 3; 69 7; 70 42;
 71 14; 72 42; 73 999; 74 108; 75 96;
 76 10; 77 21; 78 4; 79 25; 80 2;
 81 1; 82 10; 83 5; 84 163; 85 22;
 86 174; 87 22; 88 10; 89 2; 94 2;
 95 1; 96 8; 97 3; 98 10; 99 19;
 100 111; 101 25; 102 78; 103 13; 104 4;
 105 1; 109 2; 110 2; 111 1; 112 11;
 113 8; 114 20; 115 13; 116 51; 117 36;
 118 6; 119 5; 121 1; 124 1; 126 10;
 127 2; 128 43; 129 26; 130 56; 131 33;
 132 13; 133 39; 134 6; 135 3; 140 5;
 141 2; 142 53; 143 11; 144 51; 145 11;
 146 33; 147 60; 148 11; 149 5; 150 1;
 154 1; 156 7; 157 4; 158 26; 159 120;
 160 20; 161 6; 162 1; 168 1; 169 1;
 170 7; 171 2; 172 44; 173 11; 174 344;
 175 63; 176 31; 177 4; 178 1; 183 22;
 184 9; 185 4; 186 33; 187 7; 188 4;
 189 1; 190 5; 191 1; 200 36; 201 35;
 202 11; 203 5; 204 2; 213 2; 214 7;
 215 2; 216 7; 217 1; 218 1; 230 1;
 243 5; 244 1; 245 1; 248 4; 249 1;
 273 10; 274 2; 275 1; 330 1; 331 20;
 332 6; 333 3; 346 6; 347 2; 348 1;


Name: 1755.6_N-acetyl putrescine[2TMS]
DATE: 05/12/21
CASNO: 18233-70-0
Formula: C6H14N2O
SMILES: NCCCCNC(C)=O
KEGG: C02714
CHEBI: 17768
InChI: 1/C6H14N2O/c1-6(9)8-5-3-2-4-7/h2-5,7H2,1H3,(H,8,9)/f/h8H
NIKKAJI: -
PUBCHEM: 5677
EXACT_MASS: 130.11061
DB#: 224
Synonym: Std Compound Name:N-acetyl putrescine hydrochloride
Synonym: Std Compound CASNO:18233-70-0
Synonym: Name:N-acetyl putrescine
Synonym: Name:N-Acetylputrescine
Synonym: TMS:2
Synonym: RT(s):464.103
Synonym: RI:1755.6
Synonym: Sample (author):Kusano M, Fukushima A, Plant Science Center, RIKEN.
Num Peaks: 219
 60 39; 61 21; 62 2; 65 1; 66 4;
 67 3; 68 4; 69 3; 70 184; 71 24;
 72 63; 73 999; 74 118; 75 71; 76 8;
 77 10; 78 3; 79 34; 80 3; 81 1;
 82 7; 83 6; 84 196; 85 33; 86 382;
 87 50; 88 24; 89 5; 90 2; 91 2;
 92 1; 94 2; 95 1; 96 18; 97 5;
 98 17; 99 19; 100 223; 101 37; 102 40;
 103 9; 104 4; 105 2; 106 1; 107 1;
 108 1; 109 1; 110 5; 111 4; 112 44;
 113 16; 114 20; 115 18; 116 42; 117 28;
 118 8; 119 5; 120 1; 121 1; 122 11;
 123 1; 124 2; 125 2; 126 7; 127 2;
 128 24; 129 14; 130 70; 131 32; 132 27;
 133 17; 134 4; 135 3; 137 1; 138 1;
 139 1; 140 3; 141 5; 142 43; 143 10;
 144 29; 145 14; 146 34; 147 74; 148 16;
 149 8; 150 2; 151 1; 152 1; 153 1;
 154 1; 155 1; 156 4; 157 2; 158 12;
 159 4; 160 3; 161 2; 162 1; 163 1;
 164 1; 166 1; 167 1; 168 2; 169 3;
 170 7; 171 5; 172 19; 173 36; 174 702;
 175 130; 176 72; 177 10; 178 3; 179 1;
 180 1; 181 1; 183 1; 184 2; 185 3;
 186 5; 187 2; 188 1; 189 1; 190 1;
 191 1; 192 1; 195 1; 196 1; 197 1;
 199 2; 200 3; 201 41; 202 9; 203 2;
 204 1; 209 1; 214 1; 215 1; 216 4;
 217 1; 218 5; 219 2; 220 1; 227 1;
 229 1; 236 1; 240 1; 243 2; 248 1;
 250 1; 252 1; 259 25; 260 6; 261 2;
 262 1; 263 1; 264 1; 265 1; 271 1;
 274 3; 275 1; 276 1; 282 1; 299 1;
 302 1; 308 1; 311 1; 340 1; 344 1;
 352 1; 360 1; 365 1; 367 1; 377 1;
 388 1; 390 1; 392 1; 393 1; 395 1;
 398 1; 399 1; 404 1; 408 1; 423 1;
 485 1; 486 1; 497 1; 503 1; 510 1;
 516 1; 547 1; 552 1; 559 1; 564 1;
 574 1; 583 1; 585 1; 590 1; 594 1;
 600 1; 656 1; 658 1; 663 1; 667 1;
 669 1; 672 1; 676 1; 681 1; 685 1;
 687 1; 688 1; 693 1; 695 1; 696 1;
 730 1; 734 1; 770 1; 793 1;

Name: 2218.3_cysteamine[3TMS]
DATE: 05/12/21
CASNO: 60-23-1
Formula: C2H7NS
SMILES: NCCS
KEGG: C01678
CHEBI: 17141
InChI: 1/C2H7NS/c3-1-2-4/h4H,1-3H2
NIKKAJI: J62.801H
PUBCHEM: 4821
EXACT_MASS: 77.02992
DB#: 225
Synonym: Name:beta-Mercaptoethylamine
Synonym: Name:Thioethanolamine
Synonym: Name:beta-Aminoethanethiol
Synonym: Name:Mercaptamine
Synonym: Name:Cysteamine
Synonym: Name:2-Aminoethanethiol
Synonym: Name:cysteamine
Synonym: TMS:3
Synonym: RT(s):555.72
Synonym: RI:2218.3
Synonym: Sample (author):Kusano M, Fukushima A, Plant Science Center, RIKEN.
Num Peaks: 90
 60 27; 61 14; 63 1; 66 1; 67 1;
 69 1; 70 21; 71 11; 72 33; 73 999;
 74 98; 75 36; 76 3; 77 9; 78 1;
 79 1; 83 1; 84 6; 85 9; 86 272;
 87 27; 88 12; 89 4; 90 2; 91 11;
 92 1; 93 1; 98 5; 99 6; 100 251;
 101 38; 102 23; 103 4; 104 3; 105 14;
 106 1; 107 1; 113 9; 114 28; 115 11;
 116 44; 117 16; 118 15; 119 3; 120 1;
 128 1; 129 4; 130 87; 131 25; 132 32;
 133 7; 134 3; 135 1; 142 1; 143 1;
 144 4; 145 1; 146 21; 147 7; 148 11;
 149 5; 150 1; 151 1; 158 7; 159 1;
 160 1; 161 1; 163 1; 172 30; 173 6;
 174 863; 175 163; 176 82; 177 10; 178 2;
 187 1; 188 49; 189 10; 190 51; 191 10;
 192 7; 193 1; 204 6; 205 2; 206 2;
 219 1; 220 68; 221 14; 222 8; 223 1;


Name: 1626.6_p-Hydroxybenzoic acid[2TMS]
DATE: 05/12/21
CASNO: 114-63-6
Formula: C7H6O3
SMILES: Oc(c1)ccc(c1)C(O)=O
KEGG: -
CHEBI: -
InChI: 1/C7H6O3/c8-6-3-1-5(2-4-6)7(9)10/h1-4,8H,(H,9,10)/f/h9H
NIKKAJI: J61.563C
PUBCHEM: -
EXACT_MASS: 138.03169
DB#: 226
Synonym: Name:p-Hydroxybenzoic acid
Synonym: TMS:2
Synonym: RT(s):434.832
Synonym: RI:1626.6
Synonym: Sample (author):Kusano M, Fukushima A, Plant Science Center, RIKEN.
Num Peaks: 132
 60 16; 61 29; 62 12; 63 45; 64 35;
 65 32; 66 15; 67 15; 69 6; 70 8;
 71 12; 72 19; 73 999; 74 108; 75 112;
 76 54; 77 67; 78 16; 79 38; 80 3;
 81 10; 82 6; 83 20; 84 6; 85 20;
 86 2; 87 8; 88 3; 89 60; 90 27;
 91 110; 92 53; 93 24; 94 3; 95 18;
 96 8; 97 7; 98 2; 99 4; 101 2;
 102 3; 103 32; 104 41; 105 45; 106 6;
 107 18; 108 3; 109 9; 110 1; 111 10;
 112 2; 113 1; 115 11; 116 2; 117 10;
 118 12; 119 24; 120 15; 121 28; 122 20;
 123 11; 124 2; 125 2; 126 91; 127 10;
 129 1; 131 11; 132 2; 133 38; 134 9;
 135 58; 136 9; 137 8; 138 1; 139 1;
 143 1; 145 3; 146 1; 147 31; 148 9;
 149 39; 150 13; 151 55; 152 7; 153 2;
 157 1; 161 2; 162 1; 163 8; 164 2;
 165 8; 166 7; 167 2; 177 6; 178 2;
 179 44; 180 7; 181 6; 182 1; 191 8;
 192 3; 193 254; 194 49; 195 20; 196 3;
 207 25; 208 6; 209 5; 210 1; 221 4;
 222 3; 223 362; 224 86; 225 35; 226 5;
 227 1; 237 3; 238 1; 251 1; 252 1;
 265 1; 266 3; 267 311; 268 78; 269 32;
 270 5; 271 1; 281 8; 282 69; 283 18;
 284 7; 285 1;

Name: 1810.4_Protocatechuic acid[3TMS]
DATE: 05/12/21
CASNO: 99-50-3
Formula: C7H6O4
SMILES: OC(=O)c(c1)cc(O)c(O)c1
KEGG: C00230
CHEBI: 36241
InChI: 1/C7H6O4/c8-5-2-1-4(7(10)11)3-6(5)9/h1-3,8-9H,(H,10,11)/f/h10H
NIKKAJI: J11.618A
PUBCHEM: 3529
EXACT_MASS: 154.02661
DB#: 227
Synonym: Name:Protocatechuate
Synonym: Name:Protocatechuic acid
Synonym: Name:3,4-Dihydroxybenzoate
Synonym: Name:3,4-Dihydroxybenzoic acid
Synonym: TMS:3
Synonym: RT(s):476.479
Synonym: RI:1810.4
Synonym: Sample (author):Kusano M, Fukushima A, Plant Science Center, RIKEN.
Num Peaks: 146
 60 5; 61 8; 62 5; 63 14; 64 2;
 65 3; 66 4; 67 4; 69 3; 70 7;
 71 7; 72 21; 73 999; 74 90; 75 52;
 76 6; 77 29; 78 7; 79 20; 80 1;
 81 5; 82 1; 83 37; 84 5; 85 5;
 86 1; 87 3; 88 1; 89 20; 90 5;
 91 18; 92 4; 93 10; 94 1; 95 7;
 96 1; 97 2; 98 3; 99 2; 101 1;
 102 1; 103 12; 104 7; 105 23; 106 3;
 107 17; 108 2; 109 18; 110 2; 111 3;
 112 1; 113 1; 115 5; 116 1; 117 6;
 118 2; 119 16; 120 2; 121 8; 122 2;
 123 7; 124 1; 126 5; 127 1; 129 1;
 131 11; 132 2; 133 31; 134 5; 135 18;
 136 5; 137 75; 138 10; 139 3; 143 2;
 145 2; 146 1; 147 31; 148 6; 149 14;
 150 5; 151 6; 152 1; 153 1; 157 1;
 159 1; 161 2; 162 1; 163 15; 164 7;
 165 63; 166 12; 167 4; 177 4; 178 2;
 179 14; 180 3; 181 3; 191 4; 192 3;
 193 557; 194 84; 195 33; 196 4; 197 1;
 205 1; 207 10; 208 2; 209 3; 210 1;
 211 3; 221 2; 222 2; 223 53; 224 12;
 225 5; 237 5; 238 1; 239 1; 251 1;
 265 2; 266 1; 267 25; 268 6; 269 2;
 279 1; 280 1; 281 20; 282 7; 283 3;
 297 1; 310 2; 311 42; 312 17; 313 9;
 314 2; 354 3; 355 49; 356 20; 357 9;
 358 2; 369 6; 370 75; 371 26; 372 12;
 373 2;

Name: 1878.6_Psoralen
DATE: 05/12/21
CASNO: 66-97-7
Formula: C11H6O3
SMILES: O=C(C=3)Oc(c1)c(C3)cc(c2)c(oc2)1
KEGG: C09305
CHEBI: -
InChI: 1/C11H6O3/c12-11-2-1-7-5-8-3-4-13-9(8)6-10(7)14-11/h1-6H
NIKKAJI: J2.363I
PUBCHEM: 11496
EXACT_MASS: 186.03169
DB#: 228
Synonym: Name:Psoralen
Synonym: Name:Ficusin
Synonym: RT(s):490.833
Synonym: RI:1878.6
Synonym: Sample (author):Kusano M, Fukushima A, Plant Science Center, RIKEN.
Num Peaks: 79
 60 24; 61 169; 62 259; 63 341; 64 32;
 65 66; 66 18; 67 2; 68 1; 69 57;
 70 4; 71 1; 72 6; 73 60; 74 355;
 75 324; 76 460; 77 74; 78 21; 79 176;
 80 8; 84 17; 85 58; 86 90; 87 94;
 88 20; 89 20; 90 5; 91 2; 92 3;
 93 40; 94 1; 97 11; 98 60; 99 21;
 100 16; 101 136; 102 908; 103 86; 104 29;
 105 3; 108 1; 109 3; 110 5; 111 2;
 112 1; 113 9; 114 2; 115 1; 116 2;
 117 4; 118 1; 119 1; 120 1; 128 2;
 129 158; 130 408; 131 43; 132 8; 141 2;
 142 1; 143 1; 144 1; 145 2; 146 1;
 157 17; 158 999; 159 117; 160 12; 161 1;
 171 1; 174 1; 175 1; 176 1; 185 3;
 186 762; 187 95; 188 11; 189 1;

Name: 1889.7_Pyridoxine[3TMS]
DATE: 05/12/21
CASNO: 65-23-6
Formula: C8H11NO3
SMILES: OCc(c1)c(CO)c(O)c(C)n1
KEGG: C00314
CHEBI: 16709
InChI: 1/C8H11NO3/c1-5-8(12)7(4-11)6(3-10)2-9-5/h2,10-12H,3-4H2,1H3
NIKKAJI: J2.356F
PUBCHEM: 3608
EXACT_MASS: 169.07389
DB#: 229
Synonym: Name:Pyridoxol
Synonym: Name:Pyridoxine
Synonym: TMS:3
Synonym: RT(s):493.177
Synonym: RI:1889.7
Synonym: Sample (author):Kusano M, Fukushima A, Plant Science Center, RIKEN.
Num Peaks: 152
 60 6; 61 13; 62 2; 63 6; 64 2;
 65 16; 66 8; 67 4; 69 1; 70 5;
 71 5; 72 13; 73 999; 74 89; 75 94;
 76 9; 77 30; 78 9; 79 26; 80 4;
 81 2; 82 1; 83 8; 84 3; 85 4;
 86 1; 87 3; 88 1; 89 5; 90 2;
 91 10; 92 3; 93 3; 94 2; 95 3;
 96 1; 97 4; 98 2; 99 2; 100 1;
 101 1; 102 1; 103 11; 104 5; 105 8;
 106 33; 107 5; 108 1; 109 3; 110 1;
 111 3; 113 1; 115 6; 116 2; 117 8;
 118 5; 119 6; 120 6; 121 3; 122 2;
 123 3; 124 1; 125 1; 130 4; 131 18;
 132 6; 133 37; 134 17; 135 7; 136 4;
 137 2; 138 1; 139 1; 143 1; 144 1;
 145 1; 146 2; 147 108; 148 22; 149 13;
 150 6; 151 3; 152 1; 157 1; 160 1;
 161 1; 162 4; 163 2; 164 9; 165 4;
 166 4; 167 1; 174 1; 175 1; 176 5;
 177 2; 178 8; 179 6; 180 7; 181 4;
 182 1; 188 1; 189 1; 190 6; 191 3;
 192 17; 193 5; 194 7; 195 2; 196 1;
 204 2; 205 2; 206 15; 207 12; 208 13;
 209 3; 210 1; 220 2; 221 4; 222 20;
 223 4; 224 2; 236 1; 238 2; 239 1;
 240 1; 250 4; 251 1; 252 14; 253 5;
 254 3; 264 3; 265 3; 266 4; 267 2;
 268 1; 278 1; 279 4; 280 249; 281 69;
 282 32; 283 6; 284 1; 294 3; 295 75;
 296 22; 297 11; 298 2; 327 1; 370 7;
 371 2; 372 1;

Name: 1312.8_R-(-)-1-Amino-2-propanol[3TMS]
DATE: 05/12/21
CASNO: 2799-16-8
Formula: C3H9NO
SMILES: NCC(C)O
KEGG: -
CHEBI: -
InChI: 1/C3H9NO/c1-3(5)2-4/h3,5H,2,4H2,1H3/t3-/m1/s1
NIKKAJI: J9.255J
PUBCHEM: -
EXACT_MASS: 75.06841
DB#: 230
Synonym: Name:R-(-)-1-Amino-2-propanol
Synonym: TMS:3
Synonym: RT(s):351.012
Synonym: RI:1312.8
Synonym: Sample (author):Kusano M, Fukushima A, Plant Science Center, RIKEN.
Num Peaks: 79
 60 22; 61 18; 62 1; 66 8; 67 1;
 69 1; 70 14; 71 11; 72 27; 73 999;
 74 91; 75 55; 76 4; 77 4; 82 1;
 83 2; 84 7; 85 10; 86 273; 87 46;
 88 13; 89 3; 98 3; 99 5; 100 140;
 101 33; 102 42; 103 14; 104 3; 105 4;
 112 4; 113 8; 114 117; 115 26; 116 22;
 117 58; 118 9; 119 15; 120 2; 121 1;
 128 21; 129 6; 130 48; 131 39; 132 11;
 133 122; 134 18; 135 9; 136 1; 142 1;
 143 1; 144 10; 145 3; 146 4; 147 119;
 148 19; 149 9; 150 1; 158 7; 159 3;
 160 2; 172 7; 173 2; 174 561; 175 112;
 176 57; 177 7; 178 1; 186 3; 187 1;
 188 13; 189 3; 190 1; 202 6; 203 1;
 204 2; 276 13; 277 3; 278 1;

Name: 1740_rac-Glycerol 3-phosphoate[4TMS]
DATE: 05/12/21
CASNO: 3325-00-6
Formula: C3H7O6P
SMILES: OCC(O)COP([O-1])([O-1])=O
KEGG: -
CHEBI: -
InChI: 1/C3H9O6P/c4-1-3(5)2-9-10(6,7)8/h3-5H,1-2H2,(H2,6,7,8)/p-2/t3-/m0/s1/fC3H7O6P/q-2
NIKKAJI: -
PUBCHEM: -
EXACT_MASS: 169.99802
DB#: 231
Synonym: Std Compound Name:rac-Glycerol 3-phosphoate disodium
Synonym: Std Compound CASNO:979-92-0
Synonym: Name:rac-Glycerol 3-phosphoate
Synonym: TMS:4
Synonym: RT(s):460.969
Synonym: RI:1740
Synonym: Sample (author):Kusano M, Fukushima A, Plant Science Center, RIKEN.
Num Peaks: 171
 60 10; 61 20; 62 2; 63 3; 66 4;
 67 1; 70 6; 71 8; 72 27; 73 999;
 74 91; 75 92; 76 8; 77 29; 78 4;
 79 18; 80 1; 83 1; 84 2; 85 7;
 86 1; 87 9; 88 4; 89 11; 90 1;
 91 3; 92 1; 93 1; 98 1; 99 5;
 100 1; 101 104; 102 12; 103 108; 104 11;
 105 10; 106 1; 107 3; 109 1; 111 1;
 113 18; 114 2; 115 22; 116 23; 117 19;
 118 3; 119 10; 120 1; 121 5; 123 2;
 127 1; 128 1; 129 53; 130 10; 131 47;
 132 6; 133 83; 134 11; 135 24; 136 3;
 137 9; 138 1; 139 1; 145 2; 147 107;
 148 17; 149 15; 150 2; 151 6; 152 1;
 153 1; 159 1; 161 1; 163 4; 164 1;
 165 3; 167 2; 175 1; 177 2; 179 2;
 181 10; 182 2; 183 4; 184 1; 189 2;
 191 11; 192 2; 193 13; 194 2; 195 12;
 196 2; 197 3; 203 8; 204 2; 205 5;
 206 1; 207 22; 208 5; 209 4; 210 2;
 211 61; 212 10; 213 6; 217 2; 218 14;
 219 7; 220 2; 221 1; 225 14; 226 4;
 227 12; 228 2; 229 1; 241 11; 242 2;
 243 8; 244 1; 253 3; 254 1; 255 2;
 256 14; 257 3; 258 1; 269 3; 270 1;
 271 1; 283 3; 284 1; 285 12; 286 3;
 287 2; 298 7; 299 118; 300 32; 301 18;
 302 3; 303 1; 313 2; 314 6; 315 28;
 316 8; 317 4; 318 1; 327 2; 328 6;
 329 2; 330 1; 341 8; 342 4; 343 2;
 356 7; 357 75; 358 23; 359 11; 360 2;
 369 1; 370 13; 371 5; 372 3; 373 6;
 374 2; 375 1; 386 1; 387 8; 388 3;
 389 3; 390 1; 444 2; 445 12; 446 5;
 447 2;

Name: 1822.9_S-Carboxymethyl-L-cysteine[nTMS]
DATE: 05/12/21
CASNO: 638-23-3
Formula: C5H9NO4S
SMILES: NC(CSCC(O)=O)C(O)=O
KEGG: C03727
CHEBI: 16163
InChI: 1/C5H9NO4S/c6-3(5(9)10)1-11-2-4(7)8/h3H,1-2,6H2,(H,7,8)(H,9,10)/t3-/m0/s1/f/h7,9H
NIKKAJI: J2.289F
PUBCHEM: 6492
EXACT_MASS: 179.02523
DB#: 232
Synonym: Name:L-Carbocisteine
Synonym: Name:S-Carboxymethyl-L-cysteine
Synonym: TMS:n
Synonym: RT(s):479.105
Synonym: RI:1822.9
Synonym: Sample (author):Kusano M, Fukushima A, Plant Science Center, RIKEN.
Num Peaks: 126
 60 19; 61 31; 62 3; 63 3; 66 6;
 67 1; 69 1; 70 17; 71 7; 72 43;
 73 999; 74 115; 75 197; 76 22; 77 37;
 78 4; 79 9; 82 2; 83 2; 84 6;
 85 4; 86 13; 87 14; 88 11; 89 6;
 90 3; 91 4; 92 1; 93 2; 98 6;
 99 3; 100 197; 101 34; 102 17; 103 18;
 104 11; 105 8; 106 1; 112 1; 113 1;
 114 10; 115 44; 116 35; 117 23; 118 5;
 119 11; 120 2; 121 1; 128 4; 129 7;
 130 19; 131 23; 132 21; 133 26; 134 5;
 135 3; 142 1; 143 1; 144 6; 145 2;
 146 64; 147 161; 148 33; 149 24; 150 3;
 151 1; 156 1; 158 3; 159 3; 160 3;
 161 4; 162 1; 163 10; 164 1; 165 1;
 172 8; 173 2; 174 6; 175 1; 176 1;
 177 3; 179 2; 188 10; 189 3; 190 4;
 191 2; 193 1; 200 1; 202 1; 203 3;
 204 3; 205 2; 206 2; 207 1; 216 11;
 217 3; 218 275; 219 54; 220 31; 221 11;
 222 3; 223 1; 231 5; 232 12; 233 3;
 234 2; 235 68; 236 15; 237 10; 238 2;
 246 1; 262 7; 263 2; 264 1; 277 1;
 278 63; 279 15; 280 9; 281 1; 290 7;
 291 1; 309 5; 310 1; 311 1; 352 1;
 380 2;

Name: 1881.1_Sebacic acid[2TMS]
DATE: 05/12/21
CASNO: 111-20-6
Formula: C10H18O4
SMILES: OC(=O)CCCCCCCCC(O)=O
KEGG: C08277
CHEBI: 9071
InChI: 1/C10H18O4/c11-9(12)7-5-3-1-2-4-6-8-10(13)14/h1-8H2,(H,11,12)(H,13,14)/f/h11,13H
NIKKAJI: J10.109E
PUBCHEM: 10475
EXACT_MASS: 202.12051
DB#: 233
Synonym: Name:Decanedioic acid
Synonym: Name:Sebacic acid
Synonym: TMS:2
Synonym: RT(s):491.362
Synonym: RI:1881.1
Synonym: Sample (author):Kusano M, Fukushima A, Plant Science Center, RIKEN.
Num Peaks: 167
 60 22; 61 85; 62 9; 63 9; 64 1;
 65 6; 66 6; 67 64; 68 1; 69 61;
 70 15; 71 20; 72 69; 73 999; 74 119;
 75 769; 76 76; 77 102; 78 10; 79 85;
 80 9; 81 79; 82 10; 83 54; 84 14;
 85 24; 86 18; 87 9; 88 9; 89 15;
 90 2; 91 21; 92 4; 93 75; 94 9;
 95 51; 96 13; 97 81; 98 21; 99 23;
 100 4; 101 17; 102 4; 103 9; 104 1;
 105 19; 106 2; 107 49; 108 5; 109 7;
 110 10; 111 12; 112 5; 113 3; 114 1;
 115 10; 116 50; 117 165; 118 18; 119 25;
 120 8; 121 60; 122 7; 123 6; 124 7;
 125 63; 126 6; 127 2; 128 2; 129 208;
 130 30; 131 47; 132 18; 133 30; 134 5;
 135 3; 136 1; 137 13; 138 43; 139 13;
 140 1; 141 3; 142 2; 143 19; 144 3;
 145 18; 146 3; 147 84; 148 23; 149 126;
 150 19; 151 12; 152 1; 153 1; 155 6;
 156 9; 157 12; 158 5; 159 11; 160 2;
 161 1; 162 1; 163 2; 165 2; 166 34;
 167 10; 168 1; 169 3; 170 7; 171 9;
 172 2; 173 9; 174 2; 175 1; 177 1;
 181 2; 182 1; 183 6; 184 1; 185 27;
 186 4; 187 3; 189 4; 190 2; 191 2;
 195 1; 197 5; 198 1; 199 9; 200 2;
 201 1; 202 5; 203 7; 204 51; 205 13;
 206 5; 207 1; 211 2; 213 11; 214 5;
 215 81; 216 14; 217 43; 218 10; 219 4;
 223 5; 224 1; 228 14; 229 3; 230 1;
 231 2; 238 1; 239 3; 241 1; 256 1;
 257 2; 259 2; 287 6; 288 1; 313 1;
 315 6; 316 2; 330 4; 331 79; 332 22;
 333 8; 334 1;

Name: 2252.6_Spermidine[5TMS]
DATE: 05/12/21
CASNO: 124-20-9
Formula: C7H19N3
SMILES: NCCCCNCCCN
KEGG: C00315
CHEBI: 16610
InChI: 1/C7H19N3/c8-4-1-2-6-10-7-3-5-9/h10H,1-9H2
NIKKAJI: J10.054D
PUBCHEM: 3609
EXACT_MASS: 145.1579
DB#: 234
Synonym: Name:Spermidine
Synonym: Name:N-(3-Aminopropyl)-1,4-butane-diamine
Synonym: TMS:5
Synonym: RT(s):561.949
Synonym: RI:2252.6
Synonym: Sample (author):Kusano M, Fukushima A, Plant Science Center, RIKEN.
Num Peaks: 110
 60 17; 61 7; 66 1; 67 1; 69 1;
 70 15; 71 9; 72 26; 73 999; 74 96;
 75 30; 76 2; 77 8; 78 1; 79 3;
 80 1; 81 1; 82 7; 83 3; 84 33;
 85 12; 86 266; 87 29; 88 16; 89 1;
 96 4; 97 2; 98 9; 99 22; 100 135;
 101 32; 102 40; 103 6; 104 2; 110 5;
 111 1; 112 13; 113 8; 114 32; 115 57;
 116 290; 117 46; 118 14; 119 2; 124 1;
 125 1; 126 21; 127 5; 128 42; 129 28;
 130 67; 131 21; 132 11; 133 2; 140 13;
 141 4; 142 69; 143 12; 144 371; 145 52;
 146 50; 147 7; 148 3; 154 25; 155 7;
 156 141; 157 58; 158 21; 159 4; 160 107;
 161 20; 162 8; 163 1; 168 3; 169 1;
 170 60; 171 11; 172 85; 173 17; 174 229;
 175 43; 176 20; 177 2; 182 1; 183 8;
 184 4; 185 2; 186 19; 187 6; 188 5;
 189 1; 198 2; 199 1; 200 10; 201 30;
 202 7; 203 3; 214 17; 215 5; 216 3;
 229 1; 243 1; 303 4; 304 1; 317 3;
 318 1; 344 3; 345 1; 490 2; 491 1;


Name: 2716_Spermine[5TMS]
DATE: 05/12/21
CASNO: 71-44-3
Formula: C10H26N4
SMILES: NCCCNCCCCNCCCN
KEGG: C00750
CHEBI: 15746
InChI: 1/C10H26N4/c11-5-3-9-13-7-1-2-8-14-10-4-6-12/h13-14H,1-12H2
NIKKAJI: J5.246I
PUBCHEM: 4012
EXACT_MASS: 202.21575
DB#: 235
Synonym: Name:N,N'-Bis(3-aminopropyl)-1,4-butanediamine
Synonym: Name:Spermine
Synonym: TMS:5
Synonym: RT(s):638.607
Synonym: RI:2716
Synonym: Sample (author):Kusano M, Fukushima A, Plant Science Center, RIKEN.
Num Peaks: 234
 60 21; 61 6; 62 1; 65 1; 67 5;
 68 3; 69 4; 70 71; 71 15; 72 32;
 73 999; 74 98; 75 18; 76 2; 81 2;
 82 23; 83 16; 84 467; 85 45; 86 349;
 87 38; 88 30; 89 2; 90 2; 92 2;
 94 3; 95 2; 96 17; 97 7; 98 94;
 99 17; 100 180; 101 30; 102 76; 103 11;
 104 4; 105 1; 107 2; 108 3; 109 3;
 110 26; 111 17; 112 58; 113 14; 114 40;
 115 65; 116 375; 117 53; 118 21; 119 2;
 120 2; 122 1; 123 1; 124 3; 125 4;
 126 7; 127 4; 128 52; 129 57; 130 84;
 131 21; 132 12; 134 1; 135 1; 136 1;
 138 1; 139 3; 140 10; 141 6; 142 140;
 143 42; 144 424; 145 61; 146 54; 147 3;
 148 3; 151 2; 152 2; 154 9; 155 6;
 156 42; 157 44; 158 22; 159 5; 160 99;
 161 18; 162 11; 163 2; 164 2; 165 1;
 167 1; 168 6; 169 3; 170 31; 171 19;
 172 115; 173 23; 174 230; 175 44; 176 22;
 177 4; 180 1; 181 1; 182 1; 183 4;
 184 5; 185 7; 186 29; 187 13; 188 20;
 189 5; 190 3; 192 1; 195 2; 197 3;
 198 1; 199 3; 200 4; 201 42; 202 13;
 203 5; 204 1; 211 3; 212 1; 213 3;
 214 1; 215 7; 216 2; 217 1; 218 1;
 219 1; 220 1; 222 1; 225 1; 227 4;
 228 1; 229 3; 230 1; 231 3; 232 1;
 233 1; 236 1; 238 1; 240 1; 241 2;
 242 1; 243 2; 244 7; 245 3; 255 2;
 256 1; 257 17; 258 4; 259 2; 270 1;
 271 7; 272 2; 273 3; 274 1; 275 1;
 280 1; 282 1; 284 1; 287 1; 290 1;
 292 1; 293 1; 301 1; 302 1; 304 1;
 307 1; 313 1; 328 1; 329 3; 330 2;
 331 1; 333 1; 334 1; 336 1; 339 1;
 345 1; 352 1; 355 1; 362 1; 372 2;
 373 1; 378 1; 382 1; 383 1; 386 1;
 387 1; 388 1; 389 1; 390 1; 392 1;
 393 1; 394 1; 397 1; 398 1; 399 1;
 400 1; 404 1; 435 1; 453 1; 463 1;
 465 1; 468 1; 472 1; 487 1; 540 1;
 543 1; 546 1; 547 2; 548 1; 549 1;
 574 1; 575 1; 605 1; 636 1; 639 1;
 656 1; 657 1; 662 1; 664 1; 671 1;
 680 1; 681 1; 687 1; 688 1; 705 1;
 724 1; 728 1; 729 1; 739 1;

Name: 2743.7_Spermine[5TMS]
DATE: 05/12/21
CASNO: 71-44-3
Formula: C10H26N4
SMILES: NCCCNCCCCNCCCN
KEGG: C00750
CHEBI: 15746
InChI: 1/C10H26N4/c11-5-3-9-13-7-1-2-8-14-10-4-6-12/h13-14H,1-12H2
NIKKAJI: J5.246I
PUBCHEM: 4012
EXACT_MASS: 202.21575
DB#: 236
Synonym: Name:N,N'-Bis(3-aminopropyl)-1,4-butanediamine
Synonym: Name:Spermine
Synonym: TMS:5
Synonym: RT(s):643.491
Synonym: RI:2743.7
Synonym: Sample (author):Kusano M, Fukushima A, Plant Science Center, RIKEN.
Num Peaks: 132
 60 15; 61 6; 66 1; 67 2; 68 1;
 69 1; 70 16; 71 8; 72 24; 73 999;
 74 92; 75 29; 76 2; 77 8; 78 1;
 79 2; 80 1; 81 1; 82 9; 83 6;
 84 88; 85 13; 86 325; 87 34; 88 21;
 89 2; 90 1; 94 2; 95 1; 96 6;
 97 2; 98 12; 99 7; 100 144; 101 30;
 102 67; 103 9; 104 2; 108 1; 109 1;
 110 10; 111 2; 112 16; 113 8; 114 40;
 115 34; 116 537; 117 73; 118 23; 119 2;
 122 1; 124 1; 125 1; 126 7; 127 3;
 128 40; 129 74; 130 99; 131 23; 132 9;
 133 1; 138 1; 139 1; 140 16; 141 7;
 142 120; 143 22; 144 464; 145 63; 146 50;
 147 7; 148 3; 152 2; 153 1; 154 18;
 155 6; 156 138; 157 27; 158 17; 159 3;
 160 155; 161 28; 162 12; 163 1; 168 8;
 169 3; 170 42; 171 8; 172 85; 173 17;
 174 264; 175 49; 176 23; 177 3; 180 1;
 182 5; 183 7; 184 6; 185 3; 186 21;
 187 5; 188 6; 189 1; 199 1; 200 2;
 201 41; 202 11; 203 4; 204 1; 213 1;
 215 2; 216 1; 229 1; 242 1; 243 2;
 255 1; 259 3; 269 1; 271 1; 273 1;
 299 6; 300 1; 301 1; 303 4; 304 1;
 329 15; 330 5; 331 2; 343 1; 345 2;
 346 1; 619 1;

Name: 2236_Stearic acid[1TMS]
DATE: 05/12/21
CASNO: 57-11-4
Formula: C18H36O2
SMILES: CCCCCCCCCCCCCCCCCC(O)=O
KEGG: C01530
CHEBI: 28842
InChI: 1/C18H36O2/c1-2-3-4-5-6-7-8-9-10-11-12-13-14-15-16-17-18(19)20/h2-17H2,1H3,(H,19,20)/f/h19H
NIKKAJI: J1.379J
PUBCHEM: 4692
EXACT_MASS: 284.27153
DB#: 237
Synonym: Name:Stearic acid
Synonym: Name:Stearate
Synonym: Name:Octadecanoic acid
Synonym: TMS:1
Synonym: RT(s):559.045
Synonym: RI:2236
Synonym: Sample (author):Kusano M, Fukushima A, Plant Science Center, RIKEN.
Num Peaks: 157
 60 17; 61 68; 62 6; 63 5; 64 1;
 65 7; 66 4; 67 76; 68 3; 69 70;
 70 32; 71 59; 72 50; 73 999; 74 112;
 75 671; 76 66; 77 71; 78 6; 79 35;
 80 5; 81 64; 82 12; 83 77; 84 28;
 85 34; 86 12; 87 9; 88 6; 89 25;
 90 4; 91 10; 92 2; 93 20; 94 3;
 95 52; 96 8; 97 50; 98 38; 99 21;
 100 3; 101 13; 102 4; 103 4; 105 21;
 106 2; 107 10; 108 1; 109 16; 110 3;
 111 23; 112 11; 113 5; 114 1; 115 8;
 116 51; 117 795; 118 79; 119 35; 120 2;
 121 9; 122 1; 123 6; 124 2; 125 6;
 126 3; 127 4; 128 3; 129 362; 130 47;
 131 112; 132 351; 133 77; 134 19; 135 8;
 136 1; 137 2; 138 1; 139 3; 140 2;
 141 3; 142 2; 143 29; 144 4; 145 180;
 146 25; 147 9; 148 1; 149 3; 151 1;
 153 2; 154 4; 155 3; 156 1; 157 8;
 158 1; 159 18; 160 3; 161 1; 163 1;
 167 2; 168 1; 169 1; 171 15; 172 2;
 173 5; 174 3; 181 1; 185 22; 186 4;
 187 14; 188 5; 189 1; 195 1; 199 6;
 200 1; 201 39; 202 7; 203 2; 210 1;
 213 5; 214 1; 215 5; 216 1; 223 2;
 227 5; 228 1; 229 3; 230 1; 241 6;
 242 1; 243 5; 244 1; 255 3; 256 1;
 257 9; 258 2; 269 1; 271 3; 283 1;
 285 1; 297 7; 298 2; 299 2; 311 1;
 313 7; 314 2; 327 1; 340 8; 341 109;
 342 34; 343 9; 344 1; 355 1; 356 17;
 357 5; 358 1;

Name: 1303.7_Succinic acid[2TMS]
DATE: 05/12/21
CASNO: 110-15-6
Formula: C4H6O4
SMILES: OC(=O)CCC(O)=O
KEGG: C00042
CHEBI: 15741
InChI: 1/C4H6O4/c5-3(6)1-2-4(7)8/h1-2H2,(H,5,6)(H,7,8)/f/h5,7H
NIKKAJI: J2.879G
PUBCHEM: 3344
EXACT_MASS: 118.02661
DB#: 238
Synonym: Name:Succinate
Synonym: Name:Succinic acid
Synonym: Name:Ethylenesuccinic acid
Synonym: Name:Butanedionic acid
Synonym: TMS:2
Synonym: RT(s):348.339
Synonym: RI:1303.7
Synonym: Sample (author):Kusano M, Fukushima A, Plant Science Center, RIKEN.
Num Peaks: 81
 60 24; 61 74; 62 7; 63 5; 65 2;
 66 30; 67 3; 69 1; 70 9; 71 11;
 72 48; 73 849; 74 99; 75 455; 76 43;
 77 59; 78 4; 79 10; 82 4; 83 3;
 84 5; 85 17; 86 20; 87 12; 88 5;
 89 9; 90 1; 92 1; 93 2; 95 1;
 97 1; 99 8; 100 2; 101 10; 102 3;
 103 10; 104 1; 105 5; 111 1; 113 13;
 114 2; 115 18; 116 22; 117 18; 118 2;
 119 4; 128 4; 129 114; 130 17; 131 25;
 132 4; 133 42; 134 5; 135 4; 143 4;
 145 5; 146 1; 147 999; 148 164; 149 88;
 150 9; 151 2; 156 2; 157 5; 159 1;
 163 3; 172 41; 173 22; 174 4; 175 2;
 190 1; 203 3; 217 2; 218 7; 219 1;
 247 90; 248 18; 249 8; 250 1; 262 4;
 263 1;

Name: 1392.1_Thymine[2TMS]
DATE: 05/12/21
CASNO: 65-71-4
Formula: C5H6N2O2
SMILES: CC(=C1)C(=O)NC(=O)N1
KEGG: C00178
CHEBI: 17821
InChI: 1/C5H6N2O2/c1-3-2-6-5(9)7-4(3)8/h2H,1H3,(H2,6,7,8,9)/f/h6-7H
NIKKAJI: J2.357D
PUBCHEM: 3478
EXACT_MASS: 126.04293
DB#: 239
Synonym: Name:Thymine
Synonym: TMS:2
Synonym: RT(s):374.31
Synonym: RI:1392.1
Synonym: Sample (author):Kusano M, Fukushima A, Plant Science Center, RIKEN.
Num Peaks: 156
 60 33; 61 30; 62 3; 63 4; 64 3;
 65 2; 66 27; 67 11; 68 1; 69 14;
 70 106; 71 36; 72 160; 73 999; 74 100;
 75 91; 76 9; 77 33; 78 11; 79 43;
 80 10; 81 9; 82 18; 83 27; 84 77;
 85 49; 86 69; 87 22; 88 5; 89 6;
 90 1; 91 4; 92 2; 93 9; 94 3;
 95 7; 96 9; 97 10; 98 18; 99 44;
 100 184; 101 27; 102 15; 103 16; 104 3;
 105 15; 106 54; 107 13; 108 2; 109 7;
 110 20; 111 19; 112 29; 113 582; 114 68;
 115 40; 116 9; 117 30; 118 5; 119 6;
 120 113; 121 11; 122 1; 123 11; 124 4;
 125 5; 126 7; 127 28; 128 11; 129 6;
 130 6; 131 102; 132 19; 133 50; 134 7;
 135 3; 137 2; 138 3; 139 22; 140 113;
 141 16; 142 11; 143 5; 144 8; 145 2;
 146 3; 147 377; 148 62; 149 32; 150 3;
 151 2; 152 2; 153 3; 154 13; 155 5;
 156 3; 157 10; 158 46; 159 9; 160 5;
 161 1; 167 3; 168 1; 169 10; 170 5;
 171 2; 172 2; 173 1; 174 6; 175 1;
 180 3; 181 7; 182 14; 183 14; 184 9;
 185 28; 186 5; 187 3; 188 1; 195 1;
 196 3; 197 14; 198 6; 199 3; 200 1;
 210 1; 211 3; 212 6; 213 3; 214 1;
 225 4; 226 2; 227 1; 239 37; 240 12;
 241 4; 242 1; 253 2; 254 6; 255 639;
 256 153; 257 64; 258 10; 259 2; 260 1;
 261 1; 262 1; 263 1; 264 1; 265 1;
 266 1; 269 10; 270 191; 271 46; 272 19;
 273 3;

Name: 1917.7_Tyramine[3TMS]
DATE: 05/12/21
CASNO: 51-67-2
Formula: C8H11NO
SMILES: NCCc(c1)ccc(O)c1
KEGG: C00483
CHEBI: 15760
InChI: 1/C8H11NO/c9-6-5-7-1-3-8(10)4-2-7/h1-4,10H,5-6,9H2
NIKKAJI: J4.123H
PUBCHEM: 3766
EXACT_MASS: 137.08406
DB#: 240
Synonym: Name:Tyramine
Synonym: Name:2-(p-Hydroxyphenyl)ethylamine
Synonym: TMS:3
Synonym: RT(s):498.886
Synonym: RI:1917.7
Synonym: Sample (author):Kusano M, Fukushima A, Plant Science Center, RIKEN.
Num Peaks: 117
 60 16; 61 10; 62 2; 63 5; 64 1;
 65 5; 66 1; 67 3; 69 1; 70 9;
 71 7; 72 17; 73 999; 74 91; 75 35;
 76 3; 77 15; 78 8; 79 6; 81 1;
 82 4; 83 4; 84 4; 85 8; 86 277;
 87 28; 88 11; 89 15; 90 12; 91 21;
 92 2; 93 2; 95 3; 97 1; 99 3;
 100 128; 101 22; 102 22; 103 12; 104 5;
 105 12; 106 1; 107 4; 109 2; 113 4;
 114 3; 115 8; 116 15; 117 25; 118 5;
 119 6; 120 1; 121 6; 122 1; 123 1;
 125 1; 129 2; 130 31; 131 22; 132 6;
 133 11; 134 3; 135 11; 136 1; 137 1;
 143 1; 144 8; 145 6; 146 5; 147 9;
 148 3; 149 28; 150 5; 151 5; 158 7;
 159 3; 160 3; 161 4; 162 5; 163 12;
 164 10; 165 6; 166 1; 172 6; 173 2;
 174 650; 175 125; 176 63; 177 13; 178 2;
 179 27; 180 5; 181 1; 190 6; 191 2;
 192 2; 193 5; 194 1; 195 1; 207 5;
 208 1; 209 1; 221 1; 223 3; 237 1;
 248 3; 249 1; 250 10; 251 2; 252 1;
 264 8; 265 2; 266 1; 337 1; 338 23;
 339 8; 340 3;

Name: 1817.1_Uridine 5'-diphospho-N-acetylglucosamine[nTMS]
DATE: 05/12/21
CASNO: 91183-98-1
Formula: C17H27N3O17P2
SMILES: OCC(O1)C(O)C(O)C(NC(C)=O)C1OP(O)(=O)OP(O)(=O)OCC(O2)C(O)C(O)C2N(C=3)C(=O)NC(=O)C3
KEGG: -
CHEBI: -
InChI: 1/C17H27N3O17P2/c1-6(22)18-10-13(26)11(24)7(4-21)35-16(10)36-39(31,32)37-38(29,30)33-5-8-12(25)14(27)15(34-8)20-3-2-9(23)19-17(20)28/h2-3,7-8,10-16,21,24-27H,4-5H2,1H3,(H,18,22)(H,29,30)(H,31,32)(H,19,23,28)/t7-,8-,10-,11-,12-,13-,14-,15-,16-/m1/s1/f/h18-19,29,31H
NIKKAJI: J333.358B
PUBCHEM: -
EXACT_MASS: 607.08157
DB#: 241
Synonym: Name:Uridine 5'-diphospho-N-acetylglucosamine
Synonym: TMS:n
Synonym: RT(s):477.898
Synonym: RI:1817.1
Synonym: Sample (author):Kusano M, Fukushima A, Plant Science Center, RIKEN.
Num Peaks: 183
 60 9; 61 18; 62 1; 63 1; 65 1;
 66 9; 67 4; 68 1; 69 8; 70 9;
 71 7; 72 22; 73 999; 74 91; 75 106;
 76 9; 77 13; 78 1; 79 6; 80 4;
 81 6; 82 5; 83 29; 84 69; 85 12;
 86 4; 87 8; 88 4; 89 36; 90 3;
 91 2; 94 2; 95 1; 96 8; 97 2;
 98 3; 99 10; 100 15; 101 28; 102 7;
 103 68; 104 7; 105 5; 108 4; 109 2;
 110 2; 111 7; 112 3; 113 19; 114 9;
 115 18; 116 24; 117 99; 118 11; 119 11;
 120 1; 121 1; 122 2; 124 2; 125 1;
 126 2; 127 3; 128 14; 129 52; 130 12;
 131 30; 132 7; 133 50; 134 7; 135 6;
 136 3; 138 1; 140 1; 141 2; 142 5;
 143 12; 144 7; 145 4; 146 1; 147 159;
 148 25; 149 28; 150 5; 151 2; 152 1;
 153 1; 154 2; 155 2; 156 26; 157 12;
 158 7; 159 15; 160 9; 161 2; 162 1;
 163 10; 164 1; 165 1; 168 6; 169 4;
 170 15; 171 2; 172 2; 173 15; 174 5;
 175 5; 176 1; 177 6; 178 1; 181 1;
 182 6; 183 2; 184 6; 185 2; 186 2;
 187 1; 189 26; 190 6; 191 42; 192 8;
 193 4; 194 1; 196 4; 197 3; 198 12;
 199 2; 200 1; 201 2; 202 10; 203 24;
 204 42; 205 14; 206 4; 207 1; 210 5;
 211 3; 212 1; 215 4; 216 1; 217 55;
 218 51; 219 13; 220 4; 221 1; 224 3;
 225 1; 226 28; 227 5; 228 2; 229 1;
 230 5; 231 23; 232 5; 233 13; 234 2;
 235 1; 239 3; 240 1; 243 1; 244 1;
 245 1; 246 4; 247 1; 257 1; 258 2;
 272 2; 273 1; 274 1; 275 1; 284 1;
 300 4; 301 1; 314 2; 316 3; 317 1;
 318 4; 319 3; 320 1; 329 12; 330 3;
 331 1; 404 3; 405 1;
