# Supplementary material for: Consolidating metabolite identifiers to enable contextual and multi-platform metabolomics data analysis
Source: BMC Bioinformatics. 2010 Apr 29;11:214. doi: 10.1186/1471-2105-11-214 (PMC2879285; doi:10.1186/1471-2105-11-214)
Supplement: Additional file 4 — Example input. The file with local identifiers used in the demonstration section. [file 1471-2105-11-214-S4.TXT]

Glycolic acid
3-Phosphoglycerate
Phosphoenolpyruvate
Pyruvate
Oxalic acid
Lactic acid
Isocitrate
Succinate-semialdehyde
Malonic acid
2-Hydroxyisobutyric acid
Trimesic acid
Glycerate
Fumarate
Succinate
Glutaric acid
Malate
Salicylic acid
a-Ketoglutarate
Adipic acid
Citramalic acid
Cinnamic acid
Mevalonolactone
CMP
UMP
Phenylpyruvate
Dihydroxyacetone-phosphate
 D-Fructose-1,6-bisphosphate | D-Glucose-1,6-bisphosphate
Glycero-3-phosphate
cis-Aconitate
trans-Aconitic acid
Shikimic acid
GMP
Xanthosine-5P
N-Acetyl-Glu
Citrate
Quinic acid
D-Galacturonic acid
Gluconic acid
TDP
Calcium pantothenate
Ribulose-5-phosphate | Ribose-5-phosphate
Ribose-5-phosphate
CIOS
ATP
D-Fructose-6-phosphate
D-Glucose-6-phosphate | D-Fructose-6-phosphate
Abscisic acid
UDP-Glc
Nicotinate mononucleotide
AMP
ADP
Chlorogenic acid
GDP
Sinapoyl glucose
C10S
D-Glucose-6-phosphate
NAD
Glycine
3-Aminopyrrolidine
 1,4-Butanediamine
b-Alanine
L-Alanine
1-Aminocyclopropane-1-carboxylic acid
g-Aminobutyric acid
Choline+
L-Serine
cytosine
Histamine
L-Prorine
Betaine
L-Valine
L-Threonine
homoserine | Homoserine
L-Cysteine
Nicotinic acid
homoproline
Agmatine
Hydroxyproline
L-Leucine
L-Isoleucine | L-Leucine
L-Asparagine
Ornithine
L-Aspartic acid
homothreonine
Adenine
Anthranilic acid
Tyramine
Spermidine
L-Glutamine
L-Lysine
L-Glutamic acid
L-Methionine
Guanine
L-Histidine
homoglutamine
Tryptamine
homolysine
L-Phenylalanine
Pyridoxal
Pyridoxamine
L-Arginine
Citrulline
D-Galactosamine
D-Galactosamine | D-Glucosamine
Methionine Sulfone
L-Tyrosine
Spermine
L-Tryptophan
homotryptophan
Deoxycytidine
Cystine
Cytidine
Pyridoxamine-5P
Adenosine
Deoxyguanosine
Guanosine
Glutathione
S-Adenosyl-L-methionine
55-22-1|Isonicotinic acid
69470-51-5|4043-87-2|3105-95-1|1723-00-8|535-75-1|DL-Pipecolinic acid(D-)(L-)
73-24-5|Adenine
51-15-0|535-83-1|6138-41-6|Trigonelline hydrochloride Pyridine-2-aldoxime methochloride
621-82-9|140-10-3|102601-31-0|6236-10-8|(-)-Citramalic acid(+/-): trans-Cinnamic acid
63-68-3|L-Methionine
73-40-5|Guanine
54-11-5|(-)-Nicotine ( solution 1.0 mg/mL+/-5% in methanol)
58-56-0|65-23-6|Pyridoxine(Hydrochloride)
372-75-8|L-Citrulline
153-98-0|Serotonin hydrochloride
64030-44-0|(S)-(+)-2-(anilinomethyl)pyrrolidine
611-59-6|1,7-Dimethylxanthine
60-18-4|L-Tyrosine
7314-32-1|L-Methionine sulfone
82-82-6|4-Pyridoxate
79-83-4|137-08-6|867-81-2|1637-39-4|trans-Zeatin Sodium pantothenate D-Pantothenic acid hemicalcium salt
58-96-8|Uridine
64681-08-9|sn-Glycero-3-phosphocholine 1:1 cadmium chloride adduct 
58-61-7|Adenosine
112-80-1|Oleic acid
118-00-3|Guanosine
42155-08-8|2'-Deoxyuridine-5'-monophosphate disodium salt
131-48-6|N-acetylneuraminic acid,Type IV-S,Synthetic
6757-06-8|63-37-6|Cytidine-5'-monophosphate monohydrate Cytidine-5'-monophosphate disodium salt,from Saccharomyces cerevisiae, crystalline 
1094-61-7|beta-Nicotinamide mononucleotide
528-50-7|D-(+)-Cellobiose
327-97-9|Chlorogenic acid Hemihydrate
51255-96-0|Zeatin-9-glucoside
151151-32-5|2'-Deoxycytidine-5'-diphosphate sodium salt
585-95-5|19237-18-4|(2S)-2-Hydroxybut-3-enylglucosinolate (2R)-2-Hydroxybut-3-enylglucosinolate
21637-25-2|482-35-9|quercetin-3-O-beta-glucopyranoside
21414-41-5|4-(Methylsulfinyl)butylglucosinolate
512-69-6|127230-13-1|17629-30-0|D-(+)-Raffinose pentahydrate 
17650-84-9|kaempferol-3-O-rutinoside
39280-04-1|36790-48-4|13241-32-2|Neoeriocitrin
108320-87-2|Uridine-5'-diphospho-N-acetylgalactosamine disodium salt
56764-99-9|48197-72-4|18449-50-8|164535-43-7|158560-09-9|146525-66-8|1416-01-9|115888-40-9|207671-50-9|250249-75-3|153-18-4|Rutin CAS 250249-75-3(trihydrate)|CAS 207671-50-9(nH2O)
27025-41-8|Glutathione (oxidized form)
5006-66-6|6-Hydroxynicotinic Acid
923-37-5|Carbamoyl-DL-aspartic Acid
77-95-2|D-(-)-Quinic acid
530-57-4|Syringic Acid
73-22-3|L-Tryptophane
1637-39-4|79-83-4|867-81-2|137-08-6|D-Pantothenic acid hemicalcium salt Sodium pantothenate trans-Zeatin
2147-61-7|3-Hydroxy-DL-kynurenine
58-61-7|Adenosine Adenosine
454-29-5|626-72-2|L-Homocystine(DL)
84-52-6|6757-06-8|63-37-6|Cytidine-5'-monophosphate monohydrate Cytidine-5'-monophosphate disodium salt,from Saccharomyces cerevisiae, crystalline  Cytidine-3'-monophosphate
58-97-9|Uridine-5'-monophosphate
15132-06-6|13718-94-0|547-25-1|99-20-7|6138-23-4|57-50-1|Sucrose D-(+)-Trehalose dihydrate,from Saccharomyces cerevisiae | CAS :99-20-7(anhydrous): D-(+)-Turanose |  | 
77-06-5|Gibberelin A3
149022-20-8|Adenosine-5'-monophosphate sodium salt
|1-O-b-D-glucopyranosyl sinapate
75431-54-8|102029-87-8|Adenosine-5'-diphosphate Di(monocyclohexylammonium)salt Adenosine-3',5'-diphosphate Sodium salt
18466-51-8|Callistephin Chloride
529-55-5|naringenin-7-O-glucoside
597-12-6|10030-67-8|512-69-6|127230-13-1|17629-30-0|33404-34-1|1109-28-0|Maltotriose hydrate D-(+)-Cellotriose D-(+)-Raffinose pentahydrate  D-(+)-Melezitose monohydrate | 
16310-92-2|17650-84-9|kaempferol-3-O-rutinoside Datiscin
34612-38-9|Maltotetraose
161993-01-7|Quercetin-3-O-alpha-L-rhamnopyranosyl(1->2)-beta-D-glucopyranoside-7-O-alpha-L-rhamnopyranoside
"Lactic acid, DL- (2TMS)"
Glycolic acid (2TMS)
Alanine (2TMS)
"n-Butylamine, N,N-bis(trimethylsilyl) "
Hydroxylamine (3TMS)
Oxalic acid (2TMS)
Dihydrouracil_2TMS
"Butyro-1,4-lactam (1TMS)"
"Butyric acid, 2-amino-, DL- (2TMS)"
"Valine, DL- (2TMS)"
Glycerol (3TMS)
Phosphoric acid (3TMS)
"Leucine, DL- (2TMS)"
Isoleucine (2TMS)
"Glyceric acid, DL- (3TMS)"
Fumaric acid (2TMS)
"Serine, L- (3TMS)"
"Threonine, DL- (3TMS)"
Glutaric acid (2TMS)
"Cysteine, S-methyl-, DL- (2TMS)"
"Alanine, beta- (3TMS)"
"Homoserine, DL- (3TMS)"
"Piperidin-2-one, 3-amino- (2TMS)"
"Malic acid, DL- (3TMS)"
"Methionine, DL- (2TMS)"
"Butyric acid, 4-amino- (3TMS)"
"Cysteine, DL- (3TMS)"
"Glutaric acid, 2-oxo- (1MEOX) (2TMS)"
"Phenylalanine, DL- (2TMS)"
"Xylose, D- (1MEOX) (4TMS)"
"Propane, 1,3-diamino- (4TMS)"
"Ribose, D- (1MEOX) (4TMS)"
"Asparagine, DL- (3TMS)"
Suberic acid (2TMS)
"Rhamnose, DL- (1MEOX) (4TMS)"
"Fucose, DL- (1MEOX) (4TMS)"
"Aconitic acid, cis- (3TMS)"
"Glutamine, DL- (3TMS)"
Shikimic acid (4TMS)
Citric acid (4TMS)
"Quinic acid, D(-)- (5TMS)"
"Fructose, D- (1MEOX) (5TMS)"
"Lysine, L- (4TMS)"
"Galacturonic acid, D- (1MEOX) (5TMS)"
"Tyrosine, DL- (3TMS)"
"Caffeic acid, cis- (3TMS)"
Galactonic acid (6TMS)
Gluconic acid (6TMS)
Saccharic acid (6TMS)
"Sinapic acid, cis- (2TMS)"
"Inositol, myo- (6TMS)"
D-Glucoheptose
"Caffeic acid, trans- (3TMS)"
Phytol (1TMS)
"Octadecadienoic acid, 9,12-(Z,Z)-, n- (1TMS)"
"Tryptophan, DL- (3TMS)"
Tryptamine (3TMS)
"Sinapic acid, trans- (2TMS)"
Spermidine (5TMS)
Fructose-6-phosphate (1MEOX) (6TMS)
"Cystine, L- (4TMS)"
Glucose-6-phosphate (1MEOX) (6TMS)
"Inositol-1-phosphate, myo- (7TMS)"
Uridine (4TMS)
"Tryptamine, 5-hydroxy- (4TMS)"
Nicotianamine (4TMS)
"Trehalose, alpha,alpha'-, D- (8TMS)"
"Maltose, D- (1MEOX) (8TMS)"
Naringenin (1MEOX) (3TMS)
"Quinic acid, 3-caffeoyl-, cis- (6TMS)"
"Tocopherol, alpha- (1TMS)"
"Sitosterol, beta- (1TMS)"
